# Supplementary material for: 1-(3,5-Di­nitro­benzo­yl)-4-(2-meth­oxy­phen­yl)piper­azine
Source: IUCrdata. 2020 Nov 20;5(Pt 11):x201523. doi: 10.1107/S2414314620015230 (PMC9462154; doi:10.1107/S2414314620015230)
Supplement: Supplementary file 1 [file x-05-x201523-sup1.cif]

##############################################################################
#                                                                            #
# This CIF contains the data for a data article accepted for                 #
# publication in IUCrData. It conforms to the requirements of                #
# Notes for Authors for IUCrData, and has been                               #
# peer reviewed under the auspices of IUCrData.                              #
#                                                                            #
# Full details of the Crystallographic Information File format               #
# are given in the paper "The Crystallographic Information File (CIF):       #
# a New Standard Archive File for Crystallography" by S. R. Hall, F. H.      #
# Allen and I. D. Brown [Acta Cryst. (1991), A47, 655-685].                  #
#                                                                            #
# The current version of the core CIF dictionary is obtainable from          #
# ftp://ftp.iucr.org/pub/cif_core.dic.                                       #
#                                                                            #
# Software is freely available for graphical display of the structure(s)     #
# in this CIF. For information consult the CIF software page                 #
# http://www.iucr.org/resources/cif/software.                                #
#                                                                            #
# This file may be used for bona fide research purposes within the           #
# scientific community so long as proper attribution is given to the data    # 
# article from which it was obtained.                                        #
#                                                                            #
##############################################################################
data_global
_audit_creation_method     'from SHELXL-2014'
_journal_date_recd_electronic     2020-11-12
_journal_date_accepted     2020-11-16
_journal_name_full     'IUCrData'
_journal_year     2020
_journal_volume     5
_journal_issue     11
_journal_page_first     0
_journal_page_last     0
_journal_paper_category     HO
_journal_paper_doi     10.1107/S2414314620015230
_journal_coeditor_code     TK4065
loop_
    _publ_contact_author_name
    _publ_contact_author_address
    _publ_contact_author_email
    'Yathirajan, Hemmige S.'
;  Department of Studies in Chemistry,
University of Mysore,
Manasagangotri, Mysuru-570 006,
India
;
 yathirajan@hotmail.com
_publ_contact_author_fax     ?
_publ_contact_author_phone     ?
_publ_section_title
;
1-(3,5-Dinitrobenzoyl)-4-(2-methoxyphenyl)piperazine
;
loop_
    _publ_author_name
    _publ_author_footnote
    _publ_author_address
    'Harish Chinthal, Chayanna' .
;  Department of Studies in Chemistry,
University of Mysore,
Manasagangotri, Mysuru-570 006,
India
;
    'Kavitha, Channappa N.' .
;  Department of Chemistry,
Maharani's Science College for Women,
Mysuru-570 001,
India
;
    'Yathirajan, Hemmige S.' .
;  Department of Studies in Chemistry,
University of Mysore,
Manasagangotri, Mysuru-570 006,
India
;
    'Foro, Sabine' .
; Institute of Materials Science,
Darmstadt University of Technology,
Alarich-Weiss-Strasse 2,
D-64287 Darmstadt,
Germany
;
    'Glidewell, Christopher' .
;    School of Chemistry, University of St Andrews,
     St Andrews, Fife KY16 9ST, UK
;
_publ_section_synopsis
;
The molecules of the title compound are linked into sheets by two \p--\p
stacking interactions.
;
data_I
_database_code_depnum_ccdc_archive 'CCDC 2044513'
_audit_creation_method     SHELXL-2014
_chemical_name_systematic
;
1-(3,5-dinitrobenzoyl)-4-(2-methoxyphenyl)piperazine
;
_chemical_name_common     ?
_chemical_formula_moiety     'C18 H18 N4 O6'
_chemical_formula_sum     'C18 H18 N4 O6'
_chemical_formula_weight     386.36
_chemical_melting_point     ?
_space_group_crystal_system     monoclinic
_space_group_name_H-M_alt     'C 2/c'
_space_group_name_Hall     '-C 2yc'
loop_
    _space_group_symop_operation_xyz
    'x, y, z'
    '-x, y, -z+1/2'
    'x+1/2, y+1/2, z'
    '-x+1/2, y+1/2, -z+1/2'
    '-x, -y, -z'
    'x, -y, z-1/2'
    '-x+1/2, -y+1/2, -z'
    'x+1/2, -y+1/2, z-1/2'
_cell_length_a     25.348(2)
_cell_length_b     7.3059(5)
_cell_length_c     19.3470(10)
_cell_angle_alpha     90
_cell_angle_beta     94.190(6)
_cell_angle_gamma     90
_cell_volume     3573.3(4)
_cell_formula_units_Z     8
_cell_measurement_reflns_used     3854
_cell_measurement_theta_min     2.561
_cell_measurement_theta_max     27.057
_cell_measurement_temperature     296(2)
_exptl_crystal_description     block
_exptl_crystal_colour     yellow
_exptl_crystal_size_max     0.460
_exptl_crystal_size_mid     0.320
_exptl_crystal_size_min     0.220
_exptl_crystal_density_diffrn     1.436
_exptl_crystal_density_meas     ?
_exptl_crystal_density_method     ?
_exptl_crystal_F_000     1616
_exptl_absorpt_coefficient_mu     0.110
_exptl_absorpt_correction_type     multi-scan
_exptl_absorpt_process_details
;
(<i>CrysAlis RED</i>; Oxford Diffraction, 2009)
;
_exptl_absorpt_correction_T_min     0.918
_exptl_absorpt_correction_T_max     0.976
_exptl_special_details     ?
_diffrn_ambient_temperature     296(2)
_diffrn_source     'Enhance (Mo) X-ray Source'
_diffrn_radiation_type     MoK\a
_diffrn_radiation_wavelength     0.71073
_diffrn_radiation_monochromator     graphite
_diffrn_measurement_device_type
;
Oxford Diffraction Xcalibur diffractometer
with Sapphire CCD detector
;
_diffrn_measurement_method     '\w scans'
_diffrn_detector_area_resol_mean     ?
_diffrn_reflns_number     7735
_diffrn_reflns_av_R_equivalents     0.0162
_diffrn_reflns_av_unetI/netI     0.0287
_diffrn_reflns_theta_min     2.561
_diffrn_reflns_theta_max     27.857
_diffrn_reflns_theta_full     25.242
_diffrn_measured_fraction_theta_max     0.903
_diffrn_measured_fraction_theta_full     0.998
_diffrn_reflns_limit_h_min     -33
_diffrn_reflns_limit_h_max     19
_diffrn_reflns_limit_k_min     -7
_diffrn_reflns_limit_k_max     9
_diffrn_reflns_limit_l_min     -25
_diffrn_reflns_limit_l_max     22
_diffrn_standards_number     0
_diffrn_standards_interval_count     0
_diffrn_standards_interval_time     0
_diffrn_standards_decay_%     0
_refine_special_details     ?
_reflns_number_total     3854
_reflns_number_gt     2600
_reflns_threshold_expression     'I > 2\s(I)'
_refine_ls_structure_factor_coef     Fsqd
_refine_ls_matrix_type     full
_refine_ls_R_factor_all     0.0804
_refine_ls_R_factor_gt     0.0469
_refine_ls_wR_factor_gt     0.0987
_refine_ls_wR_factor_ref     0.1127
_refine_ls_goodness_of_fit_ref     1.024
_refine_ls_restrained_S_all     1.024
_refine_ls_number_reflns     3854
_refine_ls_number_parameters     253
_refine_ls_number_restraints     0
_refine_ls_hydrogen_treatment     constr
_refine_ls_weighting_scheme     calc
_refine_ls_weighting_details
              'w=1/[\s^2^(Fo^2^)+(0.0413P)^2^+2.4765P] where P=(Fo^2^+2Fc^2^)/3'
_atom_sites_solution_hydrogens     geom
_atom_sites_solution_primary     difmap
_atom_sites_solution_secondary     ?
_refine_ls_shift/su_max     0.000
_refine_ls_shift/su_mean     0.000
_refine_diff_density_max     0.218
_refine_diff_density_min     -0.187
_refine_ls_extinction_method     none
_refine_ls_extinction_coef     .
loop_
    _atom_type_symbol
    _atom_type_description
    _atom_type_scat_dispersion_real
    _atom_type_scat_dispersion_imag
    _atom_type_scat_source
    'C' 'C' 0.0033 0.0016
                         'International Tables Vol C Tables 4.2.6.8 and 6.1.1.4'
    'H' 'H' 0.0000 0.0000
                         'International Tables Vol C Tables 4.2.6.8 and 6.1.1.4'
    'N' 'N' 0.0061 0.0033
                         'International Tables Vol C Tables 4.2.6.8 and 6.1.1.4'
    'O' 'O' 0.0106 0.0060
                         'International Tables Vol C Tables 4.2.6.8 and 6.1.1.4'
_computing_data_collection
;
<i>CrysAlis CCD</i> (Oxford Diffraction, 2009)
;
_computing_cell_refinement
;
<i>CrysAlis RED</i> (Oxford Diffraction, 2009)
;
_computing_data_reduction
;
<i>CrysAlis RED</i> (Oxford Diffraction, 2009)
;
_computing_structure_solution
;
SHELXT (Sheldrick, 2015<i>a</i>)
;
_computing_structure_refinement
;
SHELXL-2014 (Sheldrick, 2015<i>b</i>)
;
_computing_molecular_graphics
;
PLATON (Spek, 2020)
;
_computing_publication_material
;
SHELXL-2014 (Sheldrick, 2015<i>b</i>) and PLATON (Spek, 2020)
;
loop_
    _atom_site_type_symbol
    _atom_site_label
    _atom_site_fract_x
    _atom_site_fract_y
    _atom_site_fract_z
    _atom_site_U_iso_or_equiv
    _atom_site_adp_type
    _atom_site_calc_flag
    _atom_site_occupancy
    _atom_site_disorder_assembly
    _atom_site_disorder_group
    N N1 0.59240(6) 0.5953(2) 0.34788(7) 0.0459(4) Uani d 1 . .
    C C2 0.57693(8) 0.4792(3) 0.28802(9) 0.0488(5) Uani d 1 . .
    H H2A 0.5431 0.4226 0.2947 0.059 Uiso calc 1 . .
    H H2B 0.6028 0.3826 0.2847 0.059 Uiso calc 1 . .
    C C3 0.57283(7) 0.5876(3) 0.22156(9) 0.0453(5) Uani d 1 . .
    H H3A 0.5647 0.5066 0.1825 0.054 Uiso calc 1 . .
    H H3B 0.5447 0.6774 0.2226 0.054 Uiso calc 1 . .
    N N4 0.62303(6) 0.6787(2) 0.21428(7) 0.0454(4) Uani d 1 . .
    C C5 0.63231(8) 0.8121(3) 0.27028(9) 0.0501(5) Uani d 1 . .
    H H5A 0.6030 0.8978 0.2694 0.060 Uiso calc 1 . .
    H H5B 0.6643 0.8806 0.2636 0.060 Uiso calc 1 . .
    C C6 0.63767(8) 0.7159(3) 0.33925(9) 0.0500(5) Uani d 1 . .
    H H6A 0.6700 0.6442 0.3426 0.060 Uiso calc 1 . .
    H H6B 0.6401 0.8060 0.3762 0.060 Uiso calc 1 . .
    C C17 0.56572(7) 0.5803(3) 0.40509(9) 0.0409(4) Uani d 1 . .
    O O17 0.52443(5) 0.4943(2) 0.40619(6) 0.0563(4) Uani d 1 . .
    C C11 0.58807(7) 0.6641(2) 0.47192(9) 0.0391(4) Uani d 1 . .
    C C12 0.55244(7) 0.7415(2) 0.51449(9) 0.0404(4) Uani d 1 . .
    H H12 0.5171 0.7561 0.4988 0.048 Uiso calc 1 . .
    C C13 0.56989(7) 0.7962(2) 0.58008(9) 0.0405(4) Uani d 1 . .
    C C14 0.62151(7) 0.7749(3) 0.60631(9) 0.0444(5) Uani d 1 . .
    H H14 0.6325 0.8105 0.6512 0.053 Uiso calc 1 . .
    C C15 0.65608(7) 0.6986(3) 0.56286(9) 0.0424(4) Uani d 1 . .
    C C16 0.64053(7) 0.6426(3) 0.49661(9) 0.0416(4) Uani d 1 . .
    H H16 0.6649 0.5909 0.4687 0.050 Uiso calc 1 . .
    C C41 0.63414(7) 0.7360(2) 0.14693(9) 0.0417(4) Uani d 1 . .
    C C42 0.68700(8) 0.7778(3) 0.13438(10) 0.0499(5) Uani d 1 . .
    C C43 0.69945(8) 0.8298(3) 0.06918(10) 0.0555(5) Uani d 1 . .
    H H43 0.7342 0.8598 0.0614 0.067 Uiso calc 1 . .
    C C44 0.66072(9) 0.8375(3) 0.01523(10) 0.0545(5) Uani d 1 . .
    H H44 0.6694 0.8741 -0.0286 0.065 Uiso calc 1 . .
    C C45 0.60985(8) 0.7918(3) 0.02602(10) 0.0506(5) Uani d 1 . .
    H H45 0.5840 0.7940 -0.0107 0.061 Uiso calc 1 . .
    C C46 0.59664(7) 0.7421(3) 0.09169(9) 0.0444(5) Uani d 1 . .
    H H46 0.5618 0.7123 0.0986 0.053 Uiso calc 1 . .
    O O42 0.72307(6) 0.7570(3) 0.18968(8) 0.0780(5) Uani d 1 . .
    C C47 0.77628(10) 0.7698(5) 0.18064(16) 0.1038(11) Uani d 1 . .
    H H47A 0.7961 0.7520 0.2243 0.156 Uiso calc 1 . .
    H H47B 0.7859 0.6778 0.1485 0.156 Uiso calc 1 . .
    H H47C 0.7839 0.8888 0.1628 0.156 Uiso calc 1 . .
    N N13 0.53195(7) 0.8793(2) 0.62448(9) 0.0510(4) Uani d 1 . .
    O O131 0.49148(6) 0.9456(2) 0.59666(8) 0.0682(4) Uani d 1 . .
    O O132 0.54302(7) 0.8798(2) 0.68663(7) 0.0744(5) Uani d 1 . .
    N N15 0.71189(7) 0.6755(3) 0.58839(9) 0.0554(5) Uani d 1 . .
    O O151 0.72524(7) 0.7321(3) 0.64600(9) 0.0911(6) Uani d 1 . .
    O O152 0.74214(6) 0.6030(3) 0.55072(8) 0.0734(5) Uani d 1 . .
loop_
    _atom_site_aniso_label
    _atom_site_aniso_U_11
    _atom_site_aniso_U_22
    _atom_site_aniso_U_33
    _atom_site_aniso_U_12
    _atom_site_aniso_U_13
    _atom_site_aniso_U_23
    N1 0.0490(9) 0.0525(10) 0.0361(8) -0.0173(8) 0.0028(7) -0.0040(7)
    C2 0.0518(11) 0.0507(12) 0.0442(11) -0.0153(9) 0.0053(9) -0.0092(9)
    C3 0.0437(10) 0.0535(12) 0.0390(10) -0.0098(9) 0.0039(8) -0.0086(9)
    N4 0.0449(9) 0.0556(10) 0.0362(8) -0.0124(8) 0.0061(7) -0.0050(7)
    C5 0.0561(12) 0.0549(12) 0.0398(10) -0.0182(10) 0.0063(9) -0.0046(9)
    C6 0.0510(12) 0.0591(13) 0.0398(10) -0.0185(10) 0.0031(9) -0.0026(9)
    C17 0.0407(10) 0.0440(11) 0.0374(10) -0.0040(9) -0.0012(8) 0.0053(8)
    O17 0.0485(8) 0.0740(10) 0.0465(8) -0.0219(7) 0.0027(6) -0.0025(7)
    C11 0.0422(10) 0.0406(10) 0.0342(9) -0.0085(8) 0.0009(8) 0.0063(8)
    C12 0.0395(10) 0.0431(11) 0.0380(10) -0.0057(8) -0.0004(8) 0.0081(8)
    C13 0.0458(10) 0.0391(10) 0.0367(9) -0.0053(8) 0.0034(8) 0.0069(8)
    C14 0.0522(12) 0.0457(11) 0.0343(9) -0.0115(9) -0.0039(8) 0.0067(8)
    C15 0.0403(10) 0.0447(11) 0.0414(10) -0.0081(8) -0.0031(8) 0.0097(8)
    C16 0.0407(10) 0.0453(11) 0.0388(10) -0.0050(8) 0.0023(8) 0.0053(8)
    C41 0.0453(11) 0.0431(11) 0.0373(10) -0.0001(8) 0.0065(8) -0.0042(8)
    C42 0.0441(11) 0.0623(13) 0.0435(11) -0.0026(10) 0.0044(9) -0.0015(10)
    C43 0.0494(12) 0.0655(14) 0.0535(12) -0.0043(10) 0.0165(10) 0.0001(11)
    C44 0.0712(15) 0.0538(13) 0.0398(11) 0.0026(11) 0.0129(10) 0.0016(9)
    C45 0.0619(13) 0.0500(12) 0.0392(10) 0.0062(10) -0.0012(9) -0.0038(9)
    C46 0.0442(11) 0.0454(11) 0.0435(11) 0.0006(9) 0.0024(8) -0.0077(9)
    O42 0.0442(9) 0.1365(16) 0.0528(9) -0.0127(9) 0.0002(7) 0.0093(9)
    C47 0.0485(15) 0.172(3) 0.090(2) -0.0117(18) -0.0041(13) 0.014(2)
    N13 0.0578(11) 0.0499(10) 0.0455(10) -0.0049(8) 0.0061(8) 0.0001(8)
    O131 0.0630(10) 0.0750(11) 0.0665(10) 0.0149(9) 0.0039(8) -0.0055(8)
    O132 0.0859(11) 0.0987(13) 0.0391(8) 0.0054(10) 0.0084(7) -0.0087(8)
    N15 0.0471(10) 0.0657(12) 0.0513(11) -0.0066(9) -0.0102(9) 0.0101(9)
    O151 0.0624(11) 0.1437(18) 0.0629(11) 0.0005(11) -0.0254(8) -0.0137(11)
    O152 0.0475(9) 0.0979(13) 0.0744(11) 0.0077(9) 0.0014(8) 0.0013(10)
_geom_special_details
;
 All esds (except the esd in the dihedral angle between two l.s. planes)
 are estimated using the full covariance matrix.  The cell esds are taken
 into account individually in the estimation of esds in distances, angles
 and torsion angles; correlations between esds in cell parameters are only
 used when they are defined by crystal symmetry.  An approximate (isotropic)
 treatment of cell esds is used for estimating esds involving l.s. planes.
;
loop_
    _geom_bond_atom_site_label_1
    _geom_bond_atom_site_label_2
    _geom_bond_site_symmetry_2
    _geom_bond_distance
    _geom_bond_publ_flag
    N1 C17 . 1.343(2) ?
    N1 C2 . 1.466(2) ?
    N1 C6 . 1.466(2) ?
    C2 C3 . 1.507(3) ?
    C2 H2A . 0.9700 ?
    C2 H2B . 0.9700 ?
    C3 N4 . 1.452(2) ?
    C3 H3A . 0.9700 ?
    C3 H3B . 0.9700 ?
    N4 C41 . 1.416(2) ?
    N4 C5 . 1.463(2) ?
    C5 C6 . 1.506(3) ?
    C5 H5A . 0.9700 ?
    C5 H5B . 0.9700 ?
    C6 H6A . 0.9700 ?
    C6 H6B . 0.9700 ?
    C17 O17 . 1.222(2) ?
    C17 C11 . 1.504(2) ?
    C11 C12 . 1.386(2) ?
    C11 C16 . 1.389(2) ?
    C12 C13 . 1.373(2) ?
    C12 H12 . 0.9300 ?
    C13 C14 . 1.377(3) ?
    C13 N13 . 1.467(2) ?
    C14 C15 . 1.376(3) ?
    C14 H14 . 0.9300 ?
    C15 C16 . 1.375(2) ?
    C15 N15 . 1.474(2) ?
    C16 H16 . 0.9300 ?
    C41 C46 . 1.378(2) ?
    C41 C42 . 1.412(3) ?
    C42 O42 . 1.364(2) ?
    C42 C43 . 1.376(3) ?
    C43 C44 . 1.381(3) ?
    C43 H43 . 0.9300 ?
    C44 C45 . 1.363(3) ?
    C44 H44 . 0.9300 ?
    C45 C46 . 1.386(3) ?
    C45 H45 . 0.9300 ?
    C46 H46 . 0.9300 ?
    O42 C47 . 1.376(3) ?
    C47 H47A . 0.9600 ?
    C47 H47B . 0.9600 ?
    C47 H47C . 0.9600 ?
    N13 O132 . 1.215(2) ?
    N13 O131 . 1.223(2) ?
    N15 O151 . 1.213(2) ?
    N15 O152 . 1.217(2) ?
loop_
    _geom_angle_atom_site_label_1
    _geom_angle_atom_site_label_2
    _geom_angle_atom_site_label_3
    _geom_angle_site_symmetry_1
    _geom_angle_site_symmetry_3
    _geom_angle
    _geom_angle_publ_flag
    C17 N1 C2 . . 118.83(15) ?
    C17 N1 C6 . . 126.05(15) ?
    C2 N1 C6 . . 115.10(14) ?
    N1 C2 C3 . . 111.60(16) ?
    N1 C2 H2A . . 109.3 ?
    C3 C2 H2A . . 109.3 ?
    N1 C2 H2B . . 109.3 ?
    C3 C2 H2B . . 109.3 ?
    H2A C2 H2B . . 108.0 ?
    N4 C3 C2 . . 108.50(15) ?
    N4 C3 H3A . . 110.0 ?
    C2 C3 H3A . . 110.0 ?
    N4 C3 H3B . . 110.0 ?
    C2 C3 H3B . . 110.0 ?
    H3A C3 H3B . . 108.4 ?
    C41 N4 C3 . . 117.34(14) ?
    C41 N4 C5 . . 116.91(15) ?
    C3 N4 C5 . . 109.17(14) ?
    N4 C5 C6 . . 110.14(16) ?
    N4 C5 H5A . . 109.6 ?
    C6 C5 H5A . . 109.6 ?
    N4 C5 H5B . . 109.6 ?
    C6 C5 H5B . . 109.6 ?
    H5A C5 H5B . . 108.1 ?
    N1 C6 C5 . . 111.15(15) ?
    N1 C6 H6A . . 109.4 ?
    C5 C6 H6A . . 109.4 ?
    N1 C6 H6B . . 109.4 ?
    C5 C6 H6B . . 109.4 ?
    H6A C6 H6B . . 108.0 ?
    O17 C17 N1 . . 122.66(17) ?
    O17 C17 C11 . . 117.63(16) ?
    N1 C17 C11 . . 119.65(16) ?
    C12 C11 C16 . . 119.39(16) ?
    C12 C11 C17 . . 117.14(16) ?
    C16 C11 C17 . . 122.74(17) ?
    C13 C12 C11 . . 119.23(17) ?
    C13 C12 H12 . . 120.4 ?
    C11 C12 H12 . . 120.4 ?
    C12 C13 C14 . . 122.75(18) ?
    C12 C13 N13 . . 118.77(17) ?
    C14 C13 N13 . . 118.48(16) ?
    C15 C14 C13 . . 116.80(17) ?
    C15 C14 H14 . . 121.6 ?
    C13 C14 H14 . . 121.6 ?
    C16 C15 C14 . . 122.55(17) ?
    C16 C15 N15 . . 118.76(18) ?
    C14 C15 N15 . . 118.70(17) ?
    C15 C16 C11 . . 119.27(17) ?
    C15 C16 H16 . . 120.4 ?
    C11 C16 H16 . . 120.4 ?
    C46 C41 C42 . . 117.95(17) ?
    C46 C41 N4 . . 123.42(16) ?
    C42 C41 N4 . . 118.50(16) ?
    O42 C42 C43 . . 124.36(18) ?
    O42 C42 C41 . . 115.51(16) ?
    C43 C42 C41 . . 120.09(18) ?
    C42 C43 C44 . . 120.42(19) ?
    C42 C43 H43 . . 119.8 ?
    C44 C43 H43 . . 119.8 ?
    C45 C44 C43 . . 120.17(18) ?
    C45 C44 H44 . . 119.9 ?
    C43 C44 H44 . . 119.9 ?
    C44 C45 C46 . . 119.96(19) ?
    C44 C45 H45 . . 120.0 ?
    C46 C45 H45 . . 120.0 ?
    C41 C46 C45 . . 121.36(18) ?
    C41 C46 H46 . . 119.3 ?
    C45 C46 H46 . . 119.3 ?
    C42 O42 C47 . . 119.98(18) ?
    O42 C47 H47A . . 109.5 ?
    O42 C47 H47B . . 109.5 ?
    H47A C47 H47B . . 109.5 ?
    O42 C47 H47C . . 109.5 ?
    H47A C47 H47C . . 109.5 ?
    H47B C47 H47C . . 109.5 ?
    O132 N13 O131 . . 124.05(18) ?
    O132 N13 C13 . . 117.84(17) ?
    O131 N13 C13 . . 118.10(16) ?
    O151 N15 O152 . . 123.56(18) ?
    O151 N15 C15 . . 117.73(19) ?
    O152 N15 C15 . . 118.71(17) ?
loop_
    _geom_torsion_atom_site_label_1
    _geom_torsion_atom_site_label_2
    _geom_torsion_atom_site_label_3
    _geom_torsion_atom_site_label_4
    _geom_torsion_site_symmetry_1
    _geom_torsion_site_symmetry_2
    _geom_torsion_site_symmetry_3
    _geom_torsion_site_symmetry_4
    _geom_torsion
    _geom_torsion_publ_flag
    C17 N1 C2 C3 . . . . 133.54(18) ?
    C6 N1 C2 C3 . . . . -48.0(2) ?
    N1 C2 C3 N4 . . . . 56.1(2) ?
    C2 C3 N4 C41 . . . . 159.37(16) ?
    C2 C3 N4 C5 . . . . -64.7(2) ?
    C41 N4 C5 C6 . . . . -159.92(16) ?
    C3 N4 C5 C6 . . . . 63.9(2) ?
    C17 N1 C6 C5 . . . . -135.51(19) ?
    C2 N1 C6 C5 . . . . 46.2(2) ?
    N4 C5 C6 N1 . . . . -53.2(2) ?
    C2 N1 C17 O17 . . . . -11.0(3) ?
    C6 N1 C17 O17 . . . . 170.74(19) ?
    C2 N1 C17 C11 . . . . 166.07(17) ?
    C6 N1 C17 C11 . . . . -12.2(3) ?
    O17 C17 C11 C12 . . . . -39.5(2) ?
    N1 C17 C11 C12 . . . . 143.26(18) ?
    O17 C17 C11 C16 . . . . 130.56(19) ?
    N1 C17 C11 C16 . . . . -46.7(3) ?
    C16 C11 C12 C13 . . . . 0.4(3) ?
    C17 C11 C12 C13 . . . . 170.85(16) ?
    C11 C12 C13 C14 . . . . -1.1(3) ?
    C11 C12 C13 N13 . . . . 179.48(15) ?
    C12 C13 C14 C15 . . . . 1.4(3) ?
    N13 C13 C14 C15 . . . . -179.23(16) ?
    C13 C14 C15 C16 . . . . -1.0(3) ?
    C13 C14 C15 N15 . . . . 179.17(16) ?
    C14 C15 C16 C11 . . . . 0.3(3) ?
    N15 C15 C16 C11 . . . . -179.80(16) ?
    C12 C11 C16 C15 . . . . 0.0(3) ?
    C17 C11 C16 C15 . . . . -169.91(17) ?
    C3 N4 C41 C46 . . . . 13.0(3) ?
    C5 N4 C41 C46 . . . . -119.6(2) ?
    C3 N4 C41 C42 . . . . -162.80(17) ?
    C5 N4 C41 C42 . . . . 64.6(2) ?
    C46 C41 C42 O42 . . . . -175.49(18) ?
    N4 C41 C42 O42 . . . . 0.5(3) ?
    C46 C41 C42 C43 . . . . 2.5(3) ?
    N4 C41 C42 C43 . . . . 178.50(18) ?
    O42 C42 C43 C44 . . . . 176.3(2) ?
    C41 C42 C43 C44 . . . . -1.4(3) ?
    C42 C43 C44 C45 . . . . -0.7(3) ?
    C43 C44 C45 C46 . . . . 1.7(3) ?
    C42 C41 C46 C45 . . . . -1.5(3) ?
    N4 C41 C46 C45 . . . . -177.28(17) ?
    C44 C45 C46 C41 . . . . -0.6(3) ?
    C43 C42 O42 C47 . . . . -6.7(4) ?
    C41 C42 O42 C47 . . . . 171.1(2) ?
    C12 C13 N13 O132 . . . . 159.68(18) ?
    C14 C13 N13 O132 . . . . -19.7(3) ?
    C12 C13 N13 O131 . . . . -21.2(3) ?
    C14 C13 N13 O131 . . . . 159.43(18) ?
    C16 C15 N15 O151 . . . . 177.25(19) ?
    C14 C15 N15 O151 . . . . -2.9(3) ?
    C16 C15 N15 O152 . . . . -2.0(3) ?
    C14 C15 N15 O152 . . . . 177.83(18) ?
_shelx_space_group_comment
;
The symmetry employed for this shelxl refinement is uniquely defined
by the following loop, which should always be used as a source of
symmetry information in preference to the above space-group names.
They are only intended as comments.
;
_shelx_estimated_absorpt_T_min     0.951
_shelx_estimated_absorpt_T_max     0.976
_shelx_hkl_file
;
   0   0  -3-2.49166 7.04311   6
   0   0  -4 26311.8 85.9408   6
   0   0  -5 20.0753 12.5317   6
   0   0  -6 36.8312 14.6112   6
   0   0  -7 11.8623 15.0162   6
   0   0  -8 229.575 19.5960   6
   0   0  -9-9.43550 17.5097   6
   0   0 -10 16444.7 111.408   6
   0   0 -11 144.917 24.4300   6
   0   0 -12 2459.71 51.1662   6
   0   0 -13 45.2984 23.7678   6
   0   0 -14 2630.34 59.2765   6
   0   0 -15 88.7887 31.9670   6
   0   0 -16 5389.42 90.9578   6
   0   0 -17 34.6169 37.2825   6
   0   0 -18 391.230 42.9684   6
   0   0 -19 0.64131 31.1852   6
   0   0 -20 62.5814 35.8507   6
   0   0 -21 15.0233 39.5703   6
   0   0 -22 289.535 43.7093   6
   0   0 -23-42.5516 43.7210   6
   0   0 -24 678.410 56.1281   6
   0   1   1 4.30542 8.65415   1
   0   1  -1 35.8778 8.26601   3
   0   1   1 9.43199 10.1882   4
   0  -1  -1 5.17518 9.36223   1
   0   1   1 21.7001 10.6512   3
   0   1   2 1.59757 10.1844   1
   0  -1   2-0.40219 8.42975   0
   0  -1  -2-6.79786 10.7354   1
   0   1   2-3.98914 11.4273   4
   0   1  -2 1.15833 8.82194   0
   0   1   3 24.3582 9.10551   5
   0   1  -3 26.2615 11.1934   0
   0  -1  -3 34.5655 12.2039   1
   0   1  -3 24.7735 9.39224   6
   0   1   3 11.1532 12.8553   4
   0  -1   3 13.0973 9.88851   0
   0  -1  -4 4.34265 13.8881   1
   0   1  -4 5.83886 12.1300   0
   0   1   4-4.56537 10.7572   4
   0   1   4 1.39795 11.0867   5
   0   1  -4 5.06644 11.9353   6
   0   1   5-2.30958 11.6051   5
   0   1   5-4.13313 12.2875   4
   0  -1  -5 0.84042 11.0877   6
   0   1  -5 2.89490 12.5202   6
   0   1   6-4.14027 12.2205   4
   0   1   6-0.94551 13.7262   5
   0   1  -6-6.55306 13.6199   6
   0  -1  -6 5.70423 12.9160   6
   0   1  -7 6.77199 13.9870   6
   0   1   7-2.23453 12.3590   4
   0  -1  -7-6.07513 15.9263   6
   0   1   8-8.31827 12.3691   4
   0  -1  -8-11.1670 18.2308   6
   0   1  -8 0.80292 15.7248   6
   0  -1  -9-11.5653 20.2788   6
   0   1   9 0.87942 14.4935   4
   0   1  -9-18.4229 18.9394   6
   0   1 -10 4.39333 18.7889   6
   0   1  10 0.91331 12.9793   4
   0  -1 -10 3.21355 19.9160   6
   0   1 -11 10.8247 21.0287   6
   0  -1 -11 6.46710 19.4063   6
   0   1  11 19.4931 14.2592   4
   0   1 -12 8.21789 20.9678   6
   0  -1 -12-23.3112 23.6905   6
   0   1  12-4.00449 15.4248   4
   0  -1 -13 0.85175 23.3473   6
   0   1 -13 2.43282 23.8773   6
   0  -1 -14-5.67397 28.4318   6
   0   1 -14 5.46073 26.2923   6
   0  -1 -15 6.06632 28.0024   6
   0   1 -15-10.8886 26.5670   6
   0  -1 -16 7.00846 36.9378   6
   0   1 -16 34.7118 33.3008   6
   0  -1 -17-25.7114 33.2915   6
   0   1 -17 0.62944 35.4488   6
   0   1 -18-24.4147 34.0325   6
   0  -1 -18 17.5405 36.7057   6
   0   1 -19-14.3425 35.7985   6
   0  -1 -19-12.5644 37.2241   6
   0   1 -20 23.1740 38.2634   6
   0  -1 -20 8.16014 32.9434   6
   0  -1 -21-39.5551 38.7007   6
   0   1 -21-33.7972 38.9121   6
   0  -1 -22-2.55810 39.0983   6
   0   1 -22-34.3468 40.5901   6
   0  -1 -23-18.3081 36.3253   6
   0   1 -23 82.7291 42.3703   6
   0  -1 -24-17.1356 46.9686   6
   0   1 -24 72.3353 50.3837   6
   0   2   0 192253. 1129.72   2
   0   2   0 192842. 1107.62   3
   0   2   1 19730.6 90.2561   3
   0   2  -1 20323.8 90.5716   2
   0   2  -1 19919.2 90.3367   3
   0   2   1 19438.4 95.2865   4
   0   2   1 19604.2 79.7546   1
   0   2  -2 4897.77 45.1248   2
   0   2   2 4755.85 50.7482   4
   0   2  -2 4650.64 46.1417   3
   0   2   2 4943.44 48.3991   3
   0   2   2 4840.31 43.3028   1
   0  -2  -3 188.939 17.9746   1
   0  -2   3 196.869 14.6636   0
   0   2  -3 206.533 19.7682   3
   0   2   3 173.805 18.7466   4
   0   2   3 213.665 16.5495   1
   0   2   4 289.963 18.9515   4
   0  -2  -4 305.226 19.0342   1
   0   2   4 325.570 12.7436   5
   0  -2   4 338.100 16.9018   0
   0   2   4 340.180 18.5181   1
   0   2   5 26456.0 93.0734   5
   0   2  -5 26601.7 106.511   0
   0   2   5 26316.4 123.377   4
   0   2  -5 26522.1 101.848   6
   0  -2  -5 26716.2 114.165   1
   0  -2   5 26417.1 101.412   0
   0  -2  -6 19568.1 103.213   1
   0   2   6 19970.9 90.1698   5
   0   2  -6 19778.5 96.5932   6
   0   2  -6 19589.3 97.5293   0
   0   2   6 19894.0 110.094   4
   0   2   7 1152.91 32.0050   4
   0  -2  -7 1179.52 31.9073   1
   0   2  -7 1146.90 28.8585   0
   0   2  -7 1182.54 29.0058   6
   0  -2  -7 1105.44 29.6061   6
   0   2   7 1183.66 27.4395   5
   0  -2  -8 364.871 22.8269   1
   0   2  -8 387.147 21.9892   0
   0   2  -8 398.390 22.3054   6
   0   2   8 357.759 22.8955   4
   0  -2  -8 377.702 25.1199   6
   0   2  -9 111.833 19.0875   6
   0  -2  -9 58.0308 21.1482   1
   0   2  -9 102.715 18.0089   0
   0   2   9 92.0025 18.5772   4
   0  -2  -9 122.558 20.1163   6
   0   2 -10 1108.69 33.8386   6
   0  -2 -10 1033.35 35.3388   6
   0   2 -10 1091.14 34.5691   0
   0   2  10 1116.24 33.6443   4
   0   2 -11 3203.53 55.6248   0
   0  -2 -11 3223.81 58.0779   6
   0   2  11 3178.40 53.3012   4
   0   2 -11 3200.81 54.7631   6
   0  -2 -12 712.913 35.1987   6
   0   2  12 757.016 31.4272   4
   0   2 -12 695.250 32.0816   6
   0   2 -13 953.135 37.3195   6
   0  -2 -13 821.030 39.0067   6
   0   2  13 877.977 33.6646   4
   0   2 -14 1345.22 44.6899   6
   0  -2 -14 1452.48 50.1865   6
   0  -2 -15 220.512 32.9609   6
   0   2 -15 252.916 29.9503   6
   0   2 -16 160.874 33.3668   6
   0  -2 -16 163.540 39.1011   6
   0   2 -17 712.087 42.9259   6
   0  -2 -17 589.073 44.7143   6
   0  -2 -18 640.361 46.9553   6
   0   2 -18 555.972 43.6907   6
   0  -2 -19 118.358 38.5587   6
   0   2 -19 144.308 35.6712   6
   0  -2 -20 311.602 42.2895   6
   0   2 -20 250.554 40.8923   6
   0   2 -21 56.9345 38.2875   6
   0  -2 -21 50.9196 37.1055   6
   0  -2 -22 154.898 42.9090   6
   0   2 -22 87.8994 35.2186   6
   0   2 -23-3.03754 35.8231   6
   0  -2 -23 51.9944 33.1198   6
   0   3   0 1.90428 7.53886   5
   0   3   0-2.21588 18.6956   3
   0   3  -1-6.10432 9.81089   5
   0   3  -1 8.09287 16.5765   3
   0   3   1 16.6360 20.6298   3
   0   3   1 1.60751 14.1281   1
   0   3  -1-2.25019 17.2747   2
   0   3  -2-4.36359 19.7540   3
   0   3   2-9.39280 13.6819   1
   0   3   2-17.9485 20.4850   3
   0   3  -2 11.2835 14.7810   2
   0   3   3-1.61410 14.0433   1
   0   3  -3 4.77254 14.3161   2
   0   3   3-4.10152 19.5692   4
   0   3  -3-0.12432 17.2497   3
   0   3   4-0.73978 7.78236   5
   0   3   4-8.88737 15.7092   1
   0   3  -4 28.0450 21.3842   3
   0   3  -4-3.45303 15.3270   2
   0  -3   4-0.11760 14.0792   0
   0   3   4 8.23497 19.0599   4
   0   3   5 7.92333 18.5722   1
   0  -3  -5 7.16269 15.7708   1
   0   3  -5 19.1452 21.1768   3
   0   3  -5 9.60063 15.1007   2
   0   3   5 2.46356 21.4385   4
   0   3   5 6.60234 9.02188   5
   0  -3   5-0.62563 15.1240   0
   0   3   6 3.72753 15.0985   1
   0  -3  -6-13.4260 18.4098   1
   0  -3   6-0.60694 15.0344   0
   0   3   6-10.2582 11.4156   5
   0   3   6-11.9397 22.0583   4
   0  -3  -7-24.2338 16.2891   1
   0   3   7 5.96989 20.1809   4
   0   3   7-3.50790 13.2231   5
   0   3  -8-22.6993 16.4829   6
   0   3   8-11.8087 16.1363   5
   0  -3  -8 12.2420 21.5732   1
   0   3   8 18.1562 24.5170   4
   0   3  -8 0.34841 18.1095   0
   0   3  -9 14.4145 19.0365   0
   0   3  -9 1.14009 16.8421   6
   0   3   9 4.01774 20.7130   4
   0  -3  -9 1.49847 21.7367   6
   0   3 -10 8.76097 15.9756   0
   0   3 -10 14.3889 17.8811   6
   0  -3 -10-7.89298 21.4519   6
   0   3  10-4.51191 20.7894   4
   0   3 -11 28.0405 20.5557   6
   0   3  11-14.0449 22.7080   4
   0  -3 -11-6.64290 21.9808   6
   0  -3 -12 16.4838 22.2236   6
   0   3  12 26.2937 22.5538   4
   0   3 -12 20.1143 22.6502   6
   0   3 -13-12.0840 22.0823   6
   0  -3 -13-0.36543 25.4662   6
   0   3  13 1.05742 22.5135   4
   0   3 -14-7.30832 23.8745   6
   0   3  14 5.05432 23.5874   4
   0  -3 -14-11.7491 28.7515   6
   0  -3 -15 10.0160 32.8470   6
   0   3 -15-2.37084 27.8112   6
   0  -3 -16-1.55036 29.8405   6
   0   3 -16 35.6133 30.3007   6
   0  -3 -17-27.2089 34.6839   6
   0  -3 -18 24.5482 37.3340   6
   0  -3 -19 12.2086 32.4583   6
   0  -3 -20 58.9093 40.4331   6
   0  -3 -21 16.6290 38.1226   6
   0  -3 -22 48.7273 41.2565   6
   0   4   0 1190.75 19.4369   5
   0   4   0 1842.26 45.1719   3
   0   4  -1 1844.35 27.5297   5
   0   4   1 1861.32 47.3194   3
   0   4   1 1911.50 39.0130   1
   0   4  -1 1777.81 46.6741   3
   0   4  -2 168.530 15.1074   5
   0   4  -2 189.324 22.3878   2
   0   4  -2 151.300 29.1534   3
   0   4   2 123.998 19.1117   1
   0   4   2 140.735 26.4852   3
   0   4  -3 3834.09 63.8167   3
   0   4   3 3987.99 62.9225   3
   0   4   3 3875.56 54.0930   1
   0   4  -3 3850.37 58.7989   2
   0   4  -4 5853.25 70.3150   2
   0  -4   4 5898.68 61.0757   0
   0   4   4 5744.17 65.8375   1
   0   4  -4 5647.68 76.2653   3
   0  -4   5 400.193 21.2697   0
   0   4  -5 389.498 25.3548   2
   0   4   5 377.427 26.8452   1
   0   4  -5 371.997 30.6080   3
   0   4   6 264.548 29.5542   4
   0   4  -6 243.474 22.4772   2
   0  -4   6 269.092 20.6432   0
   0   4  -6 257.369 30.5176   3
   0   4   6 262.154 24.4568   1
   0  -4   7 910.779 28.2334   0
   0   4  -7 842.784 37.7339   3
   0   4  -7 781.872 31.2760   2
   0   4   7 888.014 39.3546   4
   0  -4   8-16.6926 15.5388   0
   0   4  -8 35.7711 26.0394   3
   0   4   8-8.80561 26.6020   4
   0   4  -8-1.78603 17.3198   2
   0  -4  -9 45.1298 21.3192   6
   0   4   9 57.1961 25.6784   4
   0  -4 -10 591.984 31.9146   6
   0   4  10 614.124 36.5791   4
   0  -4 -11 208.164 27.7656   6
   0   4  11 199.740 30.3768   4
   0  -4 -12 541.514 35.4747   6
   0   4  12 594.503 45.1474   4
   0   4  13 201.116 35.7146   4
   0  -4 -13 284.338 32.3369   6
   0   4  14-15.7874 27.9965   4
   0  -4 -14-3.90759 26.0441   6
   0  -4 -15 75.2502 32.4918   6
   0   4  15 87.1551 31.0506   4
   0  -4 -16 806.206 49.0547   6
   0  -4 -17 224.907 36.5411   6
   0  -4 -18 300.570 41.4328   6
   0  -4 -19 106.317 40.4746   6
   0  -4 -20 128.651 36.7118   6
   0  -4 -21 82.0404 45.6002   6
   0   5   0-19.3008 18.0318   1
   0   5   0-6.78633 24.4940   3
   0   5   1 15.4306 26.3682   3
   0   5  -1-3.21905 27.7615   3
   0   5   1-9.17454 18.9261   1
   0   5   2-0.13911 27.7293   3
   0   5   2-20.0390 20.7408   1
   0   5  -2 34.8933 29.6004   3
   0   5   3-1.43610 25.9451   3
   0   5  -3-7.74882 30.6401   3
   0   5   3 11.8560 20.1022   1
   0   5  -4-1.33361 30.3783   3
   0   5  -4-16.8857 23.1906   2
   0  -5   4 1.55053 17.5756   0
   0   5  -5 21.0904 29.6711   3
   0   5  -5 23.1478 22.0841   2
   0   5  -6 8.91878 20.1029   2
   0   5  -6 28.1330 29.7608   3
   0   5  -7 2.06947 28.3058   3
   0   5  -7-0.56833 19.9843   2
   0   5  -8 16.7774 30.4246   3
   0   5  -9 18.1564 31.8676   3
   0  -5  -9-2.32609 23.2229   6
   0  -5 -10-8.77724 22.9968   6
   0   5 -10-15.1098 34.3715   3
   0   5 -11 34.1715 36.1149   3
   0  -5 -11-22.0488 24.4106   6
   0   5 -12-5.08051 32.2628   3
   0  -5 -12-1.04887 25.0280   6
   0  -5 -13 14.5133 29.0517   6
   0  -5 -14-17.3231 30.9028   6
   0  -5 -15 10.4168 28.9527   6
   0  -5 -16-0.83922 32.0019   6
   0  -5 -17 11.1409 35.3414   6
   0  -5 -18-48.2993 28.0222   6
   0  -5 -19 98.4303 43.0368   6
   0  -5 -20-79.9252 34.7301   6
   0   6   0 168.873 36.1086   3
   0   6  -1 156.454 34.5325   3
   0   6   1 186.783 37.2714   3
   0   6   2 261.571 35.3419   3
   0   6  -2 229.793 37.6478   3
   0   6  -3 150.914 37.7255   3
   0   6   3 181.280 36.6429   3
   0   6  -4 2659.53 70.8745   3
   0   6  -5 32.0763 33.4553   3
   0   6  -6 308.770 29.3017   2
   0   6  -6 354.492 42.3581   3
   0   6  -7 396.324 43.0120   3
   0   6  -8 108.951 37.4774   3
   0   6  -9 503.413 44.4878   3
   0   6 -10 182.825 38.9050   3
   0  -6 -10 185.850 27.1446   6
   0  -6 -11 306.422 34.4120   6
   0   6 -11 288.007 38.9142   3
   0   6 -12-46.6318 38.2668   3
   0   6 -13 267.535 45.4368   3
   0  -6 -13 332.248 34.2856   6
   0   6 -14 50.3273 42.6495   3
   0  -6 -14 23.9824 30.1316   6
   0   6 -15 24.2547 38.6759   3
   0  -6 -15-11.3143 27.9263   6
   0   6 -16 65.3119 39.9474   3
   0  -6 -16-51.6395 28.7882   6
   0  -6 -17 395.294 45.3409   6
   0   6 -17 299.355 48.3284   3
   0   6 -18-15.5999 46.5204   3
   0  -6 -18-47.9037 31.2703   6
   0  -6 -19 153.060 45.9754   6
   0   7   0 5.95306 37.9267   3
   0   7   1-17.4433 36.1827   3
   0   7  -1 2.86981 38.6110   3
   0   7   2-3.82479 32.0607   3
   0   7  -2-7.13691 37.9425   3
   0   7  -3-3.36923 36.6454   3
   0   7  -4 7.30235 33.1610   3
   0   7  -5 21.1179 39.6599   3
   0   7  -6-7.29532 35.6375   3
   0   7  -7 31.0076 41.8882   3
   0   7  -8-3.87369 40.7565   3
   0   7  -9-22.9935 39.5250   3
   0   7 -10 11.5736 41.9291   3
   0   7 -11 5.32816 45.9352   3
   0   7 -12 46.4852 39.8357   3
   0   7 -13 5.65082 44.8401   3
   0   7 -14 27.5343 39.4597   3
   0   7 -15-45.7091 39.6110   3
   0   8   0 32.9073 45.4995   3
   0   8  -1 487.606 47.3646   3
   0   8   1 523.177 54.6013   3
   0   8   2-30.0577 41.0391   3
   0   8  -2-36.5697 46.9860   3
   0   8  -3 38.3938 38.6503   3
   0   8  -4 148.883 48.8473   3
   0   8  -5 189.355 45.1469   3
   0   8  -6 430.498 51.7735   3
   0   8  -7 235.598 50.7996   3
   0   8  -8 220.370 51.0004   3
   0   8  -9 220.781 50.5548   3
   0   8 -10 76.7567 42.3345   3
   0   8 -11 37.1521 48.4353   3
   0   9   0-6.21623 59.8208   3
   0   9   1-96.9731 43.3127   3
   0   9  -1-4.89100 74.1584   3
   0   9  -2-15.1232 67.2760   3
   0   9  -3 15.9229 58.8789   3
   1   0 -24 8.04654 47.2539   6
   1   0 -23 33.4186 37.1125   6
   1   0 -22-69.3566 35.6251   6
   1   0 -21-2.06966 39.2719   6
   1   0 -20-14.6406 36.4488   6
   1   0 -19-6.00125 31.0178   6
   1   0 -18-8.28629 37.6095   6
   1   0 -17-36.5035 34.1778   6
   1   0 -16-5.36559 30.8969   6
   1   0 -15 17.7562 27.0094   6
   1   0 -14 6.02308 25.2792   6
   1   0 -13 7.66954 21.2531   6
   1   0 -12-6.70756 22.1589   6
   1   0 -11-1.02125 20.0561   6
   1   0 -10-20.5711 20.8648   6
   1   0  -9 1.16889 16.5888   6
   1   0  -8-1.13406 15.5769   6
   1   0  -7 6.35950 13.8191   6
   1   0  -6-8.05223 13.4487   6
  -1   0   6-3.59899 16.2560   5
   1   0  -5 22.4255 12.8548   6
  -1   0   5 25.1818 12.5305   5
  -1   0   4 6.79477 8.99001   5
   1   0  -4 1.64689 9.99800   6
  -1   0   3 13.7125 10.6974   5
  -1   0  -3 28.2516 10.3776   6
  -1   0  -4 18.4242 13.3397   6
  -1   0  -5 35.4561 14.3269   6
  -1   0  -6 5.68570 15.4139   6
  -1   0  -7 2.68398 13.8257   6
   1   0   7 0.72730 7.30499   4
  -1   0  -8 0.15029 15.9341   6
   1   0   8-1.15257 9.01809   4
   1   0   9 2.23372 8.68455   4
  -1   0  -9-4.12474 16.3004   6
  -1   0 -10 47.8261 22.7356   6
   1   0  10-6.01303 11.8074   4
  -1   0 -11 18.7718 21.1907   6
   1   0  11-2.34388 10.0480   4
  -1   0 -12-10.8852 20.0508   6
  -1   0 -13-6.46822 22.7636   6
  -1   0 -14 3.32607 23.5367   6
  -1   0 -15 7.58275 29.0785   6
  -1   0 -16-16.9469 36.4676   6
  -1   0 -17-23.0086 33.3158   6
  -1   0 -18-22.9042 33.5889   6
  -1   0 -19 0.21653 32.3412   6
  -1   0 -20-12.3087 30.6961   6
  -1   0 -21-2.62509 35.6066   6
  -1   0 -22-37.5573 36.9824   6
  -1   0 -23 8.73500 47.1062   6
  -1   0 -24 39.2410 49.7835   6
   1   1 -25 164.161 44.0586   6
   1  -1 -24 129.187 49.2035   6
   1   1 -24 123.988 39.7314   6
   1   1 -23-2.73436 42.6016   6
   1  -1 -23-24.6146 43.6394   6
   1   1 -22 34.6974 43.0554   6
   1  -1 -22 10.6349 36.5439   6
   1   1 -21 0.00000 40.4788   6
   1  -1 -21-7.46092 38.2322   6
   1  -1 -20 262.586 36.7329   6
   1   1 -20 184.142 41.4286   6
   1  -1 -19 141.172 39.3064   6
   1   1 -19 217.409 39.3552   6
   1   1 -18 55.2359 34.3390   6
   1  -1 -18 86.3361 33.2927   6
   1  -1 -17 492.690 44.3672   6
   1   1 -17 558.871 44.2977   6
   1   1 -16 7524.46 102.659   6
   1  -1 -16 6949.74 101.027   6
   1   1 -15 798.732 41.2001   6
   1  -1 -15 759.930 43.2941   6
   1   1 -14 772.456 37.8936   6
   1  -1 -14 719.692 37.9497   6
  -1   1  13 1926.74 40.5656   4
   1  -1 -13 1988.81 51.2817   6
   1   1 -13 2032.24 49.3163   6
   1   1 -12 1054.21 36.7202   6
  -1   1  12 1076.58 30.8594   4
   1  -1 -12 1044.29 38.7794   6
   1  -1 -11 430.171 28.7771   6
  -1   1  11 408.128 21.1253   4
   1   1 -11 423.118 26.2766   6
   1   1 -10 251.955 21.4474   6
   1  -1 -10 245.058 24.6116   6
  -1   1  10 235.848 18.2523   4
   1   1  -9 4474.80 55.1713   6
  -1   1   9 4473.52 50.7166   4
   1  -1  -9 4468.26 58.3458   6
   1  -1  -8 2182.86 39.0999   6
   1   1  -8 2221.91 36.9986   6
  -1   1   8 2242.03 39.2651   5
  -1   1   8 2259.78 35.5556   4
   1   1  -7 5587.50 52.1752   6
   1  -1  -7 5553.41 56.5998   6
  -1   1   7 5619.44 52.0705   4
  -1   1   7 5679.42 55.6805   5
  -1   1   6 501.137 18.9099   5
  -1   1   6 530.837 19.3810   4
   1   1  -6 480.374 18.9757   0
   1   1  -6 554.485 18.6519   6
   1   1  -5 13293.5 65.3991   6
  -1   1   5 12714.1 68.4023   5
   1   1  -5 13122.1 70.5113   0
  -1   1   5 13123.3 71.6977   4
  -1   1   4 8011.97 53.6347   4
   1   1  -4 7914.32 45.5037   6
   1   1  -4 8002.10 51.7838   0
  -1   1   4 7967.41 48.8006   5
  -1   1   3 299.712 12.0177   5
  -1   1   3 328.622 15.7879   4
   1  -1  -3 310.138 13.6007   1
  -1  -1   3 301.137 13.7993   0
   1   1  -3 319.707 15.1811   0
   1  -1  -2 8906.68 41.8467   1
  -1  -1   2 8722.81 44.4942   0
  -1   1   2 9013.77 51.1503   4
   1  -1  -1 31599.6 67.0080   1
  -1   1   1 31647.8 88.5941   2
  -1   1   1 31437.4 80.4006   3
  -1   1   1 30998.5 65.8557   1
   1   1  -1 31733.7 79.9827   3
  -1   1   1 31531.2 87.7618   4
   1   1   1 129.564 11.0515   3
   1   1   1 110.856 10.8479   1
  -1   1  -1 122.962 11.6044   3
  -1  -1  -2 330.909 10.9032   6
  -1   1  -2 333.908 10.5284   0
   1   1   2 319.798 14.4103   1
   1  -1   2 338.657 9.95938   0
  -1  -1  -2 312.470 14.5520   1
  -1  -1  -3 25292.0 86.2047   1
  -1   1  -3 25770.6 82.8064   6
  -1  -1  -3 25433.4 81.3617   6
   1   1   3 25746.3 85.6640   4
   1   1   3 24889.4 85.6194   1
  -1   1  -3 25038.1 71.1917   0
  -1  -1  -4 100.839 12.5020   6
  -1   1  -4 119.469 14.6373   6
  -1  -1  -4 110.896 15.8547   1
   1   1   4 127.225 13.5334   4
  -1  -1  -5 26874.7 104.213   6
  -1   1  -5 27112.6 102.823   6
  -1  -1  -5 26786.0 103.622   1
   1   1   5 26827.5 96.4745   4
   1   1   6 3651.92 38.6244   4
  -1   1  -6 3787.49 43.3669   6
  -1  -1  -6 3604.50 42.5735   1
  -1  -1  -6 3723.75 43.3772   6
  -1  -1  -7 30.8826 17.1848   1
  -1  -1  -7 22.5759 16.2486   6
  -1   1  -7 16.6800 15.1035   6
   1   1   7 18.3876 11.4384   4
  -1  -1  -8 805.291 27.9907   6
  -1   1  -8 759.845 26.6273   6
   1   1   8 779.090 22.2012   4
  -1  -1  -9 12886.4 96.1259   6
  -1   1  -9 12988.4 95.8252   6
   1   1   9 12420.2 79.2442   4
  -1  -1 -10 44.4247 18.9974   6
   1   1  10 49.4366 13.6627   4
  -1   1 -10 61.2375 18.9778   6
  -1  -1 -11 126.013 24.4633   6
   1   1  11 100.355 15.9041   4
  -1   1 -11 101.646 21.4025   6
  -1   1 -12 2406.78 52.5557   6
  -1  -1 -12 2281.51 52.2639   6
   1   1  12 2434.16 40.9283   4
  -1  -1 -13 3062.09 61.7684   6
  -1   1 -13 3158.17 61.9996   6
  -1   1 -14 2915.75 62.8594   6
  -1  -1 -14 3123.78 65.9632   6
  -1   1 -15 8196.33 104.604   6
  -1  -1 -15 8043.57 104.001   6
  -1   1 -16 1377.00 53.3298   6
  -1  -1 -16 1415.64 53.9953   6
  -1  -1 -17 1972.58 62.3957   6
  -1   1 -17 2056.39 63.3672   6
  -1   1 -18 381.701 43.3325   6
  -1  -1 -18 396.842 45.4971   6
  -1  -1 -19 1249.13 59.8343   6
  -1   1 -19 1222.61 55.5606   6
  -1  -1 -20 565.561 47.9578   6
  -1   1 -20 478.705 44.5021   6
  -1  -1 -21 117.002 39.3206   6
  -1   1 -21 163.110 36.9293   6
  -1   1 -22 39.5624 34.3364   6
  -1  -1 -22 3.67526 40.0100   6
  -1  -1 -23 19.1239 44.4936   6
  -1   1 -23 35.4139 40.5652   6
  -1   1 -24-52.5629 36.9852   6
  -1  -1 -24 2.16907 37.9114   6
   1  -2 -23 5.57535 42.3663   6
   1   2 -22 87.6309 39.8313   6
   1  -2 -22 32.3166 34.1747   6
   1   2 -21 20.1497 33.4108   6
   1  -2 -21 10.5162 40.4208   6
   1  -2 -20 24.4848 37.5461   6
   1   2 -20-19.7687 33.6914   6
   1   2 -19 1.60533 29.1808   6
   1  -2 -19-11.4426 35.8062   6
   1   2 -18 13.7931 30.7875   6
   1  -2 -18-36.4702 38.3843   6
   1   2 -17 22.7618 30.4876   6
   1  -2 -17-7.85950 30.4728   6
   1   2 -16-7.87888 29.2397   6
   1  -2 -16-19.4059 34.8810   6
   1  -2 -15 0.63935 30.6389   6
   1   2 -15-4.33160 25.3376   6
   1   2 -14-13.1431 23.9803   6
  -1   2  14-8.78923 20.6298   4
   1  -2 -14 0.88742 27.8286   6
   1  -2 -13 14.7319 24.9503   6
   1   2 -13-8.15236 22.1602   6
  -1   2  13 14.5157 19.9350   4
  -1   2  12-3.03274 18.7110   4
   1  -2 -12 6.39500 23.6615   6
   1   2 -12-16.7085 20.1578   6
   1  -2 -11-26.3381 22.4707   6
   1   2 -11-0.80262 21.0879   0
   1   2 -11 0.90948 19.3707   6
  -1   2  11-5.73196 18.9389   4
   1   2 -10-9.39382 16.5172   6
   1  -2 -10-1.14393 21.4088   6
  -1   2  10 12.1891 19.0549   4
  -1   2  10-12.5862 17.6499   5
   1   2 -10-5.97194 15.6992   0
   1  -2  -9 16.7075 17.1861   6
   1   2  -9-7.15536 19.9091   0
   1   2  -9-4.94122 16.4861   6
  -1   2   9-6.35797 18.2546   4
  -1   2   9 0.37730 18.0987   5
   1  -2  -9 13.4133 19.8133   1
  -1   2   8-3.02249 16.3675   4
   1   2  -8 5.91104 16.9136   0
   1   2  -8-6.37819 14.6724   6
   1  -2  -8-4.46627 17.6239   1
  -1   2   8-7.74353 16.5206   5
   1   2  -7-0.64346 14.2175   6
   1  -2  -7-5.79902 17.7489   1
  -1   2   7 5.45638 18.2002   4
   1   2  -7 1.85097 14.8160   0
  -1   2   7-11.7631 14.9458   5
  -1   2   6-0.45168 12.4046   5
   1   2  -6 7.50884 12.5379   6
   1   2  -6 1.19648 14.3707   0
   1  -2  -6-2.41865 16.9572   1
  -1   2   6-12.2663 18.5546   4
   1   2  -5 8.32212 14.6013   0
   1   2  -5-1.65804 10.4623   6
  -1  -2   5-11.1186 15.5034   0
  -1   2   5-6.17308 11.4092   5
   1  -2  -5 2.85745 15.1608   1
  -1   2   5-24.4148 18.8308   4
  -1   2   4-21.3718 11.5715   5
   1  -2  -4-0.25488 14.2235   1
  -1  -2   4 7.30207 16.0159   0
  -1   2   4 2.99765 18.8541   4
  -1   2   3 28.7324 10.0938   5
   1  -2  -3 14.5021 16.5705   1
  -1   2   3 35.3246 16.5812   1
  -1   2   3 23.4191 22.1216   4
  -1  -2   3 59.3451 15.7411   0
   1   2  -3-3.09157 15.0928   2
   1  -2  -2-0.64797 16.1650   1
  -1   2   2 102.804 22.0098   3
   1   2  -2 124.637 19.2473   3
  -1   2   2 8.61550 15.5481   1
   1   2  -2 33.2401 14.1212   2
  -1   2   2-0.83279 19.5056   4
  -1   2   1 18.7458 18.1925   4
  -1   2   1 80.2201 21.3980   3
  -1   2   1 33.4034 15.3265   1
   1   2  -1 84.7692 16.8647   2
  -1   2   1 16.0519 21.1223   2
   1   2   0 307.127 22.8490   3
  -1   2   0 7.08136 19.2218   2
  -1   2   0 210.697 24.3394   3
   1   2   1 23.3746 16.8627   3
  -1   2  -1-4.71790 17.1643   2
  -1   2  -1 24.7449 13.8418   3
  -1   2  -2 0.13307 16.9275   3
   1   2   2-3.67451 14.0455   1
  -1   2  -2-1.72608 15.2735   2
   1   2   2 0.92754 17.7467   3
   1  -2   3 0.24522 10.0793   0
   1   2   3-5.11407 15.2338   4
  -1  -2  -3-0.24345 16.0316   1
   1   2   3-6.88362 15.2225   1
  -1   2  -3-3.40728 13.5861   3
   1  -2   4-1.98813 11.2346   0
   1   2   4 8.80643 13.6771   1
   1   2   4-0.39678 17.7362   4
  -1   2  -4 6.19294 11.4004   0
  -1  -2  -4-6.27140 15.6846   1
  -1   2  -5 0.05624 13.7107   6
  -1  -2  -5 5.87784 13.8285   6
  -1  -2  -5-4.68742 17.9057   1
   1   2   5 8.23372 14.5368   1
   1   2   5-9.13227 16.9674   4
  -1   2  -5 9.85226 13.6265   0
  -1  -2  -6 29.0298 15.7942   6
  -1   2  -6-7.74909 14.7439   6
   1   2   6 17.9240 16.4952   4
  -1  -2  -6 7.83991 17.8064   1
  -1   2  -6-4.56271 13.4855   0
  -1  -2  -7-0.45336 17.5209   6
  -1   2  -7-7.10779 15.3719   0
  -1   2  -7 3.75589 16.0501   6
  -1  -2  -7 18.6224 14.6470   1
   1   2   7-0.59039 16.3193   4
  -1  -2  -8 13.5921 17.0878   6
  -1   2  -8 19.2393 18.1175   6
  -1  -2  -8-6.69082 16.9173   1
  -1   2  -8 4.78285 17.0729   0
   1   2   8-0.83120 17.0687   4
  -1  -2  -9-4.55526 20.7755   1
  -1   2  -9 3.66878 17.9236   6
   1   2   9-0.70595 17.3853   4
  -1  -2  -9-11.8172 17.8778   6
  -1   2  -9 0.57840 18.3617   0
   1   2  10-9.28950 17.3927   4
  -1   2 -10 1.47137 18.8777   0
  -1  -2 -10 13.4718 21.3456   6
  -1   2 -10 3.49687 18.6411   6
   1   2  11-6.54261 17.8363   4
  -1   2 -11 0.62131 20.9739   6
  -1   2 -11 22.8671 22.0605   0
  -1  -2 -11 4.32781 23.8083   6
   1   2  12-14.1004 18.6919   4
  -1  -2 -12-2.52351 23.2041   6
  -1   2 -12-3.64047 20.7750   6
   1   2  13 27.6950 18.6743   4
  -1   2 -13-1.73869 24.6197   6
  -1  -2 -13-12.7088 26.1353   6
  -1   2 -14 3.63988 26.9402   6
  -1  -2 -14-1.35421 27.5936   6
  -1   2 -15-14.0477 29.9891   6
  -1  -2 -15 16.5319 31.4246   6
  -1   2 -16-7.58797 34.1354   6
  -1  -2 -16 7.83493 31.1714   6
  -1  -2 -17-11.7826 34.4441   6
  -1   2 -17-5.09756 29.9944   6
  -1   2 -18 14.9357 33.4705   6
  -1  -2 -18-13.7795 32.7959   6
  -1   2 -19 19.3522 36.1321   6
  -1  -2 -19 43.9228 36.2131   6
  -1   2 -20 52.7861 36.4920   6
  -1  -2 -20 12.3928 38.2059   6
  -1  -2 -21 39.5604 33.5613   6
  -1   2 -21 1.85861 31.0698   6
  -1  -2 -22-33.6429 41.1919   6
  -1   2 -22 79.0543 40.9765   6
  -1  -2 -23 44.1960 45.0306   6
  -1   2 -23 97.8800 45.8781   6
  -1   2 -24-48.1720 39.9383   6
   1  -3 -22 61.5671 45.9742   6
   1  -3 -21 1149.91 60.6327   6
   1  -3 -20 49.3083 39.5691   6
   1  -3 -19 20.8692 32.5936   6
   1  -3 -18 68.9568 36.6895   6
   1  -3 -17 242.505 39.6975   6
   1  -3 -16 826.053 45.7619   6
   1  -3 -15 1282.76 49.6589   6
   1   3 -14 136.158 26.8211   6
  -1   3  14 160.348 28.9553   4
   1  -3 -14 131.509 29.0059   6
  -1   3  13 395.066 32.1178   4
   1   3 -13 383.207 30.0248   6
   1  -3 -13 413.963 32.4845   6
   1  -3 -12 1403.10 45.3946   6
  -1   3  12 1293.08 43.7360   4
   1   3 -12 1371.19 40.6861   6
   1  -3 -11 241.774 26.7142   6
   1   3 -11 270.707 23.8965   6
  -1   3  11 270.263 27.8519   4
   1   3 -10 955.055 34.7913   0
  -1   3  10 1007.94 32.7943   5
   1  -3 -10 1018.34 37.4348   6
  -1   3  10 903.736 37.3929   4
   1   3 -10 1014.56 32.0223   6
  -1   3   9 198.214 26.3084   4
   1   3  -9 194.973 22.4895   0
   1   3  -9 165.589 19.4276   6
  -1   3   9 167.609 18.7078   5
   1  -3  -8 7101.14 75.2876   1
  -1   3   8 7278.41 84.7259   4
   1   3  -8 7262.28 74.4454   0
  -1   3   8 7289.64 66.8847   5
   1   3  -8 7249.01 67.1511   6
  -1   3   7 58.3968 21.9741   4
   1  -3  -7 76.8013 20.1739   1
  -1  -3   7 80.7263 15.8511   0
  -1   3   7 53.7604 13.4323   5
  -1  -3   6 3588.19 47.2439   0
  -1   3   6 3610.19 59.4054   4
   1   3  -6 3587.04 45.0006   2
   1  -3  -6 3490.69 50.6084   1
  -1   3   6 3555.82 40.8457   5
  -1   3   5 7147.70 51.7704   5
   1   3  -5 7290.89 63.8966   2
  -1   3   5 7477.62 80.3740   4
   1  -3  -5 7447.63 68.4034   1
   1   3  -5 7473.93 75.1376   3
  -1  -3   5 7353.58 65.1298   0
  -1   3   5 7370.21 65.7361   1
   1  -3  -4 595.280 23.7520   1
  -1  -3   4 578.668 21.8987   0
  -1   3   4 591.632 30.1907   4
  -1   3   4 586.016 21.8616   1
   1   3  -4 613.607 29.7464   3
   1   3  -4 561.310 22.9879   2
  -1   3   4 611.008 16.3126   5
  -1   3   3 1092.74 34.0956   4
  -1   3   3 1099.78 26.5171   1
   1   3  -3 1156.84 29.2420   2
  -1   3   3 1117.84 19.0636   5
   1   3  -3 1074.63 31.6241   3
   1   3  -2 390.966 25.0007   3
  -1   3   2 422.327 19.6707   1
   1   3  -2 447.987 22.4327   2
  -1   3   2 343.695 23.1486   4
  -1   3   2 356.922 12.6183   5
  -1   3   2 362.690 24.6745   3
   1   3  -1 189.521 20.1110   3
  -1   3   1 206.835 22.7025   4
  -1   3   1 180.366 10.6894   5
  -1   3   1 159.072 22.0383   3
  -1   3   1 188.277 16.0928   1
  -1   3   0 4725.75 38.0834   5
   1   3   0 4841.81 58.3891   3
  -1   3   0 4778.59 58.0051   3
  -1   3   0 4972.87 60.1645   2
  -1   3  -1 13689.7 69.1553   5
   1   3   1 13926.8 94.4364   3
  -1   3  -1 13433.9 93.8499   3
  -1   3  -1 13905.9 95.3969   2
  -1   3  -2 537.757 27.6690   3
  -1   3  -2 536.799 25.2521   2
   1   3   2 532.829 27.6257   3
   1   3   2 497.929 22.1160   1
  -1   3  -3 313.409 24.2717   3
   1  -3   3 316.504 16.1425   0
   1   3   3 292.081 19.8240   1
  -1   3  -3 296.415 21.0641   2
   1   3   4 2268.65 39.6422   1
  -1   3  -4 2313.96 40.2895   2
   1  -3   4 2341.19 33.5727   0
  -1   3  -4 2295.49 44.3666   3
  -1  -3  -5 139.469 18.9977   1
   1   3   5 159.099 20.1675   1
   1  -3   5 147.442 15.0163   0
  -1   3  -5 163.587 23.1682   3
   1   3   6 669.050 29.9691   4
  -1  -3  -6 759.890 28.8096   1
   1   3   6 731.804 26.5303   1
   1  -3   6 690.792 22.2512   0
   1   3   7 184.812 24.3071   4
  -1  -3  -7 154.327 19.9666   6
  -1  -3  -7 150.535 22.3817   1
  -1   3  -7 196.902 17.9284   0
  -1  -3  -8 6159.30 69.7434   6
   1   3   8 6127.31 75.6488   4
  -1  -3  -8 5966.53 71.2380   1
  -1   3  -8 5968.62 63.8466   0
  -1   3  -9 2548.01 48.5186   6
  -1  -3  -9 2524.46 49.6479   6
  -1   3  -9 2467.33 45.0264   0
   1   3   9 2520.76 51.9009   4
  -1  -3 -10 1025.22 37.1360   6
   1   3  10 945.364 35.6611   4
  -1   3 -10 996.289 34.1675   0
  -1   3 -10 1018.57 34.3779   6
  -1   3 -11 759.303 32.6861   6
  -1  -3 -11 760.259 34.3418   6
  -1   3 -11 777.713 33.3239   0
   1   3  11 796.530 35.1753   4
   1   3  12 2181.53 52.2102   4
  -1   3 -12 2244.66 52.3771   6
  -1  -3 -12 2097.75 52.7253   6
  -1   3 -13 1096.67 41.3364   6
   1   3  13 1147.37 41.3336   4
  -1  -3 -13 1084.61 44.3941   6
   1   3  14 211.204 29.4899   4
  -1  -3 -14 236.116 33.1237   6
  -1   3 -14 250.818 30.0121   6
  -1   3 -15 191.818 31.2775   6
  -1  -3 -15 124.812 31.4827   6
  -1   3 -16 2.21248 29.1256   6
  -1  -3 -16 1.10719 34.1241   6
  -1  -3 -17-30.8433 31.6947   6
  -1   3 -17 10.1459 25.8966   6
  -1  -3 -18 1399.20 61.0606   6
  -1  -3 -19 733.164 49.1805   6
  -1  -3 -20 263.066 44.1137   6
  -1  -3 -21 28.9474 40.0885   6
  -1  -3 -22 40.4968 39.6896   6
   1  -4 -21-9.42178 43.6367   6
   1  -4 -20 49.8114 34.6298   6
   1  -4 -19-10.2922 37.6662   6
   1  -4 -18 61.2251 38.4619   6
   1  -4 -17-15.4721 30.2713   6
   1  -4 -16 18.7304 32.0584   6
   1  -4 -15-35.9598 32.3024   6
  -1   4  15-17.3916 27.9109   4
   1  -4 -14-5.51936 31.5667   6
  -1   4  14-6.37758 27.3069   4
  -1   4  13-23.2939 32.0023   4
   1  -4 -13-11.6755 29.2074   6
   1  -4 -12 10.9625 28.3126   6
  -1   4  12-9.71912 28.5775   4
  -1   4  11-9.66551 24.5658   4
   1  -4 -11-14.3790 23.8036   6
  -1   4  10-0.15378 24.0856   4
  -1   4   9-9.70760 23.7290   4
  -1  -4   8 1.19266 18.6887   0
   1   4  -8-1.88106 17.0254   2
   1   4  -8 6.98486 25.7285   3
  -1   4   8 1.14441 25.6993   4
   1   4  -7-3.73086 25.2560   3
   1   4  -7-23.8387 18.1295   2
  -1  -4   7-5.42889 18.6878   0
  -1   4   7-8.21307 25.7943   4
   1  -4  -7-8.63699 15.5246   1
   1   4  -6-7.03242 17.6897   2
  -1   4   6 54.7551 21.2440   1
  -1  -4   6 9.12789 17.3761   0
  -1   4   6 0.80240 27.6961   4
   1  -4  -6 13.3840 19.1389   1
   1   4  -6 22.5119 27.2636   3
  -1   4   5 1.72978 20.8560   1
   1   4  -5-2.12970 18.4228   2
   1   4  -5-13.3706 25.4886   3
  -1  -4   5 17.0225 18.3159   0
  -1   4   5 13.3633 28.6711   4
   1   4  -4 55.1275 27.8537   3
  -1  -4   4 41.7891 16.6475   0
   1   4  -4 26.3524 19.8573   2
  -1   4   4 14.1136 29.2006   4
  -1   4   4 16.9740 18.6134   1
  -1   4   3 55.9571 26.2415   3
   1   4  -3 14.4666 29.2801   3
  -1   4   3-3.46541 20.2487   1
   1   4  -3 32.1325 21.4161   2
  -1   4   3 25.7240 28.9917   4
   1   4  -2 57.8173 30.1509   3
  -1   4   2 3.83161 7.65833   5
  -1   4   2 40.2458 24.3709   3
  -1   4   2 7.59095 18.0723   1
   1   4  -1 21.9610 26.0330   3
   1   4  -1 5.51233 7.51719   5
  -1   4   1-14.5949 19.1088   1
  -1   4   1-1.68459 7.61730   5
  -1   4   1 16.8088 26.8045   3
   1   4   0 10.8125 21.7834   3
  -1   4   0-18.9206 22.9682   3
  -1   4   0 5.82103 11.1929   5
   1   4   1-4.47442 25.5848   3
  -1   4  -1-1.71548 11.0998   5
  -1   4  -1 13.1715 18.9518   2
   1   4   1-23.4956 19.7885   1
  -1   4  -1-22.3430 25.4282   3
  -1   4  -2 5.48124 25.0144   3
   1   4   2-0.27071 22.2825   3
  -1   4  -2-10.1029 21.5965   2
  -1   4  -2-4.75839 14.6012   5
   1   4   2-10.8831 20.6277   1
  -1   4  -3 7.56018 20.5707   2
   1   4   3-19.2826 16.4189   1
   1   4   3-4.42850 24.7917   3
  -1   4  -3 8.86655 24.8094   3
  -1   4  -4 9.29560 24.9084   3
   1   4   4-0.79489 19.1189   1
  -1   4  -4 3.52374 18.6159   2
   1  -4   4-8.40594 13.5724   0
   1   4   5 17.1485 16.2260   1
  -1   4  -5 0.36174 20.1498   2
  -1   4  -5-7.23131 22.5652   3
   1  -4   5 12.1078 15.2081   0
   1   4   6 2.23113 18.2003   1
   1  -4   6 2.36793 14.0861   0
  -1   4  -6-3.72508 18.4204   2
  -1   4  -6 9.58711 25.6932   3
  -1   4  -7-11.7635 17.8829   2
   1  -4   7 16.2001 13.9975   0
  -1   4  -7 1.45544 24.2892   3
  -1   4  -8-5.68580 24.4663   3
  -1  -4  -8-5.79071 18.2142   6
  -1  -4  -9-6.77847 20.6849   6
  -1  -4 -10 1.56722 22.8763   6
  -1  -4 -11 4.49568 23.5676   6
  -1  -4 -12-3.83848 23.3932   6
  -1  -4 -13 10.8302 27.9181   6
  -1  -4 -14-19.8110 30.1596   6
  -1  -4 -15 19.8597 29.1727   6
  -1  -4 -16-34.1952 34.0877   6
  -1  -4 -17 10.9252 35.1825   6
  -1  -4 -18 17.8009 34.2472   6
  -1  -4 -19 20.8160 37.7470   6
  -1  -4 -20 4.60267 42.3500   6
  -1  -4 -21 21.6910 38.2278   6
   1  -5 -20 109.767 42.5058   6
   1  -5 -19-16.5272 39.3067   6
   1  -5 -18-19.4029 29.9564   6
   1  -5 -17-11.1459 38.3180   6
   1  -5 -16 140.301 37.3059   6
   1  -5 -15 250.098 36.2699   6
   1  -5 -14-15.2525 25.9226   6
   1  -5 -13 134.047 27.7321   6
  -1   5  12 531.956 41.6196   4
   1  -5 -12 582.411 36.7382   6
   1   5 -12 518.160 44.9737   3
   1   5 -11 875.624 49.5389   3
   1  -5 -11 834.793 38.8775   6
  -1   5  11 893.060 49.9236   4
  -1   5  10 5.73764 32.9692   4
   1   5 -10 8.29378 34.9982   3
  -1   5   9 25.2608 29.4631   4
   1   5  -9 83.0923 34.6750   3
   1   5  -8 875.480 45.2558   3
   1   5  -7 86.2099 33.9200   3
   1   5  -7 65.9081 21.2259   2
  -1  -5   6 24.8453 17.7681   0
   1   5  -6 28.8211 20.4051   2
   1   5  -6 50.1320 30.7804   3
  -1  -5   5 2898.37 50.8878   0
   1   5  -5 2841.08 66.0267   3
   1   5  -5 3004.82 57.2506   2
  -1   5   4 1100.03 35.1434   1
   1   5  -4 1182.76 49.0523   3
  -1  -5   4 983.189 31.1861   0
  -1   5   3 270.652 30.5588   3
   1   5  -3 266.112 35.9947   3
  -1   5   3 275.999 24.0271   1
  -1   5   2 166.871 18.9996   1
   1   5  -2 189.310 32.4508   3
  -1   5   2 160.316 30.2015   3
  -1   5   1 90.4384 18.3474   1
   1   5  -1 129.532 31.9762   3
  -1   5   1 124.941 30.3580   3
   1   5   0 96.3543 27.9963   3
  -1   5   0 75.7297 27.9165   3
  -1   5   0 101.766 20.0030   1
  -1   5  -1 432.678 35.9874   3
   1   5   1 459.614 28.5157   1
   1   5   1 456.448 36.3212   3
   1   5   2 177.947 23.1708   1
  -1   5  -2 214.964 25.9937   2
   1   5   2 190.316 31.9641   3
  -1   5  -2 206.520 33.5906   3
   1   5   3 249.694 30.2278   3
  -1   5  -3 225.671 34.5239   3
  -1   5  -3 225.114 26.8533   2
  -1   5  -4 23.8265 23.6004   2
  -1   5  -4 42.1768 30.5081   3
  -1   5  -5 1191.29 48.4322   3
  -1   5  -5 1281.11 42.2981   2
  -1   5  -6 391.597 28.2306   2
  -1   5  -6 380.057 35.9304   3
  -1   5  -7 76.7231 29.9317   3
  -1   5  -7 110.374 23.2347   2
  -1   5  -8 45.4899 29.8685   3
  -1  -5  -8-16.5171 20.3536   6
  -1   5  -8-15.9782 21.0350   2
  -1   5  -9 20.8001 30.0245   3
  -1  -5  -9-4.43707 20.8268   6
  -1   5 -10 498.193 43.2546   3
  -1  -5 -10 570.017 33.3221   6
  -1  -5 -11 448.016 33.8578   6
  -1   5 -11 518.725 42.2301   3
  -1  -5 -12-8.87884 26.4288   6
  -1   5 -12-0.84883 29.8164   3
  -1  -5 -13 221.711 30.9358   6
  -1  -5 -14 133.872 32.1681   6
  -1  -5 -15 215.023 37.8075   6
  -1  -5 -16 172.001 31.1812   6
  -1  -5 -17-5.94623 35.5812   6
  -1  -5 -18 54.1669 32.6158   6
  -1  -5 -19 677.170 53.6926   6
  -1  -5 -20 110.257 34.4417   6
   1  -6 -19-46.0470 34.4425   6
   1  -6 -18 158.746 33.2217   6
   1   6 -18 64.9142 49.3988   3
   1   6 -17 25.3161 43.5919   3
   1  -6 -17 18.2684 35.2201   6
   1  -6 -16 50.3205 29.8624   6
   1   6 -16 58.4096 37.9056   3
   1   6 -15 20.5593 37.3362   3
   1  -6 -15-48.4684 25.9744   6
   1   6 -14-10.0747 41.6233   3
   1  -6 -14-12.4059 28.3907   6
   1   6 -13 15.1879 42.6334   3
   1  -6 -13-18.8207 31.8354   6
   1  -6 -12-23.4516 29.2341   6
   1   6 -12-7.97032 37.6739   3
   1  -6 -11 22.2126 26.7837   6
   1   6 -11 6.09652 34.8763   3
   1  -6 -10 59.4894 27.6512   6
   1   6 -10 50.5442 39.1256   3
   1   6  -9 1.02931 35.4851   3
   1   6  -8-1.10267 33.7256   3
   1   6  -7-2.23579 35.7768   3
   1   6  -6-2.76995 36.0699   3
   1   6  -5 31.2985 34.5150   3
   1   6  -4 26.0102 35.7841   3
  -1   6   3 3.15466 31.4039   3
   1   6  -3 66.5629 38.1611   3
   1   6  -2 18.4457 33.7004   3
  -1   6   2 9.09374 29.2495   3
   1   6  -1 9.21327 31.6365   3
  -1   6   1-3.65940 33.2716   3
   1   6   0-20.2595 31.6401   3
  -1   6   0-19.4904 31.0288   3
   1   6   1 19.2664 32.8683   3
  -1   6  -1 18.3494 32.2032   3
   1   6   2 21.5907 28.9299   3
  -1   6  -2 5.23383 31.5515   3
  -1   6  -3 26.0043 35.1145   3
   1   6   3-13.7051 32.2198   3
  -1   6  -4 32.0796 35.8237   3
  -1   6  -5 9.39483 34.4226   3
  -1   6  -5-0.48420 24.5956   2
  -1   6  -6 4.20944 36.1327   3
  -1   6  -6-31.9527 24.1015   2
  -1   6  -7 30.3585 35.1162   3
  -1   6  -8 24.9798 36.3084   3
  -1   6  -9 9.37600 32.4213   3
  -1   6 -10 28.3360 32.0424   3
  -1   6 -11-9.82053 31.9203   3
  -1   6 -12-51.4612 38.3670   3
  -1  -6 -12-23.5059 24.6782   6
  -1   6 -13 9.14721 36.7442   3
  -1  -6 -13 17.6850 32.1934   6
  -1  -6 -14 17.7164 24.1387   6
  -1   6 -14-23.8911 42.9342   3
  -1  -6 -15 23.9673 31.1090   6
  -1   6 -15 9.24739 43.0859   3
  -1   6 -16 64.0380 45.3333   3
  -1  -6 -16 7.95182 27.6803   6
  -1   6 -17 40.2888 42.2466   3
  -1  -6 -17-13.0513 34.3372   6
  -1  -6 -18 36.2187 32.2489   6
  -1   6 -18-0.14245 46.4664   3
  -1  -6 -19-50.3730 40.5869   6
   1   7 -15 195.802 45.9901   3
   1   7 -14 0.00000 33.9647   3
   1   7 -13 62.3650 46.9610   3
   1   7 -12 24.7641 41.1980   3
   1   7 -11 431.924 57.0277   3
   1   7 -10 100.001 44.1074   3
   1   7  -9 266.478 45.9519   3
   1   7  -8 11.8645 42.1585   3
   1   7  -7 45.4441 43.8792   3
   1   7  -6 765.841 54.1564   3
   1   7  -5 35.6217 41.6622   3
   1   7  -4 74.0512 35.8655   3
   1   7  -3 362.168 46.2128   3
   1   7  -2 406.405 47.6716   3
  -1   7   2 432.236 41.5681   3
  -1   7   1 80.5721 37.1765   3
   1   7  -1 74.1346 41.9386   3
   1   7   0-51.5543 39.8485   3
  -1   7   0-7.03722 37.3285   3
  -1   7  -1 32.3020 39.3476   3
   1   7   1 15.4058 36.7373   3
  -1   7  -2 98.5936 38.7138   3
   1   7   2 119.840 35.1392   3
  -1   7  -3 10.2414 34.6262   3
  -1   7  -4 154.673 37.9983   3
  -1   7  -5 330.005 47.3718   3
  -1   7  -6 25.1579 35.0265   3
  -1   7  -7 349.093 49.5292   3
  -1   7  -8 8.23837 42.8381   3
  -1   7  -9 463.482 50.4482   3
  -1   7 -10 207.427 47.8575   3
  -1   7 -11 370.884 50.2865   3
  -1   7 -12 20.1320 33.0634   3
  -1   7 -13 0.00000 44.7154   3
  -1   7 -14 61.9299 39.7345   3
  -1   7 -15 6.94877 34.5130   3
   1   8 -11 16.1146 36.2484   3
   1   8 -10 47.0713 39.7200   3
   1   8  -9-16.2853 43.9949   3
   1   8  -8 55.3505 47.7693   3
   1   8  -7-32.4475 42.8489   3
   1   8  -6 25.5702 42.7002   3
   1   8  -5 41.4972 41.9432   3
   1   8  -4 29.6405 48.7460   3
   1   8  -3-37.0432 39.2455   3
   1   8  -2-9.28725 47.8572   3
  -1   8   2-15.1962 40.0990   3
  -1   8   1-36.7894 43.6460   3
   1   8  -1-7.33009 36.2515   3
   1   8   0-110.094 42.3476   3
  -1   8   0-24.9468 42.1208   3
   1   8   1-18.1763 42.6052   3
  -1   8  -1 9.82146 37.3171   3
   1   8   2-10.1660 40.7709   3
  -1   8  -2-22.2835 46.0500   3
  -1   8  -3-5.58973 36.4692   3
  -1   8  -4-6.20898 44.3204   3
  -1   8  -5-8.53258 40.3368   3
  -1   8  -6-2.92211 38.5045   3
  -1   8  -7-0.84714 41.9194   3
  -1   8  -8 30.9916 42.9628   3
  -1   8  -9-17.1771 38.0441   3
  -1   8 -10 36.6151 42.9924   3
  -1   8 -11 16.4478 47.9321   3
   1   9  -3 379.386 60.4286   3
   1   9  -2 93.5341 45.6642   3
  -1   9   1 386.673 51.7863   3
   1   9  -1 312.932 60.2470   3
  -1   9   0 48.2380 43.0765   3
   1   9   1-116.512 44.5365   3
  -1   9  -1 68.4981 51.3079   3
  -1   9  -2 3.71199 41.4368   3
  -1   9  -3-22.8343 43.7313   3
   2   0 -24 466.376 48.3804   6
   2   0 -23-91.8221 42.5779   6
   2   0 -22 101.984 38.8782   6
   2   0 -21-91.8964 37.2634   6
   2   0 -20-3.90934 34.6357   6
   2   0 -19-17.2628 31.4733   6
   2   0 -18 789.379 49.1608   6
   2   0 -17-18.2545 30.4475   6
   2   0 -16 22.5302 30.3080   6
   2   0 -15 77.7419 29.0625   6
   2   0 -14 5035.02 77.5882   6
   2   0 -13 22.5072 22.0306   6
   2   0 -12 1576.33 43.0361   6
   2   0 -11 29.7989 24.2006   6
   2   0 -10 28901.6 145.258   6
   2   0  -9 1.39878 14.5743   6
  -2   0   9-15.1586 20.3090   5
  -2   0   8 1702.27 36.5713   5
   2   0  -8 1801.23 34.5115   6
   2   0  -7 5.65214 12.9481   6
  -2   0   7-1.45865 15.0154   5
  -2   0   6 10290.6 68.8121   5
   2   0  -6 10212.0 65.4916   6
  -2   0   5-4.46850 12.0306   5
  -2   0   4 13578.0 66.8969   5
  -2   0   3 4.10635 9.96426   5
   2   0  -2 53494.6 366.260   0
  -2   0  -2 47638.9 98.0314   6
  -2   0  -2 46104.0 331.566   1
   2   0   2 46574.3 319.678   1
  -2   0  -3 14.6940 11.7730   6
  -2   0  -4 24727.8 91.4365   6
  -2   0  -5 1.18554 14.5311   6
  -2   0  -6 23226.1 105.645   6
  -2   0  -7 3.25850 13.0025   6
  -2   0  -8 24992.7 126.383   6
   2   0   8 25502.4 74.4089   4
   2   0   9 35.7605 8.58156   4
  -2   0  -9 20.3338 16.9180   6
  -2   0 -10 29242.6 154.965   6
   2   0  10 28808.3 90.9792   4
  -2   0 -11 263.986 28.0824   6
  -2   0 -12 3.76292 22.1157   6
  -2   0 -13-1.42625 22.5842   6
  -2   0 -14 57.9827 27.7601   6
  -2   0 -15 67.7000 32.9620   6
  -2   0 -16 10142.8 124.070   6
  -2   0 -17 118.684 38.4189   6
  -2   0 -18 903.467 50.7150   6
  -2   0 -19 46.0147 32.6526   6
  -2   0 -20 84.0657 35.2043   6
  -2   0 -21 4.19269 34.9485   6
  -2   0 -22-11.0139 32.9492   6
  -2   0 -23-60.0126 35.1447   6
  -2   0 -24 142.810 46.0370   6
   2   1 -25 60.8248 45.3512   6
   2  -1 -24 75.6319 40.1939   6
   2   1 -24-49.8629 40.4271   6
   2  -1 -23-1.12832 44.7090   6
   2   1 -23 45.5405 41.8879   6
   2  -1 -22-29.3837 36.1545   6
   2   1 -22-27.7990 30.1140   6
   2  -1 -21-28.6934 37.4293   6
   2   1 -21-5.62349 34.1237   6
   2  -1 -20-21.0159 34.5390   6
   2   1 -20-9.67826 36.6064   6
   2   1 -19-11.0490 36.2082   6
   2  -1 -19-37.6058 39.0267   6
   2   1 -18 9.36871 30.9035   6
   2  -1 -18-20.8072 31.1940   6
   2   1 -17-24.7682 30.3880   6
   2  -1 -17-1.70827 34.4129   6
   2  -1 -16-24.5044 35.7611   6
   2   1 -16-6.36631 27.0972   6
   2   1 -15 6.70564 23.8704   6
   2  -1 -15 0.83733 27.0037   6
   2   1 -14 11.4635 21.7004   6
   2  -1 -14-1.26180 26.3900   6
   2   1 -13-3.10226 21.4751   6
  -2   1  13 10.8214 16.3596   4
   2  -1 -13 5.45478 25.3129   6
   2   1 -12-13.5631 19.6741   6
   2  -1 -12-6.19026 23.3520   6
  -2   1  12-21.8571 16.3887   4
   2  -1 -11-0.64096 20.1891   6
   2   1 -11 1.87159 16.9052   6
   2  -1 -10 6.35373 18.1649   6
  -2   1  10 1.78782 19.5226   5
   2   1 -10 6.07756 16.0372   6
   2  -1  -9-10.7476 18.3871   6
   2   1  -9 1.12962 15.5976   6
  -2   1   9-12.0332 17.3070   5
  -2   1   8 6.53709 16.4003   5
   2  -1  -8 10.7457 17.5182   6
   2   1  -8-3.45359 13.9319   6
   2   1  -8-7.87787 16.2930   0
  -2   1   7-3.30310 13.0308   5
   2   1  -7 0.47280 11.2837   6
   2   1  -7-2.53383 16.1483   0
   2   1  -6-9.80878 14.2878   0
  -2   1   6-1.10506 13.0920   5
   2   1  -6 13.2330 11.7082   6
   2   1  -5 3.32427 10.4273   6
   2   1  -5 5.60826 12.4903   0
  -2   1   5-1.84558 14.3848   5
  -2  -1   5-5.39078 14.7669   5
   2   1  -4 20.2807 9.48561   6
  -2  -1   4 50.7855 16.9877   0
   2   1  -4 40.7771 18.1610   0
  -2  -1   4 13.0899 10.6692   5
  -2   1   4 14.6812 13.1676   5
  -2   1   3 13.7089 11.7397   5
   2   1  -3 14.7261 13.6079   0
  -2  -1   3 15.3509 9.64556   5
  -2  -1   3 19.7246 13.8911   0
  -2   1   2 6.51378 10.2640   5
  -2   1   2 7.53456 13.0994   2
  -2  -1   2 4.50272 12.8426   0
  -2   1   1 41.2707 10.7374   3
   2  -1  -1 8.04864 6.17293   1
   2   1  -1 25.5482 10.2448   3
  -2   1   1 16.5484 10.0155   2
  -2   1   0 69.8424 10.8245   4
   2   1   1 47.5321 10.6071   3
  -2   1  -1 49.6693 10.7032   3
  -2  -1  -2-4.70903 8.78545   6
  -2   1  -2-1.10460 6.68163   0
   2   1   2-3.37483 11.2786   1
  -2  -1  -2 2.69341 13.6411   1
  -2  -1  -3 10.8287 10.5454   6
  -2   1  -3 3.71358 13.8446   6
  -2  -1  -3 32.3541 12.3683   1
   2   1   3 3.03982 12.0688   1
   2   1   4 1.51741 14.3478   1
  -2   1  -4-4.59699 15.1225   6
  -2  -1  -4 14.0353 16.1217   1
  -2  -1  -4 4.16726 13.1137   6
  -2   1  -5 4.05495 13.7415   6
  -2  -1  -5 1.29382 12.3279   6
  -2  -1  -5 1.67914 13.4136   1
   2   1   5-13.6218 11.4966   4
  -2   1  -6 8.70043 15.5687   6
  -2  -1  -6 1.40616 11.8222   6
   2   1   6 0.09094 10.9013   4
  -2  -1  -6 5.45669 15.1298   1
  -2  -1  -7 12.7612 17.4920   1
  -2   1  -7-1.33209 13.4433   6
   2   1   7 3.78168 10.7776   4
  -2  -1  -7-6.62140 14.7334   6
   2   1   8 10.4653 11.5261   4
  -2  -1  -8-11.6310 15.3769   1
  -2  -1  -8 16.1503 17.1895   6
  -2   1  -8-4.59776 17.8649   6
   2   1   9 0.05802 12.4024   4
  -2  -1  -9-4.77401 19.3944   6
  -2  -1  -9 13.0445 16.0516   1
  -2   1  -9 17.9637 20.8067   6
   2   1  10-0.21858 12.0268   4
  -2   1 -10-3.91842 20.2241   6
  -2  -1 -10 7.33904 20.6632   1
  -2  -1 -10 1.41401 18.6020   6
   2   1  11 2.54812 14.0352   4
  -2   1 -11 19.8904 22.7820   6
  -2  -1 -11 12.2667 21.0637   6
  -2  -1 -12 1.97186 23.1105   6
  -2   1 -12 6.80033 23.8707   6
  -2  -1 -13 7.40174 24.8260   6
  -2   1 -13-3.58569 25.6172   6
  -2   1 -14-0.44222 27.6257   6
  -2  -1 -14 37.0045 26.5711   6
  -2  -1 -15 27.2618 29.4091   6
  -2   1 -15 21.4202 31.3386   6
  -2   1 -16-6.68171 34.2526   6
  -2  -1 -16 26.4255 35.2327   6
  -2  -1 -17 36.5188 40.1720   6
  -2   1 -17 9.88379 33.4262   6
  -2   1 -18-1.11392 36.3871   6
  -2  -1 -18-41.4102 39.6588   6
  -2  -1 -19 34.7401 39.8366   6
  -2   1 -19 35.3447 32.1582   6
  -2  -1 -20-4.44970 38.3951   6
  -2   1 -20 34.8952 33.2042   6
  -2  -1 -21-23.2277 32.5625   6
  -2   1 -21-13.5051 35.5962   6
  -2   1 -22-30.5585 42.0630   6
  -2  -1 -22 15.8846 38.3961   6
  -2   1 -23 99.1025 45.9602   6
  -2  -1 -23 37.9954 42.9830   6
  -2   1 -24-8.07389 48.2729   6
   2  -2 -23 72.1569 41.7643   6
   2  -2 -22-15.7871 36.9985   6
   2  -2 -21-16.1923 40.4392   6
   2   2 -21 54.2021 31.7808   6
   2   2 -20 166.096 33.5441   6
   2  -2 -20 108.854 31.7133   6
   2   2 -19-14.8591 28.6425   6
   2  -2 -19 26.6044 36.9603   6
   2  -2 -18 114.271 38.8267   6
   2   2 -18 122.433 32.4306   6
   2  -2 -17 43.1583 32.6617   6
   2   2 -17 76.8364 29.9371   6
   2  -2 -16 4100.60 81.6609   6
   2   2 -16 4247.35 76.6891   6
   2   2 -15 10.3051 26.1262   6
   2  -2 -15 5.41736 30.1043   6
  -2   2  14 271.465 25.7132   4
   2  -2 -14 254.494 31.4035   6
   2   2 -14 270.904 26.5034   6
   2   2 -13 820.385 34.9464   6
  -2   2  13 819.541 33.1581   4
   2  -2 -13 821.200 38.4411   6
   2  -2 -12 57.8926 24.4527   6
   2   2 -12 47.5084 18.7661   6
  -2   2  12 62.2030 20.0707   4
   2   2 -11 2015.30 43.0204   6
  -2   2  11 1994.01 45.1569   4
  -2   2  11 2140.60 46.6368   5
   2  -2 -11 2056.61 48.8280   6
   2  -2 -10 609.528 29.1851   6
  -2   2  10 655.701 28.1900   5
   2  -2 -10 673.461 30.0718   1
   2   2 -10 628.531 27.8816   0
   2   2 -10 621.149 26.4643   6
  -2   2  10 618.402 28.9376   4
   2  -2  -9 12300.2 94.3811   1
   2   2  -9 12098.4 94.0948   0
  -2   2   9 12347.8 92.1923   5
  -2   2   9 12257.3 97.7443   4
   2   2  -9 12111.7 87.3018   6
   2  -2  -8 504.631 25.3668   1
  -2   2   8 478.401 26.5453   4
   2   2  -8 468.585 20.9271   6
  -2   2   8 517.903 23.5166   5
   2   2  -8 478.646 25.9476   0
   2   2  -7 19947.3 110.051   0
  -2   2   7 19791.9 116.924   4
   2   2  -7 19881.7 94.7007   6
   2  -2  -7 19624.3 105.516   1
  -2   2   7 19450.2 101.359   5
   2   2  -6 120.853 12.6132   6
  -2   2   6 115.322 14.7995   5
   2  -2  -6 121.297 14.6237   1
   2   2  -6 136.619 18.8257   0
  -2  -2   6 133.877 16.6245   0
  -2   2   6 118.055 20.5330   4
   2   2  -5 763.562 17.9874   6
  -2  -2   5 746.463 23.5120   0
   2   2  -5 779.183 24.9459   0
  -2   2   5 714.116 21.1523   5
   2  -2  -5 758.793 22.9377   1
  -2   2   5 758.406 26.4394   4
  -2   2   4 77134.1 208.229   4
   2  -2  -4 77289.2 169.856   1
  -2  -2   4 76752.8 182.544   0
   2   2  -4 76657.2 152.153   2
   2   2  -4 79187.8 530.589   6
  -2   2   4 76945.7 159.806   5
  -2   2   3 135742. 1069.94   4
   2   2  -3 130296. 819.127   2
   2  -2  -3 137517. 849.055   1
   2   2  -3 137782. 982.943   3
  -2   2   3 131380. 783.197   5
  -2  -2   3 133775. 911.430   0
  -2   2   2 142963. 804.028   1
   2  -2  -2 144510. 819.409   1
  -2   2   2 140112. 1050.71   4
  -2   2   2 142846. 767.108   5
   2   2  -2 145465. 978.631   3
  -2   2   2 142074. 959.556   3
  -2   2   1 161814. 1018.78   3
   2   2  -1 166324. 1034.19   3
  -2   2   1 164051. 811.556   5
  -2   2   1 162589. 1094.79   4
  -2   2   1 163845. 1116.27   2
  -2   2   1 162198. 789.652   1
  -2   2   0 86583.6 201.311   2
  -2   2   0 88948.5 196.764   4
  -2   2   0 88035.5 616.798   5
  -2   2   0 88364.0 190.131   3
   2   2   1 2859.17 38.1551   3
  -2   2  -1 2755.93 32.4855   5
  -2   2  -1 2824.48 40.2715   2
  -2   2  -1 2829.58 37.9047   4
  -2   2  -1 2760.56 37.9918   3
   2  -2   2 20315.1 65.7584   0
  -2   2  -2 20196.8 87.0588   4
   2   2   2 20317.9 92.1770   3
  -2   2  -2 20320.8 93.6396   3
   2   2   2 19961.5 92.0578   1
   2  -2   3 57.5150 10.2380   0
   2   2   3 46.3748 15.0042   1
  -2   2  -3 50.6907 16.7967   3
  -2  -2  -3 46.4427 10.2100   6
  -2  -2  -4 4053.28 40.8228   6
  -2   2  -4 4044.50 36.4443   0
   2   2   4 3966.46 45.5270   1
  -2  -2  -4 4039.36 46.8967   1
  -2  -2  -5 3891.17 47.7284   1
  -2   2  -5 4083.50 40.0207   0
  -2  -2  -5 3933.74 43.6539   6
   2   2   5 3983.39 48.0541   1
  -2   2  -6 1742.75 29.7211   0
  -2   2  -6 1707.86 33.5500   6
  -2  -2  -6 1746.42 35.9996   1
  -2  -2  -6 1740.99 32.9134   6
   2   2   6 1809.70 36.4550   1
  -2   2  -7 19021.3 110.199   6
  -2  -2  -7 19229.6 108.395   6
  -2   2  -7 19148.5 96.5686   0
   2   2   7 19045.3 108.264   4
  -2  -2  -7 19450.7 113.380   1
  -2  -2  -8 8760.06 79.9693   1
   2   2   8 8406.43 74.7598   4
  -2   2  -8 8786.56 79.8100   6
  -2   2  -8 8750.80 71.3042   0
  -2  -2  -8 8676.92 79.9525   6
   2   2   9 893.582 29.1002   4
  -2   2  -9 922.092 33.2631   6
  -2  -2  -9 875.962 31.1774   6
  -2  -2  -9 858.569 31.2407   1
  -2   2  -9 920.729 27.9702   0
   2   2  10 2116.83 41.7455   4
  -2   2 -10 2203.86 46.5791   6
  -2   2 -10 2094.06 41.0882   0
  -2  -2 -10 2097.59 46.7292   6
   2   2  11 1621.24 38.3893   4
  -2  -2 -11 1652.50 44.4427   6
  -2   2 -11 1671.93 40.0801   0
  -2   2 -11 1702.53 46.5714   6
  -2  -2 -12 995.940 40.0386   6
   2   2  12 1010.78 32.4995   4
  -2   2 -12 1023.56 39.9780   6
  -2   2 -13 463.492 33.2939   6
  -2  -2 -13 458.562 34.9276   6
  -2   2 -14 541.266 36.0645   6
  -2  -2 -14 455.720 35.9347   6
  -2   2 -15 15.1578 31.6022   6
  -2  -2 -15 35.8825 29.8685   6
  -2  -2 -16 1569.38 57.8981   6
  -2   2 -16 1579.58 57.2825   6
  -2   2 -17 657.281 44.7822   6
  -2  -2 -17 677.992 46.4831   6
  -2  -2 -18 896.968 49.3676   6
  -2   2 -18 920.964 50.3946   6
  -2   2 -19 88.5181 39.8306   6
  -2  -2 -19 100.765 40.2086   6
  -2   2 -20 366.495 41.3574   6
  -2  -2 -20 364.636 47.7209   6
  -2  -2 -21 125.357 39.1562   6
  -2   2 -21 215.729 49.1924   6
  -2  -2 -22 899.500 58.4904   6
  -2   2 -22 759.914 57.9278   6
  -2  -2 -23 605.572 59.5881   6
  -2   2 -23 646.770 53.7162   6
  -2   2 -24 52.2135 44.0072   6
   2  -3 -22 53.2942 36.3026   6
   2  -3 -21-9.88106 41.5117   6
   2  -3 -20 72.3948 40.1069   6
   2  -3 -19-36.0319 30.7666   6
   2  -3 -18 26.0551 34.8881   6
   2  -3 -17-11.9897 35.1413   6
   2  -3 -16-4.36769 31.3469   6
   2  -3 -15-7.32076 32.1928   6
  -2   3  15 8.80672 26.6664   4
   2  -3 -14-28.3185 31.4418   6
  -2   3  14 24.5445 26.1136   4
   2   3 -13 17.5799 22.8015   6
   2  -3 -13 21.8950 27.4243   6
  -2   3  13-22.8605 26.0278   4
   2  -3 -12 31.4492 23.6871   6
   2   3 -12-3.65700 20.1726   6
  -2   3  12 5.94459 22.8840   5
  -2   3  12-57.3587 23.1724   4
   2   3 -11-11.1057 17.1209   6
  -2   3  11 1.13536 19.0988   5
   2  -3 -11 4.71046 22.3212   6
  -2   3  11-6.95836 22.0509   4
  -2   3  10 13.4277 20.5343   4
   2   3 -10-3.95551 15.7566   6
   2   3 -10-9.74768 21.5664   0
  -2   3  10-1.20700 16.8875   5
  -2   3   9-13.0080 16.1353   5
  -2   3   9 5.67828 23.6206   4
   2   3  -9-1.70001 15.0591   6
   2   3  -9-5.25003 17.5837   0
  -2   3   8-3.83783 23.9584   4
   2  -3  -8-2.86701 18.1744   1
   2   3  -8-5.30211 15.2623   6
   2   3  -8 20.0375 16.7472   0
  -2   3   8-0.71588 16.2422   5
  -2  -3   8 1.35842 20.7341   0
  -2   3   7 19.4452 23.1550   4
   2   3  -7 6.86428 14.2789   6
  -2   3   7 8.84650 15.7367   5
   2  -3  -7 5.23248 13.7741   1
   2   3  -7 19.2659 13.9325   2
  -2  -3   7 20.2776 20.5108   0
  -2   3   6-4.65865 23.5256   4
   2  -3  -6-2.82108 14.3592   1
  -2   3   6 5.30471 12.7205   5
   2   3  -6 9.75167 14.1039   2
  -2  -3   6 12.1696 17.9445   0
   2   3  -5 39.8608 23.6585   3
  -2   3   5 1.75460 21.0151   4
   2   3  -5-6.12343 13.8160   2
   2  -3  -5-0.64414 15.9397   1
  -2  -3   5 14.3555 14.6618   0
  -2   3   5-3.79832 11.3667   5
  -2  -3   4 6.10644 15.0380   0
  -2   3   4-13.1122 14.4734   1
   2   3  -4 19.9369 21.4626   3
   2  -3  -4-0.95259 15.7598   1
  -2   3   4-7.47940 9.87734   5
   2   3  -4-6.52848 14.0381   2
  -2   3   4 12.2225 21.4436   4
   2   3  -3 4.09308 20.3388   3
  -2   3   3 6.37330 14.5323   1
  -2   3   3 2.15619 10.2568   5
   2   3  -3-3.26089 14.1661   2
  -2   3   3-8.83013 21.6600   4
  -2   3   2 2.06627 9.96008   5
  -2   3   2 4.04015 21.0052   4
   2   3  -2-0.51855 20.5274   3
  -2   3   2-0.75425 17.9080   3
  -2   3   2 9.06464 13.3423   1
  -2   3   1 0.00000 18.7322   3
   2   3  -1-8.18560 19.8254   3
  -2   3   1-6.89969 17.8353   2
  -2   3   1-2.50904 19.2258   4
  -2   3   1-6.54445 12.1362   1
  -2   3   1 0.14325 9.57131   5
  -2   3   0-12.5196 19.3947   3
   2   3   0 6.44202 20.3675   3
  -2   3   0-8.79927 17.1946   2
  -2   3   0-2.57234 18.2815   4
  -2   3   0 0.13433 11.0879   5
  -2   3  -1 3.65499 17.5888   4
  -2   3  -1-5.21869 17.2918   2
  -2   3  -1 1.21593 13.0454   5
  -2   3  -1 20.4352 20.1924   3
   2   3   1 18.1393 19.6340   3
   2   3   2-9.46214 16.2281   1
  -2   3  -2-6.71494 12.8654   5
  -2   3  -2-5.24441 19.1372   3
   2   3   2 6.46913 17.4574   3
  -2   3  -2 5.22695 15.7952   2
   2  -3   3-0.29163 11.0759   0
  -2   3  -3-4.12681 19.7598   3
   2   3   3-5.82585 13.7922   1
  -2   3  -3-4.46901 15.8571   2
   2   3   4-4.95830 14.5420   1
   2  -3   4 2.20677 12.2154   0
  -2  -3  -5-4.35199 13.2787   6
  -2   3  -5 0.84667 17.3715   3
   2   3   5-2.19611 18.8570   1
   2  -3   5-7.44831 11.7551   0
  -2  -3  -6-8.87908 14.1879   6
   2   3   6 9.09248 18.9587   1
  -2  -3  -6-15.4793 18.4963   1
   2   3   7 13.6518 18.9183   1
  -2   3  -7-4.29608 16.0146   0
  -2  -3  -7 8.56182 16.6816   1
  -2  -3  -7-9.31752 17.3530   6
  -2   3  -8 16.2438 17.4752   0
  -2  -3  -8-7.79433 19.7040   6
  -2   3  -9 13.4727 18.5676   6
  -2   3  -9-0.86353 16.3184   0
  -2  -3  -9-3.45453 19.5594   6
  -2   3 -10 24.1362 19.1392   6
  -2   3 -10-5.73272 17.7239   0
  -2  -3 -10 6.11268 22.0386   6
  -2   3 -11 2.51373 20.8942   6
  -2   3 -11 0.26362 18.1418   0
  -2  -3 -11-23.9225 23.3190   6
  -2  -3 -12 10.4545 23.0989   6
  -2   3 -12-5.41464 23.3647   6
  -2  -3 -13-7.72881 27.8498   6
  -2   3 -13 8.28101 23.0460   6
  -2   3 -14-2.96522 27.6305   6
  -2  -3 -14-1.28265 26.1115   6
  -2  -3 -15-5.28304 32.2710   6
  -2   3 -15-12.7659 28.0027   6
  -2  -3 -16-8.74819 33.8977   6
  -2   3 -16-1.19289 27.8341   6
  -2   3 -17-16.1916 28.1259   6
  -2  -3 -17 12.5138 31.2088   6
  -2   3 -18 57.2722 33.1821   6
  -2  -3 -18-8.68714 38.7573   6
  -2  -3 -19 24.8387 35.3681   6
  -2  -3 -20 3.83065 32.2914   6
  -2  -3 -21 88.8269 43.5180   6
  -2  -3 -22-40.6985 38.2053   6
   2  -4 -21 442.991 47.2434   6
   2  -4 -20-34.4903 39.9362   6
   2  -4 -19 92.5740 39.6548   6
   2  -4 -18-22.8272 35.5937   6
   2  -4 -17 768.096 47.0932   6
   2  -4 -16 66.5685 30.1258   6
  -2   4  16 5.95627 29.5252   4
  -2   4  15 885.760 46.4340   4
   2  -4 -15 913.306 46.7336   6
  -2   4  14 1063.59 50.8918   4
   2  -4 -14 1135.79 48.1072   6
  -2   4  13 221.511 35.5218   4
   2  -4 -13 225.065 30.8829   6
   2  -4 -12 1506.32 48.9579   6
  -2   4  12 1538.86 55.1664   4
  -2   4  11 23.4177 27.5006   4
  -2   4  10 900.061 42.5967   4
  -2   4   9 1283.50 47.1158   4
  -2   4   8 863.751 40.8001   4
  -2  -4   8 937.232 35.4277   0
   2   4  -8 993.347 42.1951   3
  -2   4   7 1972.13 54.5507   4
   2  -4  -7 1862.62 42.9018   1
   2   4  -7 2026.53 52.0867   3
   2   4  -7 1918.77 40.5813   2
  -2  -4   7 1965.71 43.0138   0
   2   4  -6 11010.3 107.219   3
   2   4  -6 10941.6 89.2900   2
  -2  -4   6 11275.9 91.7940   0
   2  -4  -6 11112.9 94.2731   1
  -2   4   6 10887.5 113.162   4
  -2   4   5 4636.23 46.2603   5
   2   4  -5 4980.68 63.2604   2
   2   4  -5 4817.74 73.0953   3
  -2   4   5 4910.44 76.2309   4
  -2   4   5 4926.96 60.0721   1
  -2  -4   5 4922.69 60.9759   0
  -2   4   4 10011.4 81.5097   1
   2   4  -4 9840.09 99.8673   3
  -2   4   4 9201.30 99.5782   4
  -2  -4   4 9953.45 83.6439   0
  -2   4   4 9630.78 61.9258   5
   2   4  -4 10160.7 88.5919   2
   2   4  -3 8732.05 92.3696   3
  -2   4   3 8802.35 89.6207   3
  -2   4   3 8456.75 57.2740   5
  -2   4   3 8518.05 95.0076   4
  -2   4   3 8550.94 72.9938   1
  -2   4   2 26452.9 159.323   4
   2   4  -2 27361.9 155.938   3
  -2   4   2 26864.2 99.3018   5
  -2   4   2 26747.2 154.273   3
  -2   4   2 26901.0 123.744   1
  -2   4   1 3656.28 47.5605   1
  -2   4   1 3686.91 38.8418   5
  -2   4   1 3877.38 65.4435   4
  -2   4   1 3855.50 62.7090   3
   2   4  -1 3699.70 62.0226   3
  -2   4   0 6.65413 16.5971   1
  -2   4   0 2.90676 12.8255   5
  -2   4   0-18.2219 27.0223   3
  -2   4   0 43.4428 22.6148   2
   2   4   0 7.24050 24.7992   3
  -2   4  -1 1319.98 28.2249   5
  -2   4  -1 1397.98 40.9365   2
  -2   4  -1 1340.95 41.6198   3
   2   4   1 1598.52 44.4297   3
  -2   4  -2 2074.86 48.5552   3
  -2   4  -2 2067.26 46.8537   2
   2   4   2 2140.31 44.4015   1
   2   4   2 2061.33 48.0922   3
  -2   4  -2 2051.44 36.3760   5
   2   4   3 4016.35 57.9707   1
  -2   4  -3 3874.79 63.1393   3
  -2   4  -3 4074.64 52.0145   5
   2  -4   3 3981.02 45.4338   0
  -2   4  -3 4022.09 62.1406   2
   2   4   3 4053.81 63.6073   3
  -2   4  -4 45.0183 20.9835   2
   2  -4   4 48.1077 13.5898   0
   2   4   4 37.6455 18.2748   1
  -2   4  -4 79.2760 27.2466   3
  -2   4  -5 970.391 39.7725   3
   2  -4   5 1045.33 26.4012   0
  -2   4  -5 1083.64 37.0493   2
   2   4   5 1045.61 36.0054   1
  -2  -4  -6 848.866 28.7037   6
   2  -4   6 971.378 26.6179   0
  -2   4  -6 919.407 33.6883   2
  -2   4  -6 904.366 39.5984   3
  -2   4  -7 396.011 31.7899   3
  -2  -4  -7 380.699 23.4630   6
  -2  -4  -8 1657.42 41.6194   6
  -2   4  -8 1616.01 48.8596   3
  -2  -4  -9 181.427 22.0630   6
  -2  -4 -10 243.552 27.0333   6
  -2  -4 -11 157.230 27.0225   6
  -2  -4 -12 522.733 34.1137   6
  -2  -4 -13 27.3914 30.4184   6
  -2  -4 -14 344.008 35.0134   6
  -2  -4 -15 0.18376 32.9216   6
  -2  -4 -16 1261.59 54.2276   6
  -2  -4 -17 291.768 40.0704   6
  -2  -4 -18 179.962 36.2241   6
  -2  -4 -19 94.4053 38.7090   6
  -2  -4 -20 371.668 46.7263   6
  -2  -4 -21 124.025 35.3451   6
   2  -5 -20-30.2553 40.9196   6
   2  -5 -19 96.9094 34.2794   6
   2  -5 -18 2.13432 35.4544   6
   2  -5 -17-3.01612 35.9953   6
  -2   5  16-24.8651 28.2805   4
   2  -5 -16 13.6675 34.8981   6
  -2   5  15 10.9468 35.8915   4
   2  -5 -15-11.2676 32.3607   6
  -2   5  14 11.6271 30.6133   4
   2  -5 -14 32.9272 31.3680   6
   2  -5 -13-8.03256 29.2469   6
  -2   5  13 32.7770 37.8327   4
  -2   5  12 22.6576 33.3246   4
   2   5 -12 41.7274 35.0002   3
   2  -5 -12-40.8844 25.6840   6
   2   5 -11 6.31256 37.4172   3
  -2   5  11-8.63325 32.5635   4
   2   5 -10-33.1147 34.7243   3
  -2   5  10-1.03340 31.8903   4
  -2   5   9 22.1339 32.2272   4
   2   5  -9 95.3600 32.9688   3
  -2   5   8 19.0740 34.2013   4
   2   5  -8 19.6556 32.9040   3
   2   5  -7-5.57860 29.6097   3
  -2   5   7 1.19649 29.5176   4
   2   5  -6 6.66847 30.0479   3
  -2   5   6-14.5654 31.6136   4
   2   5  -6 10.5723 20.5050   2
   2   5  -5 12.6006 30.8494   3
  -2   5   5 0.65719 32.2866   4
  -2   5   5 15.7852 13.0843   1
   2   5  -4 19.1496 31.7547   3
  -2   5   4 13.5911 15.2131   1
  -2   5   3 3.60581 18.3188   1
  -2   5   3 22.1399 25.7267   3
   2   5  -3-28.0589 31.1774   3
   2   5  -2 14.2906 29.9889   3
  -2   5   2-3.97498 16.0890   1
  -2   5   2-10.9571 27.0071   3
   2   5  -1 20.2937 28.6234   3
  -2   5   1-68.7099 16.3510   1
  -2   5   1 18.5180 28.3499   3
   2   5   0-8.27420 25.9990   3
  -2   5   0-4.67841 15.9226   1
  -2   5   0 3.72270 24.5076   3
   2   5   1 28.8765 29.7346   3
  -2   5  -1-8.38135 26.1059   3
  -2   5  -1 6.06396 23.3620   2
   2   5   1-5.71938 21.2197   1
  -2   5  -2-2.49097 22.6652   2
   2   5   2-4.73213 27.6160   3
  -2   5  -2-4.74180 27.4939   3
  -2   5  -3-16.3501 22.3795   2
  -2   5  -3 5.62091 27.1252   3
   2   5   3-12.7427 25.4206   3
  -2   5  -4-1.63848 26.3245   3
  -2   5  -4 20.6060 24.9672   2
  -2   5  -5 17.6359 30.5451   3
  -2   5  -5 5.33141 22.6639   2
  -2  -5  -6-19.1756 17.2192   6
  -2   5  -6-2.32705 21.8455   2
  -2   5  -6 0.93312 29.3201   3
  -2   5  -7 4.41456 21.4539   2
  -2  -5  -7-4.16839 18.7261   6
  -2   5  -7 1.51676 29.6871   3
  -2  -5  -8-8.27281 20.0376   6
  -2   5  -8 12.8255 30.7123   3
  -2   5  -8-9.74895 21.2100   2
  -2   5  -9 5.42640 21.9218   2
  -2  -5  -9-14.9264 20.5922   6
  -2   5  -9 7.45832 28.7524   3
  -2  -5 -10-0.48806 21.2256   6
  -2   5 -10 9.15705 31.1218   3
  -2  -5 -11-14.3109 25.2828   6
  -2   5 -11 21.9612 29.9265   3
  -2  -5 -12 17.5555 25.4492   6
  -2   5 -12-7.85672 33.1161   3
  -2  -5 -13-18.8687 27.1615   6
  -2  -5 -14 67.3237 30.5132   6
  -2  -5 -15-16.5794 31.3334   6
  -2  -5 -16-16.5728 31.6195   6
  -2  -5 -17-13.9863 34.9596   6
  -2  -5 -18-53.6214 29.6399   6
  -2  -5 -19 57.3345 38.5624   6
  -2  -5 -20-1.08790 33.4105   6
   2  -6 -19 272.537 38.2331   6
   2  -6 -18 25.3578 35.9947   6
   2   6 -18 70.4851 40.1564   3
   2   6 -17 21.9162 42.9453   3
   2  -6 -17 45.9097 36.8183   6
   2   6 -16 66.3858 39.4129   3
   2  -6 -16 2.62826 30.3830   6
   2   6 -15 119.408 41.7979   3
   2  -6 -15 119.684 26.8851   6
   2   6 -14 161.636 45.8100   3
   2  -6 -14 225.908 31.0116   6
   2  -6 -13-16.0909 30.7803   6
   2   6 -13 71.1450 43.8350   3
   2  -6 -12 494.683 36.1999   6
   2   6 -12 499.671 49.5505   3
   2   6 -11 329.085 43.9516   3
   2  -6 -11 373.641 33.7568   6
   2   6 -10 1320.99 61.2117   3
   2   6  -9 1320.24 58.2560   3
   2   6  -8 45.5617 36.3635   3
   2   6  -7 45.8277 40.4872   3
   2   6  -6 142.198 40.3296   3
   2   6  -5 92.2023 38.0701   3
   2   6  -4 4.75923 36.7037   3
   2   6  -3 569.816 45.4070   3
  -2   6   3 500.252 39.1100   3
  -2   6   2 532.998 41.3310   3
   2   6  -2 619.589 42.7087   3
  -2   6   1 23.6887 34.6719   3
   2   6  -1 54.5184 32.5358   3
   2   6   0 276.801 35.0270   3
  -2   6   0 236.107 34.9612   3
   2   6   1 53.2616 35.8223   3
  -2   6  -1-10.5983 34.4997   3
   2   6   2 86.7261 33.3817   3
  -2   6  -2 82.5273 32.9145   3
  -2   6  -3 98.9711 36.5877   3
   2   6   3 69.6935 30.2113   3
  -2   6  -4 20.2594 25.4277   2
  -2   6  -4 28.0240 34.6493   3
  -2   6  -5 52.6452 33.9475   3
  -2   6  -5 40.6490 28.2641   2
  -2   6  -6 105.020 36.1131   3
  -2   6  -6 144.260 29.0918   2
  -2   6  -7 861.669 47.6731   3
  -2   6  -7 841.915 41.4707   2
  -2   6  -8 89.2518 40.0547   3
  -2   6  -9 104.175 38.4380   3
  -2   6 -10 179.575 37.0718   3
  -2   6 -11 16.9611 38.5893   3
  -2   6 -12 148.449 44.5949   3
  -2   6 -13 374.750 41.5679   3
  -2   6 -14 3.78551 39.5675   3
  -2  -6 -14 4.93089 28.8676   6
  -2   6 -15 16.2787 42.4401   3
  -2  -6 -15-9.90130 25.8673   6
  -2   6 -16 50.9520 43.5571   3
  -2  -6 -16 44.2901 32.2123   6
  -2  -6 -17 42.8302 32.6691   6
  -2   6 -17 96.9416 49.0992   3
  -2   6 -18 86.7337 41.9508   3
  -2  -6 -18 13.5675 34.9398   6
  -2  -6 -19 28.6441 41.1405   6
   2   7 -15 20.8967 45.9398   3
   2   7 -14 9.82761 36.7784   3
   2   7 -13-78.4740 47.4326   3
   2   7 -12 34.0122 43.7515   3
   2   7 -11 12.7389 49.1572   3
   2   7 -10 79.1940 43.9729   3
   2   7  -9-15.8802 40.5330   3
   2   7  -8 23.2686 42.7855   3
   2   7  -7 13.2653 43.6620   3
   2   7  -6-17.8342 37.5756   3
   2   7  -5 22.0073 41.7562   3
   2   7  -4-16.2602 35.2812   3
   2   7  -3 31.1098 36.5178   3
   2   7  -2 9.98059 37.8984   3
  -2   7   2-4.78300 31.1279   3
  -2   7   1 2.66011 30.8482   3
   2   7  -1-4.66053 38.2761   3
   2   7   0-39.4154 36.3968   3
  -2   7   0-6.42168 33.2763   3
  -2   7  -1-3.31709 33.9723   3
   2   7   1-9.69974 33.1131   3
  -2   7  -2-14.6850 31.9651   3
   2   7   2-1.13504 33.1463   3
  -2   7  -3-6.99465 32.3924   3
  -2   7  -4-1.12877 38.0319   3
  -2   7  -5-12.5908 39.6100   3
  -2   7  -6-13.0100 34.9284   3
  -2   7  -7 18.8876 40.0037   3
  -2   7  -8-2.91260 40.3398   3
  -2   7  -9-0.61648 42.3373   3
  -2   7 -10 7.19381 41.7106   3
  -2   7 -11 6.11865 39.9435   3
  -2   7 -12 32.0354 41.2571   3
  -2   7 -13-39.6009 41.2786   3
  -2   7 -14 19.0910 45.0981   3
  -2   7 -15-28.4938 42.8801   3
   2   8 -11 67.1120 54.7545   3
   2   8 -10 63.7682 40.8228   3
   2   8  -9 194.446 49.7246   3
   2   8  -8 71.4806 47.9082   3
   2   8  -7 107.022 48.4477   3
   2   8  -6 206.196 44.6008   3
   2   8  -5 29.7416 40.9557   3
   2   8  -4-2.63398 46.3885   3
   2   8  -3 113.516 38.1658   3
  -2   8   2 47.5092 41.7837   3
   2   8  -2 29.2523 47.9492   3
  -2   8   1 25.8011 44.0631   3
   2   8  -1 14.2580 40.6829   3
   2   8   0 55.4277 44.0215   3
  -2   8   0 117.633 41.7069   3
  -2   8  -1 333.323 46.4670   3
   2   8   1 271.735 50.3615   3
   2   8   2-45.0919 43.1347   3
  -2   8  -2-0.78705 44.2154   3
  -2   8  -3 144.450 39.6734   3
  -2   8  -4-18.3395 43.3049   3
  -2   8  -5 22.3934 45.2769   3
  -2   8  -6 175.218 43.5002   3
  -2   8  -7 86.4036 38.6049   3
  -2   8  -8 82.6272 38.2753   3
  -2   8  -9 15.2934 37.1769   3
  -2   8 -10 73.2170 49.2463   3
  -2   8 -11 6.78673 48.5479   3
   2   9  -3-38.9706 44.8564   3
   2   9  -2-21.2512 42.3472   3
   2   9  -1 113.720 49.6708   3
  -2   9   1-22.7354 47.0841   3
  -2   9   0 26.8132 41.5831   3
   2   9   0-98.7198 40.6282   3
  -2   9  -1-18.7579 50.7459   3
  -2   9  -2 17.9949 45.3593   3
  -2   9  -3 18.0325 40.6378   3
   3   0 -24 84.2593 47.8808   6
   3   0 -23 45.7792 36.4799   6
   3   0 -22-12.5044 43.9152   6
   3   0 -21 21.4134 31.4967   6
   3   0 -20-38.8846 37.5162   6
   3   0 -19 30.2245 31.2162   6
   3   0 -18-39.9434 38.8801   6
   3   0 -17-3.19843 28.8376   6
   3   0 -16-26.4978 31.6167   6
   3   0 -15-2.27525 26.6283   6
   3   0 -14 3.74393 23.8166   6
   3   0 -13 0.60774 21.0618   6
   3   0 -12-2.37682 21.7456   6
   3   0 -11 21.7268 20.5453   6
  -3   0  11 5.66944 21.5666   5
  -3   0  10 6.78219 22.7469   5
   3   0 -10 1.03079 18.9473   6
   3   0  -9 15.3867 17.7908   6
  -3   0   9-0.70287 17.2648   5
  -3   0   8-4.07848 17.4679   5
   3   0  -8 5.38258 13.8025   6
  -3   0   7-1.33649 14.3079   5
   3   0  -7 8.05768 13.3243   6
  -3   0   6 0.62936 16.3394   5
  -3   0   5 10.7603 14.4293   5
  -3   0   4 39.1590 15.1141   5
   3   0  -3-4.50335 11.0978   0
  -3   0   3 1.38443 11.2801   5
  -3   0   2 41.1640 10.8365   5
   3   0  -2 27.0672 8.41588   0
  -3   0   2 26.2372 9.02401   0
   3   0  -1 72.4298 7.56838   0
  -3   0   1 56.1528 8.09767   0
   3   0   2-0.78955 8.45171   1
  -3   0  -2 2.38887 11.2332   6
  -3   0  -2 6.69804 9.70137   1
  -3   0  -3 6.14118 10.2450   1
  -3   0  -3 1.29357 12.7422   6
  -3   0  -4 0.99685 11.5883   1
  -3   0  -4 7.91219 14.3005   6
  -3   0  -5 3.26241 13.6276   6
  -3   0  -6 5.90848 15.2561   6
  -3   0  -7-4.52813 12.8283   6
  -3   0  -8-2.95008 18.5194   6
  -3   0  -9-2.64819 17.7091   6
  -3   0 -10 12.4131 20.3331   6
  -3   0 -11 3.36906 20.9940   6
  -3   0 -12-13.0736 24.4079   6
  -3   0 -13 0.76580 23.8806   6
  -3   0 -14-8.10450 28.0110   6
  -3   0 -15 27.6186 30.0141   6
  -3   0 -16 55.9024 38.4346   6
  -3   0 -17 15.9075 38.3116   6
  -3   0 -18-20.4306 36.9684   6
  -3   0 -19 12.1068 33.0272   6
  -3   0 -20 5.53811 36.7870   6
  -3   0 -21-53.9688 39.2994   6
  -3   0 -22 91.1916 46.5749   6
  -3   0 -23 40.0674 46.7295   6
   3   1 -25 28.0641 40.9566   6
   3  -1 -24-3.58718 46.9417   6
   3   1 -24 44.9397 33.7124   6
   3  -1 -23 559.279 49.1493   6
   3   1 -23 521.567 52.3590   6
   3  -1 -22 64.1144 43.2815   6
   3   1 -22 78.6814 37.5440   6
   3   1 -21-33.5781 34.0458   6
   3  -1 -21-44.6923 33.3636   6
   3  -1 -20 62.1558 37.9876   6
   3   1 -20-6.58328 31.9964   6
   3  -1 -19 1319.08 59.2876   6
   3   1 -19 1483.68 58.9846   6
   3  -1 -18 326.018 37.6375   6
   3   1 -18 265.412 36.5692   6
   3  -1 -17 51.4409 34.3389   6
   3   1 -17 65.7764 29.4095   6
   3  -1 -16 1079.50 49.9415   6
   3   1 -16 976.783 44.3317   6
   3   1 -15 603.958 36.9436   6
   3  -1 -15 556.421 39.1559   6
   3   1 -14 55.4184 23.5099   6
   3  -1 -14 63.6867 27.8222   6
   3   1 -13 812.145 32.9988   6
   3  -1 -13 942.774 39.6155   6
   3   1 -12 888.119 33.0765   6
  -3   1  12 864.081 36.2371   5
   3  -1 -12 821.620 34.5857   6
  -3   1  11 1191.32 37.4284   5
   3   1 -11 1236.38 34.9238   6
   3   1 -11 1265.58 37.7948   0
   3  -1 -11 1226.64 37.7701   6
   3   1 -10 179.580 19.1957   6
  -3   1  10 193.527 23.3705   5
   3  -1 -10 149.181 21.8422   6
   3   1 -10 175.441 23.7684   0
  -3   1   9 8374.85 77.8526   5
   3   1  -9 8661.62 78.8334   0
   3   1  -9 8549.58 71.9785   6
  -3  -1   8 615.529 26.8885   5
  -3   1   8 585.380 24.9406   5
   3   1  -8 626.345 21.8339   6
   3   1  -8 575.179 23.2063   0
  -3   1   7 678.240 24.2801   5
  -3  -1   7 705.760 25.6460   5
   3   1  -7 698.457 20.6793   6
   3   1  -7 685.159 24.5361   0
   3   1  -6 2267.56 35.6024   0
  -3   1   6 2341.33 36.2674   5
  -3  -1   6 2283.43 35.9626   5
   3   1  -6 2422.99 30.6911   6
  -3   1   5 12497.5 73.4029   5
   3   1  -5 12435.1 59.8512   6
   3   1  -5 12584.5 74.2397   0
  -3  -1   5 12940.9 73.3082   5
  -3  -1   5 12766.4 73.8066   0
  -3   1   4 114.155 15.3349   5
   3   1  -4 130.349 9.72423   6
  -3  -1   4 147.194 16.7066   0
   3   1  -4 133.375 16.1237   0
  -3  -1   4 104.117 14.1466   5
  -3  -1   3 2447.86 28.1296   5
  -3  -1   3 2467.84 31.9891   0
  -3   1   3 2409.78 29.7194   5
   3   1  -3 2275.07 30.7923   0
  -3   1   2 39784.3 103.652   5
  -3   1   2 39621.3 112.325   2
  -3  -1   2 40048.7 91.7895   5
  -3   1   1 8615.66 51.6441   2
  -3   1   1 8581.22 43.0467   3
  -3   1   1 8499.15 47.1218   5
   3   1  -1 8743.00 42.8984   3
  -3   1   0 4859.16 37.4025   5
  -3   1  -1 90245.5 544.810   3
   3   1   1 91586.2 540.006   3
  -3   1  -1 90854.7 639.688   5
  -3  -1  -2 44102.4 99.7755   6
   3   1   2 44034.3 116.738   1
  -3  -1  -3 7750.56 48.3007   6
   3   1   3 7867.08 53.5746   1
  -3  -1  -3 7555.73 54.0205   1
  -3  -1  -4 13302.2 73.6438   1
   3   1   4 14123.0 74.1166   1
  -3   1  -4 13367.3 76.7933   6
  -3  -1  -4 13476.4 70.9743   6
   3   1   5 1490.10 28.7226   1
  -3  -1  -5 1435.37 28.8719   1
  -3  -1  -5 1454.27 27.9639   6
  -3   1  -5 1449.05 29.6610   6
  -3  -1  -6 2865.17 40.4758   6
  -3   1  -6 2836.30 42.2198   6
  -3  -1  -6 2851.18 40.6843   1
  -3   1  -7 7786.99 71.4218   6
  -3  -1  -7 7483.66 66.2297   1
  -3  -1  -7 7666.11 67.8790   6
  -3   1  -8 2263.68 43.8504   6
  -3  -1  -8 2188.21 40.5226   1
  -3  -1  -8 2223.53 42.8838   6
  -3  -1  -9 1350.58 36.1453   6
  -3   1  -9 1390.53 36.9789   6
  -3  -1  -9 1415.40 38.1331   1
  -3  -1 -10 439.936 27.8397   1
  -3  -1 -10 437.215 28.6896   6
  -3   1 -10 363.769 25.6896   6
  -3  -1 -11 15774.4 121.058   6
  -3   1 -11 15202.2 120.942   6
  -3   1 -12 1554.66 45.0508   6
  -3  -1 -12 1560.31 46.7761   6
  -3   1 -13 352.637 30.2107   6
  -3  -1 -13 323.983 31.0889   6
  -3  -1 -14 131.335 29.5996   6
  -3   1 -14 79.1304 28.0414   6
  -3   1 -15 1987.39 60.8858   6
  -3  -1 -15 1977.98 59.7279   6
  -3   1 -16 84.7249 39.3920   6
  -3  -1 -16 81.4525 38.4068   6
  -3   1 -17 4946.58 92.8877   6
  -3  -1 -17 5171.58 97.0165   6
  -3  -1 -18 1015.41 55.1186   6
  -3   1 -18 1004.67 55.8180   6
  -3  -1 -19 151.605 41.1634   6
  -3   1 -19 122.282 36.3425   6
  -3   1 -20 137.072 38.2181   6
  -3  -1 -20 178.086 41.5576   6
  -3   1 -21 27.3815 42.3735   6
  -3  -1 -21 30.8653 35.5346   6
  -3  -1 -22-16.0510 36.8510   6
  -3   1 -22 100.955 42.8562   6
  -3   1 -23 97.2598 41.2022   6
  -3  -1 -23 160.163 38.5760   6
  -3   1 -24-6.88123 38.0615   6
   3  -2 -23-20.9719 35.7451   6
   3  -2 -22-6.17282 44.9270   6
   3  -2 -21-42.2590 35.3747   6
   3  -2 -20 13.4647 34.7564   6
   3   2 -20-17.1552 31.5638   6
   3   2 -19 35.8015 30.9393   6
   3  -2 -19-17.9447 36.8101   6
   3  -2 -18 14.9044 36.4963   6
   3   2 -18-10.7155 30.6841   6
   3  -2 -17 5.83284 33.5628   6
   3   2 -17-22.7351 28.9735   6
   3  -2 -16-7.13068 35.2990   6
   3   2 -16 29.8562 26.4399   6
   3  -2 -15 4.40942 32.0375   6
   3   2 -15 17.9797 24.9305   6
   3   2 -14 12.2855 23.5166   6
   3  -2 -14 32.6941 29.2832   6
  -3   2  14-14.0393 21.2883   4
   3   2 -13-6.30858 19.2899   6
  -3   2  13 3.11566 20.1813   4
   3  -2 -13-13.3046 26.9521   6
  -3   2  13 2.98695 22.3539   5
   3  -2 -12 5.73835 22.7844   6
  -3   2  12-11.6493 22.4749   5
   3   2 -12-7.21151 18.6766   6
  -3   2  12-0.75601 19.2613   4
  -3   2  11 7.83190 18.4343   4
   3  -2 -11-22.7606 38.4227   6
   3   2 -11 7.39261 16.4341   6
  -3   2  11-11.6406 19.7551   5
   3   2 -10 0.45342 15.4174   6
   3   2 -10-2.65056 20.3100   0
  -3   2  10 0.84154 18.0669   4
  -3   2  10-4.91118 17.3159   5
  -3   2   9-24.7283 18.4468   5
   3   2  -9 0.66442 20.3947   0
   3   2  -9-5.76631 14.9536   6
  -3   2   9-14.5023 20.1084   4
   3   2  -8-5.84188 13.6734   6
  -3   2   8 8.77318 18.7309   4
   3   2  -8 3.04460 18.2657   0
  -3   2   8-1.44929 16.5038   5
  -3   2   7 3.59704 15.1105   5
   3   2  -7-2.71734 12.8862   6
   3   2  -7-1.63824 14.3631   0
  -3   2   7-13.7302 19.8617   4
  -3  -2   7 18.1020 18.3811   0
   3   2  -6 6.74905 15.1207   0
  -3   2   6 1.00902 13.9153   5
  -3  -2   6-10.4472 15.5289   0
   3  -2  -6 1.37093 14.4214   1
   3   2  -6-2.32111 10.3127   6
  -3   2   6 6.56166 19.5743   4
   3   2  -5 4.19974 8.33654   6
  -3   2   5 9.70616 17.0921   4
  -3  -2   5-7.57318 17.1122   0
   3   2  -5 6.17866 8.37932   2
   3  -2  -5-4.79660 15.0357   1
  -3   2   5-8.34473 12.7349   5
  -3  -2   4 17.0682 17.8687   0
  -3   2   4 2.57074 13.4207   5
   3   2  -4 0.36646 10.8892   2
   3  -2  -4 3.09869 13.8204   1
  -3   2   4 4.87964 21.1798   4
   3  -2  -3-13.4206 13.4506   1
  -3   2   3 11.3381 13.7631   5
  -3   2   3 22.3481 22.9714   4
  -3   2   2-0.94695 16.5937   4
  -3   2   2 13.5283 20.0283   2
   3   2  -2 24.4525 20.9125   3
  -3  -2   2 18.6643 9.56554   5
  -3   2   2-10.3313 15.3537   5
   3  -2  -2 27.3993 12.2874   1
  -3   2   1 121.994 21.0715   3
  -3   2   1 26.1568 15.9341   5
  -3   2   1-0.76179 18.8835   4
  -3   2   1 13.3284 11.5825   1
  -3   2   1-3.09289 18.2778   2
   3   2  -1 131.788 21.8732   3
  -3   2   0 9.13499 14.9810   5
  -3   2   0-1.94579 9.77237   1
  -3   2   0-11.8495 15.7033   4
  -3   2   0-32.8965 19.3714   2
  -3   2  -1 5.03319 12.5020   3
  -3   2  -1-8.92401 14.4387   5
   3   2   1-4.84227 13.6982   3
  -3  -2  -1 10.0273 7.44991   6
  -3   2  -1 8.86126 15.9157   4
   3   2   2 13.1354 16.4619   1
  -3   2  -2 0.86227 15.8010   3
   3  -2   2 1.42289 7.28383   0
  -3  -2  -2-3.22808 9.39423   6
   3   2   2 4.93403 16.3218   3
  -3   2  -2-6.82438 13.9940   4
  -3   2  -3-0.81746 12.6906   3
   3  -2   3-1.88759 8.08242   0
   3   2   3 7.02488 16.6872   1
  -3  -2  -3 1.59414 9.82216   6
  -3   2  -3-0.02233 11.1890   4
  -3   2  -4 1.05221 8.80722   0
  -3  -2  -4 18.0615 18.0748   1
  -3  -2  -4 0.34718 11.4681   6
   3   2   4 5.38635 14.5207   1
  -3  -2  -5-2.49320 13.8550   6
   3   2   5 4.89210 13.4279   1
  -3   2  -5 5.30475 10.7164   0
  -3  -2  -5-0.07388 18.1444   1
  -3   2  -6-0.84110 12.3806   0
  -3   2  -6 1.09069 16.5507   6
  -3  -2  -6 6.95484 19.9115   1
  -3  -2  -6-3.96741 15.6874   6
   3   2   6 27.5279 18.9804   1
  -3  -2  -7-1.46831 19.4061   6
  -3   2  -7 0.51241 17.9948   6
  -3   2  -7-0.58341 13.9870   0
  -3  -2  -7-3.07600 22.4745   1
  -3  -2  -8-11.0471 15.6004   1
  -3   2  -8-1.09625 19.1090   6
  -3   2  -8 2.46482 14.2430   0
  -3  -2  -8-2.57416 19.3792   6
  -3  -2  -9 1.22020 17.8010   6
  -3   2  -9-9.61141 17.2188   0
  -3  -2  -9 18.9791 15.3964   1
  -3   2  -9-4.23283 20.2268   6
  -3   2 -10-7.19225 20.9473   6
  -3  -2 -10 1.24516 19.0917   6
  -3  -2 -11-39.1074 20.7989   6
  -3   2 -11-5.08793 23.5238   6
  -3   2 -12-8.02305 24.9273   6
  -3  -2 -12-5.33002 24.6011   6
  -3   2 -13-35.7788 26.9478   6
  -3  -2 -13-1.91663 27.2501   6
  -3   2 -14-9.79165 27.2052   6
  -3  -2 -14 5.46959 29.4486   6
  -3   2 -15-21.8362 31.0033   6
  -3  -2 -15 35.2927 30.6738   6
  -3   2 -16-2.35007 33.3935   6
  -3  -2 -16 13.9002 32.4928   6
  -3   2 -17-2.32120 32.3955   6
  -3  -2 -17 5.70199 32.8794   6
  -3   2 -18-7.24371 33.2798   6
  -3  -2 -18-1.81689 33.0917   6
  -3  -2 -19-18.5037 36.8898   6
  -3   2 -19-17.1104 38.1079   6
  -3   2 -20-5.78590 39.2714   6
  -3  -2 -20 48.8775 44.4372   6
  -3  -2 -21 38.9054 43.2984   6
  -3   2 -21 5.90510 38.2289   6
  -3  -2 -22-2.40010 36.0195   6
  -3   2 -22 6.56610 37.4673   6
  -3  -2 -23 62.1555 37.6688   6
  -3   2 -23 25.0913 48.5911   6
  -3   2 -24-92.6155 42.0175   6
   3  -3 -22-100.259 42.1392   6
   3  -3 -21 214.221 46.0387   6
   3  -3 -20-29.6307 32.0635   6
   3  -3 -19 85.9399 33.7629   6
   3  -3 -18 191.030 40.7489   6
   3  -3 -17 930.858 51.4719   6
   3  -3 -16 25.7355 33.4552   6
  -3   3  15 288.152 33.3715   4
   3  -3 -15 318.235 37.3057   6
   3  -3 -14 697.472 42.1602   6
  -3   3  14 695.553 39.3640   4
  -3   3  13-1.00391 24.8263   5
  -3   3  13-7.10844 23.2970   4
   3  -3 -13 19.6343 25.8268   6
  -3   3  12 2924.32 57.2250   5
  -3   3  12 2859.98 62.0890   4
   3  -3 -12 2879.69 61.0554   6
  -3   3  11 68.9021 20.4943   5
  -3   3  11 57.6925 23.8189   4
   3   3 -11 89.1181 18.0562   6
  -3   3  10 73.8625 19.0002   5
  -3   3  10 64.0655 23.6628   4
   3   3 -10 61.4467 16.8546   6
   3  -3  -9 906.514 31.6438   1
  -3   3   9 845.595 29.3667   5
   3   3  -9 848.334 34.7695   0
  -3   3   9 793.908 35.6971   4
   3   3  -9 863.816 26.4823   6
   3  -3  -8 2125.44 43.3991   1
  -3   3   8 2158.40 40.4171   5
   3   3  -8 2007.01 32.2277   2
  -3   3   8 2129.85 50.1053   4
   3   3  -8 2129.51 35.2456   6
  -3  -3   8 2137.71 42.7760   0
   3   3  -7 15891.6 81.6782   6
  -3  -3   7 15803.9 103.871   0
   3  -3  -7 15843.1 102.360   1
  -3   3   7 15803.0 122.303   4
   3   3  -7 15583.1 84.7432   2
  -3   3   7 15804.9 95.9988   5
  -3  -3   6 659.263 28.2882   0
  -3   3   6 603.096 22.6734   5
  -3   3   6 657.906 33.3755   4
   3   3  -6 599.079 20.7646   2
   3  -3  -6 637.973 24.7149   1
   3   3  -5 4996.52 62.7160   3
  -3  -3   5 5119.22 57.8571   0
   3   3  -5 5088.67 51.0761   2
   3  -3  -5 5005.93 53.4280   1
  -3   3   5 5083.03 49.7748   5
  -3   3   5 5146.11 68.8925   4
  -3   3   4 241.453 15.6274   5
  -3  -3   4 247.808 20.4307   0
  -3   3   4 250.779 23.2151   4
   3   3  -4 237.894 22.9795   3
   3  -3  -4 235.671 17.5182   1
   3   3  -3 8547.45 77.4749   3
  -3   3   3 8360.79 59.0543   5
   3  -3  -3 8401.11 62.4264   1
  -3   3   3 8261.61 82.4964   4
  -3   3   3 8502.67 60.6536   1
  -3   3   2 942.926 31.7603   4
   3   3  -2 921.250 30.8835   3
  -3   3   2 899.535 30.6258   3
  -3   3   2 939.473 22.2110   5
  -3   3   2 920.245 31.1630   2
  -3   3   2 948.352 22.3191   1
  -3   3   1 19.7683 18.1214   2
  -3   3   1 21.8082 17.4554   4
  -3   3   1 28.2411 11.8418   1
  -3   3   1 18.2745 18.0221   3
   3   3  -1 23.7634 19.9744   3
  -3   3   1 16.0412 11.8185   5
  -3   3   0 5276.05 59.8234   3
  -3   3   0 5237.43 63.8716   2
  -3   3   0 5206.05 42.2020   1
   3   3   0 5205.83 60.1580   3
  -3   3   0 5191.80 48.0431   5
  -3   3   0 5290.08 62.2747   4
  -3   3  -1 273.363 22.6129   2
   3   3   1 256.526 20.7232   3
  -3   3  -1 268.889 21.2728   4
  -3   3  -1 291.309 17.9805   5
  -3   3  -1 267.716 21.1492   3
   3   3   2 3288.86 47.2376   1
  -3   3  -2 3259.25 49.3525   3
  -3   3  -2 3344.43 51.5334   2
   3   3   2 3382.36 49.6076   3
  -3  -3  -2 3396.29 33.9875   6
  -3   3  -2 3364.05 44.1670   5
  -3   3  -2 3281.79 47.2291   4
   3  -3   3-8.23268 10.0512   0
   3   3   3 5.63798 19.2194   1
  -3  -3  -3 7.34260 11.0609   6
  -3   3  -3-8.50420 17.0443   3
  -3   3  -4 12598.7 95.0559   3
   3   3   4 13506.6 95.3698   1
   3  -3   4 12846.5 66.2242   0
  -3  -3  -4 12824.3 77.0192   6
  -3   3  -5 4486.79 60.1860   3
  -3  -3  -5 4404.38 50.0100   6
   3   3   5 4315.31 56.4189   1
   3   3   6 600.275 26.7323   1
  -3  -3  -6 627.913 28.9263   1
  -3  -3  -6 664.458 24.8111   6
  -3  -3  -7 2259.67 49.1099   1
   3   3   7 2334.23 47.3381   1
  -3  -3  -7 2138.56 41.0149   6
  -3   3  -7 2174.58 36.5979   0
  -3  -3  -8 14099.0 103.984   6
  -3   3  -8 13946.4 91.7829   0
  -3  -3  -9 2056.56 45.2439   6
  -3   3  -9 2076.73 40.6934   0
  -3  -3 -10 1444.84 42.0172   6
  -3   3 -10 1465.58 42.4478   6
  -3   3 -10 1396.12 34.9241   0
  -3  -3 -11 187.626 27.8708   6
  -3   3 -11 239.822 27.5541   6
  -3   3 -11 175.603 21.2954   0
  -3   3 -12 533.554 35.1482   6
  -3  -3 -12 558.018 34.2940   6
  -3   3 -13 743.622 38.5332   6
  -3  -3 -13 740.114 40.1926   6
  -3   3 -14-2.17753 27.1278   6
  -3  -3 -14 14.9774 30.6349   6
  -3  -3 -15 1365.68 52.5113   6
  -3   3 -15 1493.26 55.9221   6
  -3  -3 -16 97.3208 30.2945   6
  -3   3 -16 88.9835 31.3379   6
  -3   3 -17 1227.25 56.2098   6
  -3  -3 -17 1226.94 54.9303   6
  -3  -3 -18 22.7184 37.8113   6
  -3   3 -18 29.2438 34.6886   6
  -3  -3 -19-18.3120 32.0691   6
  -3   3 -19 51.6336 38.4485   6
  -3  -3 -20 864.936 55.3627   6
  -3  -3 -21 444.873 52.2456   6
  -3  -3 -22 37.0234 43.1823   6
   3  -4 -21-35.5102 40.0417   6
   3  -4 -20 18.4555 40.4545   6
   3  -4 -19-29.3355 36.6396   6
   3  -4 -18 15.6385 32.9982   6
   3  -4 -17-2.09371 30.4745   6
  -3   4  16-14.1932 31.0786   4
   3  -4 -16 0.39121 28.9726   6
  -3   4  15 27.0897 30.9921   4
   3  -4 -15 27.7550 27.9265   6
  -3   4  14 50.2448 34.3371   4
   3  -4 -14-16.1590 29.7133   6
  -3   4  13-26.1607 29.1309   4
   3  -4 -13 1.42974 29.3856   6
  -3   4  12-21.5534 31.3074   4
  -3   4  11-21.1209 29.1291   4
  -3   4  10-1.12598 26.0858   4
  -3   4   9 5.11755 27.6173   4
   3   4  -8 3.07995 26.8233   3
  -3   4   8-5.61115 27.4952   4
   3  -4  -7-10.3027 18.6304   1
  -3   4   7 1.37292 28.7235   4
   3   4  -7-5.70114 15.8906   2
  -3  -4   7-10.0278 22.1071   0
   3   4  -7 4.69806 26.9265   3
  -3   4   7 11.4186 16.5523   5
  -3   4   6-12.2391 17.6945   5
  -3  -4   6 15.8181 18.9225   0
   3   4  -6 11.8940 17.4317   2
   3   4  -6 35.3815 31.3494   3
  -3   4   6 23.5533 28.5310   4
   3  -4  -6 57.7360 19.6552   1
  -3   4   5 49.0227 32.0099   4
  -3  -4   5 51.7771 22.8161   0
   3  -4  -5 15.2934 18.9590   1
  -3   4   5 3.44606 16.0982   5
   3   4  -5 25.9053 32.2296   3
  -3   4   4-11.2708 18.8964   1
   3   4  -4 71.3095 33.4742   3
  -3   4   4 44.8198 31.7488   4
  -3   4   4 12.7723 14.9207   5
  -3   4   3 30.8227 26.9980   3
  -3   4   3-10.2289 19.9059   1
  -3   4   3-11.7931 14.5279   5
  -3   4   3 12.7913 26.4015   4
   3   4  -3 3.62555 25.3524   3
  -3   4   2 62.9878 29.5942   4
  -3   4   2 101.892 29.1243   3
   3   4  -2 59.2954 28.0824   3
  -3   4   2 28.8487 18.7232   1
  -3   4   2 5.56995 14.9003   5
  -3   4   1 18.6912 13.3054   5
  -3   4   1 8.56020 15.3926   1
  -3   4   1 4.26934 23.6345   4
   3   4  -1 44.8274 24.2097   3
  -3   4   1 27.0716 23.6141   3
  -3   4   1 23.0237 24.5146   2
  -3   4   0-68.9789 14.8375   5
  -3   4   0-9.20608 21.5947   4
   3   4   0 1.97083 24.9555   3
  -3   4   0 12.9278 21.7109   2
  -3   4   0-15.9140 14.8881   1
  -3   4   0-36.1295 25.8849   3
   3   4   1-13.6909 21.5429   3
  -3   4  -1 2.64123 23.0204   2
  -3   4  -1-11.4368 15.3748   5
  -3   4  -1-20.9642 26.3680   3
   3   4   2-11.4693 21.9467   1
   3   4   2-40.2626 26.1854   3
  -3   4  -2 1.22762 22.9590   3
  -3   4  -2-10.7776 21.6164   2
  -3   4  -2-0.03794 16.0950   5
  -3   4  -3 22.7867 25.2865   3
   3   4   3-6.72378 19.8583   1
  -3   4  -3 2.51061 16.8283   5
   3  -4   3 4.68229 11.7763   0
   3   4   3-24.1715 23.5738   3
  -3   4  -3-6.76972 21.9319   2
  -3   4  -4 1.33884 23.3195   3
   3   4   4 8.01835 19.4718   1
  -3  -4  -4-9.10854 12.9507   6
   3  -4   4-4.00116 11.7959   0
  -3   4  -4-10.3951 20.3372   2
  -3  -4  -5 7.69903 15.5099   6
   3   4   5 4.42637 23.1283   1
   3  -4   5-2.16273 11.5696   0
  -3   4  -5-4.11142 20.7686   2
  -3   4  -5-1.73511 25.6567   3
   3  -4   6-6.28647 12.3840   0
  -3  -4  -6 1.02947 16.6866   6
  -3   4  -6-4.90550 22.5007   3
  -3   4  -7 10.6620 26.1779   3
  -3  -4  -7-20.8328 18.2031   6
  -3  -4  -8-12.2142 17.8386   6
  -3   4  -8 13.4464 26.3751   3
  -3  -4  -9-15.3523 20.9161   6
  -3  -4 -10-8.43207 21.0651   6
  -3  -4 -11 6.28632 23.3390   6
  -3  -4 -12 5.61995 22.2946   6
  -3  -4 -13-10.1658 28.4563   6
  -3  -4 -14 31.7507 28.2218   6
  -3  -4 -15 12.9626 28.9594   6
  -3  -4 -16-20.2119 34.2368   6
  -3  -4 -17-30.3691 35.0000   6
  -3  -4 -18-16.6299 30.7481   6
  -3  -4 -19 47.1316 37.8415   6
  -3  -4 -20-22.2047 40.0363   6
  -3  -4 -21 60.7551 34.9974   6
   3  -5 -20 53.1863 36.2901   6
   3  -5 -19 655.076 48.9054   6
   3  -5 -18 26.9094 37.6116   6
  -3   5  17 184.005 39.0909   4
   3  -5 -17 201.330 39.5138   6
   3  -5 -16 18.0216 34.5117   6
  -3   5  16 47.9246 26.9158   4
  -3   5  15 108.498 36.6382   4
   3  -5 -15 61.2300 35.7171   6
   3  -5 -14 1297.46 53.1662   6
  -3   5  14 1094.48 55.1357   4
  -3   5  13 52.3243 33.9056   4
   3  -5 -13 73.1438 29.4173   6
   3   5 -12 800.300 48.5038   3
  -3   5  12 677.933 45.5070   4
  -3   5  11 1083.92 52.7873   4
   3   5 -11 1074.56 52.8385   3
   3   5 -10 152.280 39.8835   3
  -3   5  10 148.500 35.1924   4
  -3   5   9-7.28710 31.3516   4
   3   5  -9 42.3666 31.0373   3
  -3   5   8 2794.96 71.0607   4
   3   5  -8 2939.09 70.9627   3
  -3   5   7 32.1933 33.0702   4
   3   5  -7 6.78860 30.0692   3
  -3   5   6 9.97132 30.0876   4
   3   5  -6 58.9498 30.8192   3
   3   5  -5 234.979 34.8650   3
  -3   5   5 131.698 16.0103   1
  -3   5   5 221.130 34.8915   4
  -3   5   4 654.205 41.6813   4
  -3   5   4 498.520 24.8511   1
   3   5  -4 592.551 38.5548   3
  -3   5   3 498.985 23.8466   1
  -3   5   3 603.496 40.6536   4
  -3   5   3 526.066 36.1988   3
   3   5  -3 584.865 39.4294   3
  -3   5   2 625.784 25.5267   1
   3   5  -2 601.868 39.0239   3
  -3   5   2 647.823 37.3029   3
   3   5  -1 441.686 34.8384   3
  -3   5   1 433.551 36.2132   3
  -3   5   0 1231.48 46.0756   3
   3   5   0 1249.04 46.2948   3
  -3   5  -1 189.785 28.1709   2
   3   5   1 237.859 32.8242   3
  -3   5  -1 189.798 29.6286   3
  -3   5  -2 42.4827 26.3087   2
   3   5   2 15.2002 26.0531   3
  -3   5  -2 8.00790 27.1673   3
  -3   5  -3 370.036 33.7665   3
  -3   5  -3 376.989 31.8798   2
   3   5   3 428.752 33.8533   3
  -3   5  -4 226.718 32.3986   3
  -3   5  -4 246.808 27.6156   2
  -3   5  -5 367.896 31.4011   2
  -3   5  -5 347.221 34.2273   3
  -3   5  -6 185.001 33.7584   3
  -3  -5  -6 155.667 20.0600   6
  -3   5  -6 127.294 25.8499   2
  -3  -5  -7 42.6529 19.4175   6
  -3   5  -7 64.0501 32.8825   3
  -3   5  -7 42.5257 25.1100   2
  -3  -5  -8 232.795 23.4443   6
  -3   5  -8 263.321 34.6435   3
  -3   5  -8 235.556 27.3845   2
  -3   5  -9 39.6924 23.5565   2
  -3  -5  -9 36.5844 22.2850   6
  -3   5  -9 37.7587 32.3100   3
  -3   5 -10 605.108 43.3523   3
  -3  -5 -10 689.943 34.3223   6
  -3  -5 -11 21.2427 25.9448   6
  -3   5 -11 38.6219 34.0115   3
  -3  -5 -12 3.95369 23.6729   6
  -3   5 -12 25.0141 34.9554   3
  -3  -5 -13 3.03421 27.5661   6
  -3  -5 -14 58.0447 29.2394   6
  -3  -5 -15 119.114 31.7003   6
  -3  -5 -16 159.995 36.3413   6
  -3  -5 -17 70.1912 31.8513   6
  -3  -5 -18 12.1639 34.1936   6
  -3  -5 -19 125.557 43.6778   6
  -3  -5 -20 8.57638 34.6499   6
   3  -6 -19-29.2015 38.5600   6
   3  -6 -18 125.054 41.0501   6
   3   6 -18-2.27312 50.3025   3
   3  -6 -17 4.74025 37.0344   6
   3   6 -17 23.0349 42.4838   3
   3  -6 -16-39.8259 30.9845   6
   3   6 -16 24.6410 39.5389   3
   3  -6 -15 79.4834 22.3201   6
   3   6 -15 28.5216 39.5843   3
   3  -6 -14-45.4287 27.0835   6
   3   6 -14-17.9764 43.8034   3
   3  -6 -13 53.9614 23.1123   6
   3   6 -13 6.08170 42.0516   3
  -3   6  12 6.39819 32.3320   4
   3   6 -12-12.8189 40.4427   3
   3   6 -11 27.0631 34.5392   3
  -3   6  11 21.3628 37.5889   4
   3   6 -10 30.9266 38.1130   3
  -3   6  10 23.6411 36.4540   4
  -3   6   9 47.0445 34.9667   4
   3   6  -9-25.1983 34.5227   3
   3   6  -8 13.9791 39.1267   3
   3   6  -7 30.3152 38.2685   3
   3   6  -6 33.0131 42.3036   3
   3   6  -5 75.9510 40.3169   3
   3   6  -4 83.1108 39.0688   3
  -3   6   3-8.57183 28.7385   3
   3   6  -3 32.3780 36.3069   3
   3   6  -2 25.7215 30.1526   3
  -3   6   2 31.9000 32.9947   3
   3   6  -1 16.8474 33.8640   3
  -3   6   1 4.11299 31.8613   3
  -3   6   0-1.65856 31.0712   3
   3   6   0-8.18186 28.8883   3
  -3   6  -1-6.88720 33.5164   3
   3   6   1-7.61733 32.3606   3
  -3   6  -2-4.00683 25.3655   2
   3   6   2-3.11404 33.4931   3
  -3   6  -2 16.2693 32.2735   3
   3   6   3-16.1365 29.7151   3
  -3   6  -3-10.2303 30.7393   3
  -3   6  -3 6.20802 29.1287   2
  -3   6  -4 25.9328 36.6225   3
  -3   6  -4 1.03199 29.5208   2
  -3   6  -5-21.1578 27.7910   2
  -3   6  -5-9.36269 35.2495   3
  -3   6  -6-10.6783 27.9311   2
  -3   6  -6 5.21756 31.9774   3
  -3   6  -7-15.0533 30.9595   3
  -3   6  -7 11.6600 29.8649   2
  -3   6  -8 14.8838 33.6626   3
  -3   6  -8-7.09293 27.0706   2
  -3   6  -9-20.0904 37.2090   3
  -3   6 -10 34.1585 37.0430   3
  -3   6 -11 33.5030 40.2278   3
  -3   6 -12 7.38915 38.4830   3
  -3   6 -13 7.09492 38.2496   3
  -3   6 -14 10.0628 32.0513   3
  -3  -6 -15 4.23577 28.8077   6
  -3   6 -15-27.9664 34.9763   3
  -3   6 -16 47.7421 40.9029   3
  -3  -6 -16-51.5848 33.2650   6
  -3   6 -17 192.858 38.9239   3
  -3  -6 -17 148.195 34.1622   6
  -3   6 -18-46.6363 36.8224   3
  -3  -6 -18-105.809 30.7578   6
  -3  -6 -19 30.5518 42.5129   6
   3  -7 -17 19.3339 40.1315   6
   3   7 -15 105.738 47.2938   3
   3   7 -14 103.637 40.8537   3
   3   7 -13-6.06458 46.6225   3
   3   7 -12 281.072 45.6959   3
   3   7 -11 159.383 51.4785   3
   3   7 -10 648.541 58.6712   3
   3   7  -9-21.9565 43.2045   3
   3   7  -8 236.045 48.4390   3
   3   7  -7 14.4889 44.5267   3
   3   7  -6 382.043 44.7730   3
   3   7  -5 953.106 57.9659   3
   3   7  -4 2.01893 40.0631   3
   3   7  -3 654.177 47.7263   3
   3   7  -2 56.6776 35.4047   3
  -3   7   2 61.3916 37.4073   3
  -3   7   1 4.38160 34.1340   3
   3   7  -1-6.03531 34.2285   3
   3   7   0 8.79308 33.7826   3
  -3   7   0 5.59009 32.7042   3
   3   7   1-15.8193 34.3742   3
  -3   7  -1-16.0122 32.6738   3
  -3   7  -2 17.2199 32.1950   3
   3   7   2-10.4304 37.9049   3
  -3   7  -3 23.3651 36.0633   3
  -3   7  -4 593.301 51.1115   3
  -3   7  -5 10.9249 31.8964   2
  -3   7  -5 34.8985 37.1033   3
  -3   7  -6 24.4582 42.6053   3
  -3   7  -6 30.9869 29.2066   2
  -3   7  -7 203.874 39.6420   3
  -3   7  -8 566.058 53.8021   3
  -3   7  -9 260.391 46.6895   3
  -3   7 -10 52.5795 40.0668   3
  -3   7 -11-4.70257 33.3648   3
  -3   7 -12 83.5038 45.8565   3
  -3   7 -13 84.7012 38.2875   3
  -3   7 -14 66.6755 47.5005   3
  -3   7 -15-15.8063 49.6404   3
   3   8 -11 5.22999 51.4389   3
   3   8 -10 0.30063 40.8946   3
   3   8  -9 3.38415 37.8379   3
   3   8  -8 38.3926 47.0457   3
   3   8  -7-34.2217 42.8639   3
   3   8  -6-21.7174 37.7535   3
   3   8  -5 26.6555 46.3866   3
   3   8  -4 8.92639 45.1776   3
   3   8  -3 15.0165 37.9277   3
   3   8  -2 13.3931 44.6901   3
  -3   8   2 10.6747 42.6734   3
   3   8  -1 12.2000 42.3350   3
  -3   8   1 37.3608 41.2563   3
   3   8   0-12.8377 37.3072   3
  -3   8   0 7.73976 33.6514   3
  -3   8  -1 44.6757 44.5360   3
   3   8   1-16.1878 42.2003   3
  -3   8  -2 26.2060 41.5202   3
   3   8   2-44.4887 42.1127   3
  -3   8  -3 7.32626 42.8200   3
  -3   8  -4-20.1165 39.4010   3
  -3   8  -5-1.76909 46.1515   3
  -3   8  -6-10.4797 43.2349   3
  -3   8  -7-9.92150 39.4538   3
  -3   8  -8 7.05724 39.7430   3
  -3   8  -9 10.7607 46.0906   3
  -3   8 -10 79.5927 50.0987   3
  -3   8 -11-23.8253 42.7464   3
   3   9  -3 2.18335 39.1153   3
   3   9  -2 36.1955 46.2203   3
   3   9  -1 47.9465 49.1236   3
  -3   9   1 33.8829 49.8350   3
   3   9   0 41.1669 34.2532   3
  -3   9   0-0.29921 38.2707   3
   3   9   1-19.2740 45.1215   3
  -3   9  -1-7.81144 49.6890   3
  -3   9  -2 49.6670 52.3432   3
  -3   9  -3 437.166 54.1002   3
   4   0 -25-105.119 46.4893   6
   4   0 -24 98.6900 44.0506   6
   4   0 -23-4.46847 37.0240   6
   4   0 -22 143.104 38.6552   6
   4   0 -21-23.5716 35.6107   6
   4   0 -20 92.8066 37.9648   6
   4   0 -19-44.5967 32.9021   6
   4   0 -18 13.2292 40.8427   6
   4   0 -17-15.3999 31.2143   6
   4   0 -16 1026.22 45.3689   6
   4   0 -15 30.0046 26.4639   6
   4   0 -14 5263.90 78.5488   6
   4   0 -13 12.2280 21.8944   6
  -4   0  12 1717.03 46.3959   5
   4   0 -12 1753.15 44.1862   6
   4   0 -11-7.58437 17.6775   6
  -4   0  11 7.05721 19.4028   5
  -4   0  10 4351.46 62.7597   5
   4   0 -10 4606.20 59.8724   6
   4   0  -9 7.03367 16.9635   6
  -4   0   9-4.03596 19.6282   5
  -4   0   8 21709.8 118.819   5
  -4   0   7 1.86355 12.7716   5
  -4   0   6 1455.54 30.9744   5
  -4   0   5-7.14595 16.0750   5
   4   0  -4 102548. 723.619   0
  -4   0   4 106167. 797.307   5
  -4   0   3 4.69135 14.1189   5
   4   0  -3 3.45879 11.4794   0
  -4   0   2 22659.9 79.9261   5
   4   0  -2 22677.4 71.5825   0
  -4   0   2 22414.4 70.9275   0
  -4   0   1 15.5866 11.9358   5
  -4   0   1 16.7647 9.30908   0
  -4   0   0 11272.8 53.2459   5
  -4   0  -1 51.3982 12.9511   5
  -4   0  -2 30291.5 81.1074   1
  -4   0  -2 31148.4 97.7853   6
  -4   0  -3 5.14054 12.0211   1
   4   0   3-3.42601 10.4103   1
  -4   0  -3-2.78011 14.9146   6
  -4   0  -4 6643.20 54.5171   6
  -4   0  -4 6279.09 45.3879   1
  -4   0  -5 8.65360 12.4162   1
  -4   0  -5 0.24344 13.1394   6
  -4   0  -6 15139.8 80.5344   1
  -4   0  -6 15222.1 93.1158   6
  -4   0  -7 13.3704 18.3365   6
  -4   0  -7 11.4028 14.4694   1
  -4   0  -8 14334.3 101.494   6
  -4   0  -9-5.43312 19.8537   6
  -4   0 -10 576.733 31.9517   6
  -4   0 -11-14.5563 23.3168   6
  -4   0 -12 1401.65 45.6331   6
  -4   0 -13 0.86273 26.5218   6
  -4   0 -14 2567.53 62.7957   6
  -4   0 -15 26.2851 34.9074   6
  -4   0 -16 8435.44 115.423   6
  -4   0 -17 211.058 43.9833   6
  -4   0 -18 5155.88 99.6364   6
  -4   0 -19 38.9112 35.8218   6
  -4   0 -20 14.3050 36.7668   6
  -4   0 -21 16.4692 41.8123   6
  -4   0 -22 2089.75 78.7453   6
  -4   0 -23-43.5582 46.1745   6
  -4   0 -24 25.6877 48.0659   6
   4   1 -25 69.4914 39.8630   6
   4  -1 -24 11.1280 40.8070   6
   4   1 -24-38.9910 42.7787   6
   4   1 -23 10.9680 31.5352   6
   4  -1 -23-9.63698 44.7384   6
   4  -1 -22 22.4647 37.3951   6
   4   1 -22-29.0198 33.9244   6
   4  -1 -21-3.44731 37.8787   6
   4   1 -21 16.3145 36.1534   6
   4  -1 -20-41.0866 39.2481   6
   4   1 -20-12.9683 29.9962   6
   4  -1 -19-3.20729 35.7452   6
   4   1 -19-52.5133 34.7572   6
   4  -1 -18-15.9739 31.4139   6
   4   1 -18-8.53622 32.5744   6
   4  -1 -17-8.04873 29.7353   6
   4   1 -17 0.33076 27.0071   6
   4   1 -16 11.9797 29.4304   6
   4  -1 -16-10.5034 30.6121   6
   4  -1 -15-8.57661 26.7102   6
   4   1 -15-12.7604 24.3316   6
  -4   1  14-37.6385 26.5340   5
   4  -1 -14-5.67120 24.3890   6
   4   1 -14 3.66184 23.7709   6
  -4   1  13 10.8752 23.9561   5
   4   1 -13-4.66744 19.2564   6
   4  -1 -13-13.6117 23.6450   6
   4   1 -12-2.48751 18.7452   6
   4  -1 -12 0.23349 21.6546   6
  -4   1  12-9.66623 19.7885   5
   4  -1 -11-11.7613 21.5459   6
   4   1 -11-13.1163 17.9169   6
  -4   1  11 1.91619 21.2345   5
  -4  -1  10 11.7974 21.7164   5
  -4   1  10-0.24892 19.8586   5
   4   1 -10 5.94636 15.0636   6
   4   1 -10-3.05407 18.1564   0
   4   1  -9 11.2337 21.5808   0
  -4   1   9 1.39100 19.5044   5
   4   1  -9-10.1019 15.0931   6
  -4  -1   9-11.8375 21.0892   5
  -4  -1   8-9.69137 17.7265   5
   4   1  -8-0.79827 18.1157   0
  -4   1   8 8.73423 18.8136   5
   4   1  -8-8.78580 14.4052   6
  -4   1   7-9.16751 14.7511   5
  -4  -1   7-2.24099 17.5767   5
   4   1  -7 1.49250 17.5306   0
   4   1  -7 0.37191 11.4308   6
   4   1  -6-2.09515 14.0491   0
  -4   1   6-1.66507 13.4173   5
  -4  -1   6 4.04303 15.5164   5
   4   1  -6-2.54043 10.2317   6
   4   1  -5-2.61700 9.37737   6
  -4  -1   5-6.18149 15.1733   5
   4   1  -5 7.08794 14.3662   0
  -4   1   5 0.45361 15.4956   5
  -4  -1   5-15.1173 12.9873   0
  -4  -1   4 3.72341 17.1106   0
  -4   1   4 5.38024 15.4097   5
  -4  -1   4 3.71233 13.4482   5
   4   1  -4-4.48338 12.8828   0
  -4   1   3 2.77205 11.4210   2
  -4   1   3 5.11886 14.0562   5
  -4  -1   3 2.37238 19.8289   0
  -4  -1   3 9.44374 10.9739   5
  -4  -1   2 3.06535 10.0603   5
  -4   1   2 11.5019 12.8252   2
  -4   1   2 12.4708 13.6749   5
  -4   1   1 59.7187 9.62334   3
   4   1  -1 64.8917 9.51377   3
  -4   1   1 44.9522 11.5774   5
  -4   1   0 3.78583 13.6824   5
  -4   1  -1 5.65317 15.2524   5
   4   1   1 8.65465 8.58382   3
  -4   1  -1 15.2975 9.87383   3
   4   1   2 0.80701 14.2417   1
  -4   1  -2-14.0295 17.3468   5
  -4  -1  -2-1.39356 9.63286   6
  -4  -1  -2-2.13278 9.85445   5
  -4  -1  -3 0.00000 13.8022   1
  -4  -1  -3 1.60289 10.6446   6
   4   1   3-2.26314 13.9598   1
  -4   1  -4 0.21434 14.4002   6
  -4  -1  -4-4.76734 15.1500   1
   4   1   4-3.47244 13.6142   1
  -4  -1  -4 8.13079 10.9054   6
  -4  -1  -5-1.41977 16.5301   1
  -4   1  -5-5.41033 16.6531   6
  -4  -1  -5-6.13358 14.0010   6
   4   1   5 1.55051 14.2591   1
  -4  -1  -6 2.71346 16.0028   6
  -4  -1  -6-1.13638 16.5231   1
  -4   1  -6 1.06245 16.7761   6
  -4   1  -7 9.82504 19.1083   6
  -4  -1  -7 6.54289 14.8217   6
  -4  -1  -7-1.14565 17.2400   1
  -4  -1  -8-18.4657 20.0609   1
  -4   1  -8 7.43648 17.9181   6
  -4  -1  -8 9.00387 17.6403   6
  -4   1  -9-5.79244 22.7968   6
  -4  -1  -9-9.32210 14.9989   1
  -4  -1  -9 11.5712 18.6248   6
  -4   1 -10-8.62266 22.5198   6
  -4  -1 -10 10.7349 16.7648   1
  -4  -1 -10 41.5870 21.2786   6
  -4   1 -11-9.19909 25.4014   6
  -4  -1 -11 10.6661 24.8497   6
  -4  -1 -12-0.92304 25.0030   6
  -4   1 -12-7.55831 23.5322   6
  -4  -1 -13 4.47827 24.7002   6
  -4   1 -13 6.46415 28.0140   6
  -4   1 -14-41.1865 29.3273   6
  -4  -1 -14 9.48438 30.0690   6
  -4   1 -15 27.3033 36.4212   6
  -4  -1 -15 67.1865 35.9303   6
  -4   1 -16 1.20731 33.4596   6
  -4  -1 -16 7.01461 33.8271   6
  -4  -1 -17 14.8839 39.1314   6
  -4   1 -17 18.9820 36.9172   6
  -4   1 -18 15.3710 39.9820   6
  -4  -1 -18-0.42652 34.5220   6
  -4   1 -19 48.7162 35.3368   6
  -4  -1 -19 57.6236 38.0754   6
  -4  -1 -20 1.48408 37.6875   6
  -4   1 -20-18.6223 39.9234   6
  -4   1 -21-2.26890 40.3652   6
  -4  -1 -21 78.7342 40.8490   6
  -4   1 -22-30.2985 35.5419   6
  -4  -1 -22 28.2864 42.8360   6
  -4   1 -23 16.8177 43.2450   6
  -4  -1 -23-45.0977 43.2563   6
  -4   1 -24-77.5458 51.6438   6
   4  -2 -23 37.0993 46.7167   6
   4  -2 -21-18.5556 33.2251   6
   4  -2 -20-16.2269 37.5536   6
   4  -2 -19 570.664 48.6373   6
   4   2 -19 495.330 42.0880   6
   4   2 -18 1291.33 51.0300   6
   4  -2 -18 1220.46 57.1020   6
   4  -2 -17 3.14614 31.6800   6
   4   2 -17 7.02719 26.5352   6
   4  -2 -16 2567.05 68.6561   6
   4   2 -16 2468.10 60.3025   6
   4  -2 -15 5467.60 88.4447   6
  -4   2  15 5520.98 80.9350   4
   4   2 -15 5245.03 78.1751   6
  -4   2  14 3645.81 70.6101   5
   4  -2 -14 3705.66 72.0833   6
   4   2 -14 3811.46 64.3057   6
  -4   2  14 3757.05 65.5641   4
  -4   2  13 184.249 27.7295   5
   4   2 -13 176.544 21.7749   6
   4  -2 -13 153.483 26.6493   6
  -4   2  13 186.072 25.7865   4
   4  -2 -12 503.106 32.7198   6
  -4   2  12 474.554 29.7671   5
  -4   2  12 487.271 29.5141   4
   4   2 -12 474.862 24.7235   6
  -4   2  11 660.006 31.1082   5
   4   2 -11 679.561 27.5541   6
  -4   2  11 631.220 30.4261   4
  -4   2  10 1289.72 36.2982   5
   4   2 -10 1301.40 31.6471   6
   4   2 -10 1284.69 39.0707   0
  -4   2  10 1220.02 37.3619   4
   4   2  -9 373.509 26.2969   0
  -4   2   9 351.146 23.2789   5
   4   2  -9 383.290 19.5538   6
   4   2  -8 15089.7 84.9061   6
  -4   2   8 15663.2 102.378   5
   4   2  -8 15048.2 105.867   0
  -4   2   7 108.352 17.0837   5
   4   2  -7 119.119 12.6760   6
  -4  -2   7 137.599 16.3115   0
   4   2  -7 97.5990 21.5572   0
   4   2  -6 15127.2 68.5448   6
  -4  -2   6 15110.9 90.1486   5
  -4   2   6 14989.5 89.6992   5
   4   2  -6 14929.6 97.3975   0
  -4  -2   6 15286.6 94.6118   0
  -4  -2   5 1300.55 27.7034   5
  -4   2   5 1384.50 29.1849   5
   4   2  -5 1331.80 19.1892   6
  -4  -2   5 1299.14 30.1265   0
  -4  -2   4 9174.53 69.1913   0
   4  -2  -4 8702.82 55.7537   1
  -4  -2   4 8526.46 57.8667   5
  -4   2   4 8891.22 63.2861   5
   4   2  -3 0.87026 14.4227   3
  -4   2   3-3.31256 13.9193   2
  -4  -2   3 5.17672 10.2103   5
   4  -2  -3-0.54112 10.7942   1
  -4   2   3-0.02585 14.3006   5
  -4   2   2 8232.69 69.7232   4
  -4  -2   2 8536.15 45.3826   5
   4  -2  -2 8212.57 44.7619   1
  -4   2   2 8196.31 57.4249   5
   4   2  -2 8272.69 61.2344   3
  -4   2   2 8539.82 70.8294   2
  -4   2   2 8314.40 60.7248   3
  -4   2   1 30021.0 122.958   4
   4  -2  -1 30171.3 74.7605   1
  -4   2   1 30118.5 127.738   2
  -4   2   1 29358.8 106.671   5
  -4   2   1 29466.7 111.628   3
   4   2  -1 29988.5 111.002   3
  -4   2   0 47803.3 150.662   4
  -4   2   0 47679.3 314.750   1
  -4   2   0 48913.2 142.972   3
  -4   2   0 47616.2 139.542   5
  -4   2   0 48154.9 158.935   2
   4   2   0 47537.6 139.657   3
  -4   2  -1 8805.53 63.1599   4
   4   2   1 8733.32 61.4518   3
  -4  -2  -1 8923.12 42.0028   6
  -4   2  -1 8619.04 61.3357   3
  -4   2  -1 8755.67 64.1201   5
  -4   2  -2 18218.0 85.5174   4
  -4  -2  -2 17957.2 69.3693   6
   4  -2   2 17664.5 45.9189   0
  -4   2  -2 17561.0 92.1232   5
  -4   2  -2 17645.5 88.4197   3
   4   2   2 17887.4 85.7359   3
  -4  -2  -3 8893.71 55.5509   6
  -4   2  -3 8890.95 58.5105   4
  -4   2  -3 8860.69 64.6173   3
   4   2   3 8666.03 68.3653   1
  -4  -2  -4 13.6073 11.7650   6
  -4   2  -4 28.1261 8.79347   0
   4   2   4 11.5624 13.0327   1
  -4   2  -4 20.1813 9.75254   4
  -4  -2  -5 260.834 21.3390   1
  -4  -2  -5 255.481 16.7613   6
   4   2   5 279.972 20.9308   1
  -4   2  -5 258.864 12.8520   0
  -4  -2  -6 8557.62 70.8082   6
  -4  -2  -6 9124.87 80.0254   1
  -4   2  -6 8776.75 58.1999   0
   4   2   6 8880.72 76.5893   1
  -4  -2  -7 18456.9 108.919   6
  -4  -2  -7 18486.7 116.513   1
  -4   2  -7 18372.2 91.1721   0
   4   2   7 18863.7 112.626   1
  -4   2  -7 18055.9 116.882   6
  -4  -2  -8 1685.75 39.7528   6
  -4   2  -8 1690.84 41.2054   6
  -4  -2  -8 1580.53 38.2212   1
  -4  -2  -9 99.1999 19.7372   1
  -4   2  -9 93.9498 22.8163   6
  -4  -2  -9 89.5430 21.0021   6
  -4  -2 -10 528.327 29.9889   6
  -4   2 -10 563.835 32.1898   6
  -4  -2 -11 1880.05 47.8429   6
  -4   2 -11 1870.08 49.5542   6
  -4  -2 -12 3623.06 66.3234   6
  -4   2 -12 3754.20 69.5822   6
  -4  -2 -13 653.366 38.2319   6
  -4   2 -13 600.664 36.4311   6
  -4   2 -14 1262.61 50.4615   6
  -4  -2 -14 1283.18 48.5810   6
  -4  -2 -15 154.674 34.7126   6
  -4   2 -15 152.166 32.4384   6
  -4  -2 -16 2676.74 72.4594   6
  -4   2 -16 2605.78 70.6142   6
  -4   2 -17 2241.35 68.3783   6
  -4  -2 -17 2242.05 69.0592   6
  -4  -2 -18 107.420 38.5567   6
  -4   2 -18 103.234 33.9066   6
  -4   2 -19 48.1462 34.2414   6
  -4  -2 -19 88.3834 42.3666   6
  -4   2 -20 122.360 44.9222   6
  -4  -2 -20 78.7551 41.4963   6
  -4   2 -21 271.995 41.2445   6
  -4  -2 -21 301.428 47.2728   6
  -4  -2 -22 75.1701 40.8759   6
  -4   2 -22-35.7608 47.8964   6
  -4   2 -23 305.450 42.5573   6
  -4  -2 -23 282.752 51.5789   6
  -4   2 -24 117.841 51.4541   6
   4  -3 -22 45.0966 40.9632   6
   4  -3 -21-75.3894 29.5178   6
   4  -3 -20 28.2509 34.9607   6
   4  -3 -19-22.3777 37.8135   6
   4  -3 -18-0.10486 35.3532   6
   4  -3 -17 12.0727 35.7219   6
   4  -3 -16 10.5236 33.6214   6
  -4   3  16 3.10776 28.4712   4
  -4   3  15-5.29072 25.3552   4
  -4   3  15-14.4439 29.2203   5
   4  -3 -15 42.0392 31.7219   6
  -4   3  14 3.24105 26.7114   4
  -4   3  14-5.96955 28.7323   5
   4  -3 -14 7.12206 27.3845   6
  -4   3  13-0.93867 24.3027   5
  -4   3  13-1.14068 24.9084   4
   4  -3 -13 40.2860 29.8137   6
  -4   3  12 6.96579 21.8680   5
  -4   3  12 5.10692 26.2327   4
  -4   3  11-1.95839 19.8991   5
  -4   3  11 6.35959 24.0855   4
  -4   3  10 14.6599 18.0016   5
   4   3 -10-0.82781 13.9668   6
  -4   3  10-12.5017 22.6847   4
   4   3  -9-8.55939 13.1867   6
  -4   3   9 8.24009 22.6726   4
  -4   3   9-11.3610 17.5439   5
   4  -3  -9-8.03018 19.6294   1
   4   3  -8 6.09109 11.9890   6
  -4   3   8 3.02887 15.4282   5
  -4   3   8-24.2866 24.4851   4
   4  -3  -8-5.60020 15.4278   1
  -4  -3   8 5.12080 14.8933   0
   4   3  -7 1.34474 10.7285   6
  -4   3   7-9.99183 17.0965   5
  -4   3   7-1.82921 25.8195   4
  -4  -3   7 2.54112 14.5394   0
   4   3  -7 2.40409 11.0172   2
   4  -3  -7 2.65016 15.6906   1
   4  -3  -6 8.61054 15.4118   1
  -4  -3   6 2.89715 20.4869   0
   4   3  -6-56.1331 12.7159   2
  -4   3   6-3.35779 16.0607   5
   4   3  -6-3.38182 7.80832   6
  -4   3   6-4.51758 21.3585   4
   4   3  -5-4.20593 20.6426   3
  -4  -3   5-13.1476 19.6909   0
  -4   3   5-4.26347 13.8637   5
  -4   3   5 14.8605 24.3331   4
   4  -3  -5 6.48919 13.3373   1
  -4   3   4 1.68650 13.9435   5
  -4   3   4 4.99672 20.4305   4
   4  -3  -4 2.31010 12.8213   1
  -4  -3   4 8.78561 15.6525   0
   4   3  -4 11.1866 20.8082   3
   4  -3  -3 4.08734 12.7891   1
  -4   3   3-7.09337 21.0456   4
  -4   3   3 2.19238 14.1830   5
   4   3  -3 17.3981 17.5089   3
  -4   3   2-4.94495 20.8639   4
  -4   3   2-3.80055 18.7907   3
  -4   3   2 2.69025 21.7222   2
   4   3  -2 4.51094 19.1454   3
  -4   3   2 3.49353 10.6884   1
  -4   3   2-3.32161 12.8713   5
  -4   3   1 0.76937 20.0786   4
  -4   3   1 4.85455 10.3221   1
  -4   3   1-13.0981 21.7850   2
  -4   3   1 6.27404 19.1928   3
   4   3  -1-12.8015 17.7275   3
  -4   3   1-3.75808 12.8786   5
  -4   3   0-2.28883 19.5135   4
  -4   3   0 1.66109 18.8130   3
  -4   3   0 6.06920 21.0933   2
  -4   3   0 3.42417 12.5812   5
   4   3   0-5.39600 19.3002   3
  -4   3   0 0.48035 9.14896   1
  -4   3  -1-1.44861 19.1739   3
   4   3   1 21.0339 19.6134   3
  -4  -3  -1-5.98481 8.08253   6
  -4   3  -1-7.91209 18.1264   4
  -4   3  -1-4.93543 19.8553   2
  -4   3  -1-16.3053 15.2110   5
  -4   3  -2-8.13526 17.8679   3
  -4   3  -2-3.06482 16.0495   4
  -4  -3  -2 0.17908 8.78909   6
   4  -3   2 0.20598 8.46077   0
   4   3   2 2.41486 18.0214   3
  -4   3  -2-3.43243 18.0590   2
  -4   3  -2 5.91249 16.1121   5
  -4  -3  -3 6.90696 11.0478   6
   4   3   3-6.67390 21.3049   1
  -4   3  -3-3.67134 20.5453   3
   4  -3   3 2.70212 8.98375   0
  -4   3  -3-2.65301 14.5019   4
  -4   3  -3-7.23523 16.2621   5
   4   3   4-16.3702 21.1320   1
  -4  -3  -4 1.84044 13.2737   6
   4  -3   4-2.88822 9.65035   0
  -4   3  -4 0.30356 17.6529   3
   4   3   5 3.87942 17.5327   1
  -4  -3  -5-15.2887 14.3929   6
  -4   3  -5 4.42025 18.5349   3
   4   3   6 1.06538 21.0130   1
  -4  -3  -6 4.14688 15.3837   6
  -4   3  -6 1.15376 11.8402   0
  -4   3  -7-6.64746 14.1195   0
   4   3   7 10.7725 19.1006   1
  -4  -3  -7 15.2608 18.8732   6
  -4  -3  -7 7.50910 17.8133   1
  -4  -3  -8-0.67149 20.2251   6
  -4   3  -8 9.38355 15.3604   0
  -4   3  -9-7.32837 16.5501   0
  -4  -3  -9 3.51448 20.3578   6
  -4  -3 -10 2.52349 21.6437   6
  -4   3 -10-5.94324 18.0498   0
  -4   3 -11-13.5905 23.5515   6
  -4  -3 -11-1.02819 21.5190   6
  -4   3 -11 0.49329 15.4828   0
  -4   3 -12-13.1328 26.0464   6
  -4  -3 -12 3.20732 22.7139   6
  -4  -3 -13 27.7480 26.8440   6
  -4   3 -13-9.64136 25.9357   6
  -4   3 -14 8.11914 26.8353   6
  -4  -3 -14 13.9380 30.1310   6
  -4  -3 -15 22.5794 35.4931   6
  -4   3 -15-8.90561 32.2298   6
  -4   3 -16-14.3237 32.9065   6
  -4  -3 -16-23.6961 32.9808   6
  -4   3 -17-5.32304 35.8222   6
  -4  -3 -17-4.86630 35.0943   6
  -4  -3 -18 34.6804 34.3122   6
  -4   3 -18-51.3003 32.8961   6
  -4  -3 -19 16.6096 32.2939   6
  -4   3 -19-15.9939 30.2897   6
  -4   3 -20 7.77805 33.6298   6
  -4  -3 -20-23.8502 36.0023   6
  -4  -3 -21 66.6861 42.8312   6
  -4  -3 -22-44.0569 43.7439   6
   4  -4 -21 292.202 50.9007   6
   4  -4 -20 77.8120 37.2784   6
   4  -4 -19 122.762 34.9558   6
   4  -4 -18-44.9635 31.9671   6
   4  -4 -17 458.264 41.4456   6
  -4   4  16-0.80953 31.7532   4
   4  -4 -16 54.5702 30.5913   6
   4  -4 -15 585.938 40.8760   6
  -4   4  15 584.855 41.5354   4
  -4   4  14 2620.35 68.7461   4
   4  -4 -14 2794.03 68.6604   6
  -4   4  13 1802.68 60.9513   4
  -4   4  12 1155.05 50.1218   4
  -4   4  11 2407.51 65.0444   4
  -4   4  10 78.4942 30.5510   4
  -4   4   9 3773.42 75.0933   4
  -4   4   9 3832.78 56.2045   5
   4   4  -8 1826.85 51.8676   3
  -4   4   8 1814.91 39.1663   5
  -4   4   8 1863.63 55.5041   4
  -4   4   7 2132.11 40.1660   5
  -4   4   7 2076.99 57.4982   4
   4  -4  -7 2103.80 43.5815   1
   4   4  -7 2048.99 53.6656   3
  -4  -4   6 2447.54 49.6421   0
   4  -4  -6 2388.36 44.6272   1
  -4   4   6 2412.70 40.9230   5
   4   4  -6 2458.94 57.4511   3
  -4   4   6 2423.02 59.6828   4
  -4  -4   5 16691.2 115.928   0
  -4   4   5 16680.1 97.0658   5
   4   4  -5 17009.4 129.690   3
  -4   4   5 17119.3 138.821   4
   4  -4  -5 16836.6 106.529   1
   4   4  -4 17230.4 128.883   3
  -4   4   4 17187.0 95.7590   5
  -4   4   4 16784.7 135.807   4
  -4   4   3 42.7385 16.0938   1
  -4   4   3 37.3635 15.3828   5
  -4   4   3 55.4779 29.2691   4
  -4   4   3 71.1522 24.5921   3
   4   4  -3 55.5256 29.7983   3
  -4   4   2 815.741 38.7617   2
  -4   4   2 698.644 35.6368   4
  -4   4   2 692.235 35.4362   3
  -4   4   2 695.013 24.0205   1
  -4   4   2 679.279 23.7345   5
   4   4  -2 652.334 36.2647   3
  -4   4   1 13941.6 87.2193   5
   4   4  -1 14682.0 114.593   3
  -4   4   1 14463.8 81.0139   1
  -4   4   1 14579.1 114.215   3
  -4   4   1 14276.4 119.963   2
  -4   4   1 14079.8 117.633   4
  -4   4   0 97.3064 15.3817   1
  -4   4   0 143.718 25.2287   2
  -4   4   0 81.6480 24.4520   3
  -4   4   0 138.808 26.5334   4
  -4   4   0 76.9976 16.6660   5
   4   4   0 114.040 24.4863   3
  -4   4  -1 982.167 28.9284   5
  -4   4  -1 918.851 34.3747   4
   4   4   1 1019.97 38.1094   3
  -4   4  -1 991.574 38.1291   2
  -4   4  -1 973.547 23.5213   1
  -4   4  -1 947.044 38.6350   3
  -4  -4  -1 952.378 19.0495   6
  -4   4  -2 415.289 23.6999   5
   4   4   2 390.475 24.7988   1
  -4  -4  -2 432.998 16.0546   6
  -4   4  -2 410.632 27.1273   4
   4   4   2 409.061 29.7315   3
  -4   4  -2 401.538 31.2853   3
  -4   4  -2 383.049 27.5803   2
  -4  -4  -3 2148.62 33.3263   6
   4   4   3 2179.69 48.6788   3
   4  -4   3 2175.66 30.9555   0
   4   4   3 2097.82 46.1893   1
  -4   4  -3 2163.37 43.2973   5
  -4   4  -3 2165.26 49.9767   3
  -4   4  -3 2124.04 50.2063   2
  -4   4  -4 588.340 32.0187   2
  -4   4  -4 544.638 32.7687   3
   4  -4   4 578.355 18.4057   0
  -4   4  -4 592.964 29.5468   5
   4   4   4 558.211 27.4034   1
  -4  -4  -4 575.356 21.7564   6
  -4   4  -5 2345.78 53.0986   3
   4  -4   5 2340.00 33.3101   0
  -4  -4  -5 2497.82 41.6597   6
  -4  -4  -6 433.787 23.7503   6
  -4   4  -6 382.115 31.4176   3
  -4  -4  -7 192.869 20.7939   6
  -4   4  -7 143.209 26.2269   3
  -4  -4  -8 33.2127 18.2158   6
  -4   4  -8 50.3828 25.7702   3
  -4  -4  -9 533.474 30.0116   6
  -4  -4 -10 1885.10 48.8194   6
  -4  -4 -11 442.273 32.1591   6
  -4  -4 -12 60.9308 24.9611   6
  -4  -4 -13 338.064 32.1699   6
  -4  -4 -14 943.770 46.6995   6
  -4  -4 -15-18.6844 32.4573   6
  -4  -4 -16-3.42078 34.3597   6
  -4  -4 -17 43.4047 32.1942   6
  -4  -4 -18-22.5132 31.3170   6
  -4  -4 -19 221.935 42.2025   6
  -4  -4 -20 51.0108 38.5150   6
  -4  -4 -21-25.9770 37.2750   6
   4  -5 -20-23.1259 40.7507   6
   4  -5 -19 19.3031 39.8929   6
   4  -5 -18 4.55443 39.6170   6
   4  -5 -17-49.3700 35.7016   6
  -4   5  17-39.6385 36.1958   4
  -4   5  16 12.8160 37.2291   4
   4  -5 -16 57.6293 37.1025   6
  -4   5  15-0.56825 27.3982   4
   4  -5 -15-11.6238 35.4716   6
  -4   5  14-11.4195 36.9645   4
   4  -5 -14 25.3778 30.9535   6
  -4   5  13 7.50952 30.4245   4
   4   5 -12 77.4622 34.7051   3
  -4   5  12 21.0819 36.5554   4
  -4   5  11 4.64600 37.0612   4
   4   5 -11 0.63713 35.4692   3
   4   5 -10-14.0160 34.8162   3
  -4   5  10-35.2351 34.1393   4
  -4   5   9 6.16901 34.4764   4
   4   5  -9 10.2025 31.2674   3
   4   5  -8 53.2368 36.4739   3
  -4   5   8 18.6188 35.7350   4
  -4   5   7-9.79925 30.2382   4
   4   5  -7 37.5713 35.4791   3
   4   5  -6 13.0023 33.9219   3
  -4   5   6 34.3883 34.8440   4
  -4   5   5 14.3825 29.4544   4
   4   5  -5-9.70940 32.3771   3
  -4   5   4-14.8738 29.1602   4
   4   5  -4 10.8803 30.3311   3
   4   5  -3 10.4127 27.4639   3
  -4   5   3-3.78238 26.7807   4
  -4   5   3 9.83607 27.9866   3
  -4   5   2 3.60335 28.8388   4
  -4   5   2 14.6784 29.3177   3
   4   5  -2 16.1315 25.7717   3
   4   5  -1 16.1125 26.6191   3
  -4   5   1 8.30257 26.6091   3
  -4   5   1-15.8631 26.0037   4
  -4   5   0 3.68364 28.8061   3
  -4   5   0-17.8176 27.0710   2
   4   5   0-8.97515 26.4473   3
  -4   5  -1-12.4283 29.1374   3
   4   5   1 4.25199 24.6403   3
  -4   5  -1 16.6070 26.6174   2
  -4   5  -2-4.26701 24.3350   2
  -4   5  -2 1.15942 30.3704   3
   4   5   2-12.1002 27.7070   3
  -4   5  -3 5.37364 29.6507   3
   4   5   3-14.3797 26.3087   3
  -4   5  -3 17.3968 23.7204   2
  -4   5  -4 18.7389 25.8842   2
  -4   5  -4-27.2363 22.2015   5
  -4   5  -4-9.69481 29.1557   3
  -4   5  -5 8.43329 26.8206   3
  -4   5  -5-60.9047 22.2337   5
  -4   5  -5 4.77018 22.4369   2
  -4   5  -6-26.9263 24.9541   5
  -4   5  -6 1.12985 25.3629   2
  -4   5  -6-2.66568 26.5690   3
  -4  -5  -7-2.34392 18.0367   6
  -4   5  -7 5.75771 24.9317   2
  -4   5  -7 14.1556 27.6085   3
  -4   5  -8 13.7135 28.8070   3
  -4   5  -8-7.21323 22.7372   2
  -4  -5  -8 4.38877 19.6204   6
  -4  -5  -9 11.0470 20.4396   6
  -4   5  -9 3.29269 22.4586   2
  -4   5  -9 5.46062 30.6572   3
  -4  -5 -10 13.0910 24.0691   6
  -4   5 -10-0.44406 32.9576   3
  -4  -5 -11 3.16406 25.0641   6
  -4   5 -11 14.5211 35.0056   3
  -4   5 -12 10.1667 34.2223   3
  -4  -5 -12 6.19672 23.2784   6
  -4  -5 -13-1.40652 26.0499   6
  -4   5 -13 28.9918 37.1338   3
  -4  -5 -14-38.5254 29.2960   6
  -4  -5 -15 20.3257 32.6612   6
  -4  -5 -16-26.1460 30.4667   6
  -4  -5 -17-11.4930 28.1649   6
  -4  -5 -18 88.4691 35.8417   6
  -4  -5 -20 151.668 36.1940   6
   4   6 -18 433.393 58.8403   3
   4  -6 -18 416.419 45.8503   6
   4  -6 -17 228.922 37.0233   6
   4   6 -17 269.018 50.3366   3
   4   6 -16 493.866 52.7672   3
   4  -6 -16 493.782 40.3026   6
  -4   6  16 480.521 52.0588   4
   4  -6 -15-28.7671 25.9917   6
  -4   6  15 5.56340 36.9702   4
   4   6 -15 4.93184 42.9942   3
  -4   6  14 289.840 47.6714   4
   4   6 -14 241.607 49.8718   3
   4  -6 -14 237.242 31.6618   6
   4   6 -13 205.729 41.4841   3
  -4   6  13 266.962 41.7478   4
  -4   6  12 101.578 36.9441   4
   4   6 -12 74.4058 44.0742   3
   4   6 -11 16.4158 35.5233   3
  -4   6  11 40.5706 37.5817   4
  -4   6  10 324.826 43.9453   4
   4   6 -10 334.422 40.8565   3
   4   6  -9 285.000 42.6733   3
  -4   6   9 336.341 44.3719   4
  -4   6   8 26.2325 34.6081   4
   4   6  -8-1.41221 40.7516   3
   4   6  -7 1059.45 52.9697   3
  -4   6   7 1168.91 58.7031   4
  -4   6   6 3275.31 82.1380   4
   4   6  -6 3496.70 83.0288   3
   4   6  -5 4258.53 87.9692   3
  -4   6   5 4077.42 88.5055   4
   4   6  -4 6587.52 104.312   3
   4   6  -3 187.247 37.5561   3
  -4   6   3 158.743 36.3768   3
   4   6  -2 152.527 37.5620   3
  -4   6   2 161.349 35.5865   3
  -4   6   1 475.439 39.8255   3
   4   6  -1 489.901 42.2711   3
   4   6   0 112.857 36.1100   3
  -4   6   0 103.305 35.4035   3
  -4   6  -1-9.72144 29.4561   3
   4   6   1 7.02423 30.8963   3
  -4   6  -2 23.0318 31.6612   2
  -4   6  -2-28.6436 33.4536   3
   4   6   2-23.3548 33.7935   3
  -4   6  -3 121.374 32.8463   2
  -4   6  -3 110.145 33.9015   3
   4   6   3 70.1588 34.6443   3
  -4   6  -4 934.035 47.4391   3
  -4   6  -4 873.362 45.1007   2
  -4   6  -5 168.032 31.4088   2
  -4   6  -5 179.211 34.3043   3
  -4   6  -6 302.620 33.8671   2
  -4   6  -6 286.510 38.8567   3
  -4   6  -7 26.6789 36.9968   3
  -4   6  -7 39.3444 28.0356   2
  -4   6  -8 116.194 30.3799   2
  -4   6  -8 81.6468 32.8580   3
  -4   6  -9 70.3574 36.5388   3
  -4   6 -10 100.958 39.5306   3
  -4   6 -11 1.88356 37.1430   3
  -4   6 -12 810.164 51.0018   3
  -4   6 -13 236.632 46.6878   3
  -4   6 -14 124.551 42.4255   3
  -4   6 -15 22.4566 37.4207   3
  -4   6 -16 33.5396 36.0232   3
  -4   6 -17 8.20976 41.3953   3
  -4   6 -18 68.8159 49.3190   3
  -4  -6 -18 50.1466 35.7211   6
  -4  -6 -19 0.41979 42.6006   6
   4  -7 -17 88.5994 30.2161   6
   4  -7 -16 29.1682 30.9612   6
   4   7 -15-6.34394 40.1035   3
   4  -7 -15 53.2440 29.9806   6
   4   7 -14 33.9948 45.3280   3
   4   7 -13-47.6571 48.4479   3
   4   7 -12 79.7187 39.9984   3
   4   7 -11-12.3770 46.2829   3
   4   7 -10 64.2698 48.0864   3
   4   7  -9-57.2769 45.0775   3
   4   7  -8-23.7418 46.3658   3
   4   7  -7 6.19032 40.3744   3
   4   7  -6-27.7641 39.3046   3
   4   7  -5 66.4408 42.1593   3
   4   7  -4 5.95028 42.2637   3
   4   7  -3 0.00000 37.5417   3
  -4   7   2 9.65090 38.5231   3
   4   7  -2 1.80521 35.2561   3
  -4   7   1-16.0018 37.8614   3
   4   7  -1-20.5533 33.3855   3
  -4   7   0 16.2046 38.3826   3
   4   7   0 0.84831 35.5396   3
   4   7   1-17.9541 37.0789   3
  -4   7  -1-18.7884 37.0391   3
  -4   7  -2-16.5408 36.6793   3
   4   7   2-11.4867 37.8058   3
  -4   7  -3-39.3237 38.0829   3
  -4   7  -4 3.05145 37.5541   3
  -4   7  -4-9.68954 31.2604   2
  -4   7  -5 32.6004 36.5849   3
  -4   7  -5-5.04793 31.2794   2
  -4   7  -6 21.7589 42.9496   3
  -4   7  -6-24.4173 29.5438   2
  -4   7  -7 7.61051 33.0763   2
  -4   7  -7-16.2463 38.7471   3
  -4   7  -8-33.8497 36.2208   3
  -4   7  -9-5.86445 35.7878   3
  -4   7 -10 6.23151 35.7661   3
  -4   7 -11-4.45993 42.5977   3
  -4   7 -12 0.27190 44.4435   3
  -4   7 -13 16.5494 42.4640   3
  -4   7 -14 19.0084 39.7601   3
  -4   7 -15 54.1830 48.1082   3
   4   8 -11 203.403 54.9647   3
   4   8 -10 72.6434 48.3464   3
   4   8  -9 3.54068 38.2512   3
   4   8  -8 59.6807 40.1343   3
   4   8  -7 115.513 41.1157   3
   4   8  -6-45.3319 44.1380   3
   4   8  -5 485.424 58.3377   3
   4   8  -4 666.060 55.4109   3
   4   8  -3-21.5077 44.9617   3
  -4   8   2-46.4328 40.9158   3
   4   8  -2 21.0799 43.3375   3
  -4   8   1 30.2436 34.1881   3
   4   8  -1 1.15660 46.9298   3
   4   8   0 124.925 41.6464   3
  -4   8   0 141.571 42.6287   3
   4   8   1 313.735 45.1459   3
  -4   8  -1 355.632 51.0438   3
   4   8   2 257.195 46.5352   3
  -4   8  -2 251.313 40.9651   3
  -4   8  -3 38.3547 44.8782   3
  -4   8  -4 9.82875 38.1603   3
  -4   8  -5 60.8828 41.8119   3
  -4   8  -6 5.32559 45.3896   3
  -4   8  -7 17.3415 43.4804   3
  -4   8  -8 48.5330 48.3389   3
  -4   8  -9-40.3655 45.4713   3
  -4   8 -10-8.93323 42.7617   3
  -4   8 -11-20.6529 40.7500   3
   4   9  -3-18.1123 41.9685   3
   4   9  -2 3.39181 50.5385   3
   4   9  -1 21.7994 46.5179   3
  -4   9   1-61.6350 47.2113   3
   4   9   0 16.9833 44.5331   3
  -4   9   0-20.1443 44.2187   3
  -4   9  -1 64.1610 42.0073   3
   4   9   1 21.1994 49.8078   3
  -4   9  -2-0.62351 49.1507   3
  -4   9  -3 47.0551 52.8647   3
   5   0 -25 39.2773 39.8600   6
   5   0 -24-72.1711 42.6008   6
   5   0 -23 57.3795 41.6312   6
   5   0 -22-33.0022 35.3200   6
   5   0 -21 6.97229 37.1768   6
   5   0 -20-38.8270 32.7226   6
   5   0 -19-26.7912 34.9606   6
   5   0 -18 91.1899 40.9315   6
   5   0 -17-16.2208 34.0179   6
   5   0 -16 2.81981 30.9924   6
   5   0 -15-16.8268 25.2804   6
  -5   0  14 2.59661 27.8803   5
   5   0 -14 5.16335 25.6225   6
   5   0 -13 3.88346 22.4324   6
  -5   0  13-9.32218 24.9418   5
  -5   0  12 0.24722 20.9726   5
   5   0 -12 1.26823 19.0369   6
   5   0 -11-1.19018 18.9558   6
  -5   0  11 13.7631 22.0167   5
  -5   0  10 3.93879 19.2477   5
   5   0 -10-18.0799 18.5764   6
  -5   0   9-7.38439 19.2983   5
  -5   0   8 8.65468 19.7376   5
  -5   0   7 13.6752 16.7488   5
  -5   0   6-0.23370 16.1254   5
   5   0  -6-6.91569 14.4558   0
  -5   0   5-2.91971 15.5112   5
   5   0  -5 10.2745 14.3080   0
   5   0  -4 3.53017 11.3718   0
  -5   0   4 0.73800 17.0951   5
  -5   0   3 6.11353 15.1913   5
  -5   0   3-2.87070 14.4452   0
   5   0  -3-1.18035 12.6688   0
   5   0  -2 60.0347 11.8775   0
  -5   0   2 39.4987 14.4622   5
  -5   0   2 34.3025 13.0734   0
  -5   0   1 14.2896 13.2773   5
  -5   0   0 29.6916 14.0970   5
  -5   0  -1 21.7924 12.0886   5
  -5   0  -2-3.53436 14.8358   5
   5   0   2 1.69881 10.3709   1
   5   0   3 10.0952 10.6699   1
  -5   0  -3 10.8520 14.2288   6
  -5   0  -3 1.83288 13.6000   1
  -5   0  -4 7.75858 12.3685   1
   5   0   4 0.65140 10.8659   1
  -5   0  -4-6.47989 15.7727   6
  -5   0  -5 1.14469 13.4672   1
  -5   0  -5-1.76900 14.6309   6
  -5   0  -6 5.53307 15.8538   6
  -5   0  -6 0.50258 13.6153   1
  -5   0  -7-7.45538 14.9679   6
  -5   0  -7-1.64757 14.2772   1
  -5   0  -8 21.7739 17.0914   1
  -5   0  -8 8.87460 20.9832   6
  -5   0  -9-0.93671 21.7266   6
  -5   0  -9 9.76055 16.1412   1
  -5   0 -10 14.3744 18.6563   1
  -5   0 -10-3.13651 19.7461   6
  -5   0 -11 7.90398 17.1594   1
  -5   0 -11 3.17216 24.9228   6
  -5   0 -12-13.2425 27.4226   6
  -5   0 -13-1.55087 27.5787   6
  -5   0 -14-26.8079 30.3745   6
  -5   0 -15 10.2660 31.4563   6
  -5   0 -16 29.1666 37.6233   6
  -5   0 -17 40.1142 40.4528   6
  -5   0 -18 75.6532 41.5015   6
  -5   0 -19 27.9829 33.1569   6
  -5   0 -20 42.7877 39.2905   6
  -5   0 -21 4.16611 41.9942   6
  -5   0 -22 48.5491 44.8188   6
  -5   0 -23 48.7468 37.3585   6
   5  -1 -24 6.10257 43.4779   6
   5   1 -24 47.4993 35.5027   6
   5  -1 -23 12.5544 34.8285   6
   5   1 -23 15.5739 39.0568   6
   5  -1 -22 109.600 40.6565   6
   5   1 -22 195.869 37.7133   6
   5   1 -21 11.3207 34.9103   6
   5  -1 -21 18.7416 42.6137   6
   5   1 -20 242.813 36.9254   6
   5  -1 -20 266.395 42.4542   6
   5  -1 -19 46.6055 34.7066   6
   5   1 -19 57.3467 32.6982   6
   5   1 -18 8.01375 29.2288   6
   5  -1 -18 15.7989 31.3113   6
   5  -1 -17 130.800 31.8051   6
   5   1 -17 65.4594 31.5654   6
   5   1 -16 137.977 31.3854   6
   5  -1 -16 103.222 31.3625   6
   5   1 -15 1085.85 43.1843   6
  -5   1  15 1114.90 46.9500   5
   5  -1 -15 1078.02 46.0865   6
  -5   1  14 310.645 30.4519   5
   5   1 -14 365.767 29.1415   6
   5  -1 -14 310.937 32.0173   6
   5   1 -13 1128.76 37.5598   6
  -5   1  13 1143.80 42.9196   5
   5  -1 -13 1030.55 39.3629   6
   5   1 -12-1.48214 17.8970   6
   5  -1 -12-19.8585 22.6199   6
  -5   1  12 21.9953 21.6540   5
  -5  -1  12-5.41876 23.5513   5
  -5  -1  11 1238.50 40.4174   5
   5   1 -11 1145.26 32.9081   6
  -5   1  11 1152.66 37.3327   5
  -5   1  10 30.3642 19.3534   5
   5   1 -10 19.9241 15.1043   6
  -5  -1  10 28.9502 19.5279   5
   5   1 -10 16.8985 16.5509   0
  -5   1   9 2505.75 46.6334   5
   5   1  -9 2377.80 45.8983   0
  -5  -1   9 2461.80 47.3433   5
   5   1  -9 2396.96 39.7884   6
  -5   1   8 5106.65 61.0059   5
  -5  -1   8 4970.31 60.0824   5
   5   1  -8 4843.74 50.7468   6
   5   1  -8 4777.83 58.4869   0
  -5   1   7 5551.46 60.0602   5
   5   1  -7 5501.22 59.0296   0
  -5  -1   7 5669.63 59.7518   5
   5   1  -7 5763.24 50.6264   6
  -5  -1   6 146.040 15.8080   5
   5   1  -6 130.765 18.3832   0
  -5  -1   6 133.035 18.1219   0
  -5   1   6 129.239 15.6970   5
  -5   1   5 808.380 25.4857   5
   5   1  -5 756.325 24.3625   0
  -5  -1   5 717.428 23.7710   5
  -5  -1   5 780.191 24.3894   0
  -5  -1   4 4100.21 41.9225   5
   5   1  -4 4276.90 46.6824   0
  -5   1   4 4133.21 45.6982   5
  -5  -1   4 4005.54 43.5958   0
  -5   1   4 4202.90 42.3639   2
  -5  -1   3 160.418 19.5685   0
  -5  -1   3 190.766 14.9212   5
  -5   1   3 189.351 15.5348   5
  -5   1   3 184.190 15.0540   2
  -5   1   2 2554.81 34.3207   5
  -5  -1   2 2638.54 29.2887   5
  -5   1   2 2505.57 33.2829   2
  -5   1   1 2063.78 31.4303   5
  -5  -1   1 2000.66 24.6319   5
   5   1  -1 2061.48 22.1149   3
   5  -1  -1 2044.54 17.2346   0
  -5  -1   0 30859.9 85.9874   5
  -5   1   0 30459.6 108.888   5
  -5  -1  -1 88194.8 589.532   5
  -5   1  -1 86762.9 537.278   3
  -5  -1  -1 88702.1 594.302   6
  -5   1  -1 86368.4 188.440   5
  -5  -1  -2 25965.0 90.7222   6
  -5   1  -2 26116.6 54.0471   1
  -5  -1  -2 26525.5 85.2204   5
  -5   1  -2 26270.0 109.363   5
  -5  -1  -3 10119.7 61.8443   6
   5   1   3 10129.8 65.6074   1
  -5   1  -3 10003.3 41.4680   1
  -5  -1  -4 2210.49 33.2395   6
   5   1   4 2257.87 34.7472   1
  -5  -1  -4 2152.96 35.8026   1
  -5   1  -4 2166.04 23.4995   1
   5   1   5 570.897 22.4884   1
  -5  -1  -5 598.584 21.4342   1
  -5   1  -5 588.077 24.1997   6
  -5  -1  -5 607.259 22.8675   6
  -5   1  -6 2595.05 44.1374   6
   5   1   6 2720.59 40.4241   1
  -5  -1  -6 2767.07 41.9302   1
  -5  -1  -6 2807.73 42.9233   6
  -5  -1  -7 11091.5 86.4909   6
  -5   1  -7 10751.8 89.2434   6
  -5  -1  -7 11032.3 84.4419   1
  -5   1  -8 10206.1 92.6212   6
  -5  -1  -8 10340.3 85.5261   1
  -5  -1  -8 9971.32 87.7450   6
  -5  -1  -9 3016.62 50.8893   1
  -5   1  -9 3024.99 55.7337   6
  -5  -1  -9 2995.57 52.7803   6
  -5   1 -10 949.855 38.6842   6
  -5  -1 -10 835.216 30.2503   1
  -5  -1 -10 898.630 34.9794   6
  -5  -1 -11 620.654 33.7460   6
  -5   1 -11 639.509 36.2625   6
  -5   1 -12 2438.31 58.5280   6
  -5  -1 -12 2501.79 58.1486   6
  -5   1 -13 705.379 40.2153   6
  -5  -1 -13 707.262 38.8369   6
  -5  -1 -14 806.267 43.5575   6
  -5   1 -14 777.367 43.5241   6
  -5  -1 -15 5859.64 94.6031   6
  -5   1 -15 5946.26 97.9024   6
  -5  -1 -16 382.770 43.3368   6
  -5   1 -16 349.120 41.5093   6
  -5   1 -17 6814.34 111.922   6
  -5  -1 -17 6568.07 109.027   6
  -5  -1 -18 185.481 38.1296   6
  -5   1 -18 269.412 42.7076   6
  -5  -1 -19 1570.35 65.0902   6
  -5   1 -19 1457.60 62.6685   6
  -5  -1 -20 268.162 47.2447   6
  -5   1 -20 308.567 50.5935   6
  -5  -1 -21 36.7082 39.9449   6
  -5   1 -21 75.1361 37.8320   6
  -5  -1 -22 36.1765 44.6827   6
  -5   1 -22-6.98762 43.7238   6
  -5  -1 -23 55.0359 47.0485   6
  -5   1 -24-30.0023 47.4898   6
   5  -2 -23-1.53391 36.3050   6
   5  -2 -22-89.8183 41.9852   6
   5  -2 -21-93.2134 36.6183   6
   5  -2 -20-11.0680 38.0683   6
   5  -2 -19-34.5975 37.8486   6
   5  -2 -18 30.7635 37.2695   6
   5  -2 -17 22.2298 34.5264   6
   5   2 -17 3.21887 27.4377   6
   5  -2 -16-23.7772 34.6789   6
  -5   2  16-0.17395 31.7119   5
   5   2 -16 11.3341 27.7748   6
  -5   2  15 37.3085 34.0267   5
  -5   2  15-10.9467 24.9436   4
   5   2 -15 24.3190 25.3076   6
   5  -2 -15 20.3483 34.9541   6
   5   2 -14 26.8857 22.4410   6
  -5   2  14 14.2328 28.1601   5
   5  -2 -14 41.9951 29.2754   6
  -5   2  14 81.0964 24.5383   4
   5   2 -13-2.46498 19.1415   6
  -5   2  13 18.8961 25.7400   5
  -5   2  13-9.02984 20.7292   4
   5  -2 -13-5.55873 26.4212   6
   5   2 -12 1.62933 16.4699   6
  -5   2  12-3.77028 22.2142   5
  -5   2  11 11.0040 22.1841   5
   5   2 -11 28.8631 14.9101   6
   5   2 -10 2.60208 14.6548   6
  -5   2  10 12.9192 19.1014   5
   5   2  -9 0.16140 12.3896   6
  -5   2   9 10.4625 18.0798   5
  -5  -2   9-3.84997 19.3986   5
   5   2  -9 0.51832 17.1489   0
  -5  -2   8 4.61886 18.8237   0
   5   2  -8 4.38193 10.3824   6
  -5   2   8 8.80468 18.5268   5
  -5  -2   8 5.04314 18.5501   5
   5   2  -8 3.29088 21.7542   0
  -5  -2   7-1.83239 18.1081   5
  -5   2   7-1.59403 17.3416   5
   5   2  -7-0.11313 10.4735   6
  -5  -2   7 14.9940 18.5607   0
   5   2  -7-6.48856 18.6947   0
   5   2  -6-6.66843 8.88106   6
  -5  -2   6-7.35897 14.7800   5
  -5   2   6-7.92910 16.5070   5
  -5  -2   6-8.52708 17.8363   0
  -5  -2   5-2.73719 14.5223   5
   5   2  -5-2.91742 7.25495   6
  -5   2   5-9.98239 16.3064   5
  -5  -2   5 1.55367 13.4648   0
  -5   2   4-0.96062 15.6754   2
  -5   2   4-4.84736 15.0345   5
  -5  -2   4 0.24991 12.5622   5
  -5  -2   4 10.3350 13.3512   0
  -5  -2   3-1.19546 11.0533   5
  -5   2   3-0.22261 18.3481   2
   5  -2  -3 1.64278 9.41743   1
  -5   2   3 6.34844 14.5916   5
   5   2  -3-0.70705 15.1014   3
  -5  -2   2 3.94699 8.82105   5
   5  -2  -2-7.00788 8.11576   1
  -5   2   2-1.38124 14.7775   2
  -5   2   2-7.71379 14.7515   5
   5   2  -2-9.38490 14.5606   3
   5   2  -1 5.49983 14.5278   3
   5  -2  -1 4.50157 7.19408   1
  -5   2   1-6.90096 18.4541   2
  -5   2   1-4.84484 13.8485   3
  -5   2   1 18.4518 16.6045   5
  -5  -2   1 7.02718 8.36932   5
  -5   2   0 8.52987 16.4765   5
  -5   2   0 23.9028 16.2438   3
   5   2   0 0.83010 12.8451   3
  -5   2  -1 3.10565 12.9981   3
  -5   2  -1 1.28830 13.3949   4
   5   2   1 5.09246 12.3687   3
  -5   2  -1 6.52493 17.0334   5
  -5  -2  -1-7.53045 7.69384   6
  -5   2  -2-9.95421 16.5053   5
  -5  -2  -2 2.97996 10.0190   6
  -5   2  -2-1.83318 13.6587   4
  -5   2  -2 17.6885 15.5310   3
   5   2   3 9.42647 16.2967   1
  -5  -2  -3 15.4844 10.7568   6
  -5  -2  -3-7.95723 8.96908   5
  -5   2  -3-16.2942 18.6434   5
  -5   2  -3-4.56916 11.1811   4
  -5   2  -3 0.91335 6.00157   0
  -5   2  -3 1.78285 14.7388   3
  -5   2  -4-0.13404 9.81708   4
   5   2   4-8.74858 16.7861   1
  -5  -2  -4-5.42145 11.1485   6
  -5   2  -4-1.48874 7.77408   0
  -5   2  -5-5.34017 8.59834   4
   5   2   5-4.78008 15.6861   1
  -5  -2  -5-9.97535 15.8593   1
  -5   2  -5 2.31680 9.41877   0
  -5  -2  -5 3.40309 12.8802   6
  -5  -2  -6-15.6694 18.5305   1
  -5  -2  -6 27.5640 16.5719   6
   5   2   6 4.52199 20.5360   1
  -5  -2  -7 20.5128 23.9620   1
  -5  -2  -7 25.3050 18.8850   6
   5   2   7 14.9069 20.0679   1
  -5   2  -7-2.67690 21.9454   6
  -5  -2  -8 4.87943 18.8162   1
  -5  -2  -8 1.02450 19.7718   6
   5   2   8-4.44743 21.6181   1
  -5   2  -8 24.4387 21.7994   6
  -5   2  -9 7.35621 20.9911   6
  -5  -2  -9-6.24818 18.8426   6
  -5  -2 -10-8.75758 22.5172   6
  -5   2 -10-3.27071 20.4913   6
  -5   2 -11 13.6909 26.7261   6
  -5  -2 -11-2.06972 21.1930   6
  -5  -2 -12 42.2145 27.2596   6
  -5   2 -12-4.18421 25.1171   6
  -5  -2 -13 16.1020 28.0256   6
  -5   2 -13-2.58862 27.5574   6
  -5   2 -14 13.2460 32.5132   6
  -5  -2 -14-3.51812 28.2374   6
  -5  -2 -15-0.79877 29.4898   6
  -5   2 -15 22.7009 32.3819   6
  -5  -2 -16 35.3400 35.6558   6
  -5   2 -16 1.70266 33.4471   6
  -5  -2 -17-10.6529 38.7548   6
  -5   2 -17-25.6136 37.1415   6
  -5  -2 -18-51.3607 38.3650   6
  -5   2 -18-14.7678 35.5201   6
  -5   2 -19-8.79130 33.8475   6
  -5  -2 -19 44.2584 39.8486   6
  -5   2 -20-13.5255 38.3606   6
  -5  -2 -20 30.4665 44.1310   6
  -5   2 -21 54.0920 45.1228   6
  -5  -2 -21-7.86494 44.7186   6
  -5   2 -22 80.1461 35.2383   6
  -5  -2 -22-36.6938 47.5517   6
  -5   2 -23-17.1955 45.8819   6
   5  -3 -22 92.8641 42.3033   6
   5  -3 -21 52.2553 40.0710   6
   5  -3 -20 289.881 45.8754   6
   5  -3 -19 0.67502 38.7459   6
   5  -3 -18 239.514 40.8167   6
   5  -3 -17 821.462 50.6184   6
  -5   3  16 7.19757 28.6478   4
  -5   3  16 16.0373 30.2810   5
   5  -3 -16 20.0317 32.4022   6
  -5   3  15 4.20762 27.8913   5
   5  -3 -15 29.8991 30.0622   6
  -5   3  15 48.4908 30.2349   4
  -5   3  14 502.806 37.7677   5
   5  -3 -14 554.405 40.3735   6
  -5   3  14 425.011 36.1659   4
  -5   3  13 2373.08 56.7122   5
  -5   3  13 2303.50 60.6930   4
  -5   3  12 1846.00 54.0662   4
  -5   3  12 1913.72 50.1756   5
  -5   3  11 211.562 28.5545   4
  -5   3  11 211.178 25.0667   5
  -5   3  10 330.192 24.2016   5
  -5   3  10 300.402 29.4583   4
  -5   3   9 1338.98 44.4665   4
  -5   3   9 1338.23 37.1125   5
   5  -3  -9 1376.80 36.3753   1
  -5   3   8 257.444 30.1064   4
  -5   3   8 245.207 21.3610   5
   5  -3  -8 266.721 21.2647   1
  -5  -3   8 249.465 23.8724   0
   5   3  -7 168.671 10.7826   6
  -5  -3   7 293.963 24.8945   0
  -5   3   7 265.949 29.2537   4
  -5   3   7 248.851 20.4345   5
   5  -3  -7 278.783 19.9052   1
  -5  -3   6 4958.24 61.2410   0
  -5   3   6 5073.82 72.5186   4
  -5   3   6 4975.33 57.7846   5
   5  -3  -6 4850.66 53.4318   1
  -5   3   5 78.6480 22.3833   4
   5  -3  -5 96.0734 14.3121   1
  -5   3   5 103.706 17.2899   5
  -5  -3   5 72.7556 17.8986   0
   5   3  -5 99.0341 21.9802   3
   5   3  -4 500.530 27.6600   3
  -5   3   4 515.099 30.9485   4
  -5   3   4 521.391 22.7899   5
   5  -3  -4 536.278 19.7191   1
   5   3  -3 10873.7 87.0416   3
  -5   3   3 10538.8 95.2034   4
  -5   3   3 10583.5 75.2473   5
   5  -3  -3 10614.9 65.4867   1
  -5   3   3 10621.2 94.7666   2
  -5   3   2 489.086 28.4851   4
  -5   3   2 530.715 27.3923   2
  -5   3   2 543.464 21.9141   5
   5   3  -2 485.907 25.2774   3
  -5   3   2 549.908 26.7473   3
  -5   3   1 968.716 34.0351   2
  -5   3   1 1037.48 33.7010   4
  -5   3   1 965.722 27.0242   5
   5   3  -1 976.735 31.1683   3
  -5   3   1 997.085 31.8889   3
  -5   3   1 972.549 18.1702   1
  -5   3   0 1007.34 32.2665   4
  -5   3   0 937.041 16.6918   1
  -5   3   0 883.512 27.0192   5
  -5   3   0 944.985 34.6692   2
   5   3   0 898.243 29.3539   3
  -5   3   0 902.081 30.5017   3
  -5  -3  -1 6287.34 40.1115   6
   5   3   1 6475.91 66.0014   3
  -5   3  -1 6392.68 67.3003   4
  -5   3  -1 6188.69 36.7093   1
  -5   3  -1 6534.67 67.2528   3
  -5   3  -1 6432.82 63.4373   5
  -5   3  -1 6585.00 73.6469   2
   5   3   2 100.349 20.6927   3
  -5   3  -2 124.396 18.1525   5
   5  -3   2 125.409 8.36382   0
  -5   3  -2 128.581 17.4659   4
  -5   3  -2 103.235 21.9220   3
  -5  -3  -2 105.406 10.3737   6
  -5  -3  -3 142.647 13.0196   6
   5  -3   3 146.285 8.84148   0
  -5   3  -3 137.933 19.4430   5
  -5   3  -3 167.081 17.8826   4
   5   3   3 134.618 18.8058   1
  -5   3  -3 129.580 21.3879   3
  -5  -3  -4 1783.64 31.2710   6
  -5   3  -4 1880.45 41.0426   3
   5   3   4 1879.80 42.5457   1
  -5   3  -4 1815.69 34.9484   4
  -5  -3  -5 2181.83 37.4685   6
  -5   3  -5 2244.76 44.9703   3
   5   3   5 2142.70 43.7478   1
  -5   3  -6 82.5382 13.1465   0
   5   3   6 89.9800 21.6836   1
  -5  -3  -6 69.5323 16.2533   6
  -5  -3  -7 8126.68 76.9982   6
  -5   3  -7 8157.86 62.0195   0
  -5  -3  -8 723.897 29.8446   6
  -5   3  -8 775.540 25.0942   0
  -5  -3  -9 3523.47 58.8593   6
  -5   3  -9 3548.82 48.2352   0
  -5  -3 -10-0.83338 22.7907   6
  -5   3 -10 0.63942 16.1391   0
  -5  -3 -11 1348.20 43.0645   6
  -5   3 -12 72.8708 30.4799   6
  -5  -3 -12 68.8119 24.4936   6
  -5  -3 -13 2564.59 61.9076   6
  -5   3 -13 2692.00 66.6173   6
  -5   3 -14 1712.89 57.7915   6
  -5  -3 -14 1579.03 53.7399   6
  -5  -3 -15 908.844 46.7991   6
  -5   3 -15 976.762 49.2533   6
  -5  -3 -16 233.982 35.7875   6
  -5   3 -16 235.131 41.1741   6
  -5  -3 -17 661.995 44.2644   6
  -5   3 -17 690.136 47.3074   6
  -5  -3 -18 253.775 38.0890   6
  -5   3 -18 284.807 41.7728   6
  -5  -3 -19 9.53595 32.9220   6
  -5   3 -19 29.5946 40.6371   6
  -5   3 -20 144.856 44.6482   6
  -5  -3 -20 155.475 40.8693   6
  -5  -3 -21-14.3303 43.1243   6
  -5   3 -21-13.7897 41.9162   6
  -5  -3 -22 98.4420 45.6806   6
   5  -4 -21-78.5283 34.3161   6
   5  -4 -20 14.0834 36.3676   6
   5  -4 -18 8.21959 36.1347   6
   5  -4 -17 14.1360 33.0690   6
  -5   4  17 158.379 33.8081   4
  -5   4  16-14.1498 33.7236   4
   5  -4 -16-0.69067 30.6849   6
   5  -4 -15 0.37029 30.3859   6
  -5   4  15-21.3500 34.3242   4
  -5   4  14 13.6192 33.6205   4
  -5   4  13 30.7881 30.0933   4
  -5   4  12 27.6189 31.6187   4
  -5   4  11-5.37969 27.1887   4
  -5   4  10 0.75335 30.1488   4
  -5   4  10 1.93422 18.6891   5
  -5   4   9 12.9215 31.7919   4
  -5   4   9 2.19144 18.8990   5
   5  -4  -8-10.5612 14.6552   1
  -5   4   8-7.00960 17.8161   5
   5   4  -8 7.08985 27.9827   3
  -5   4   8-11.6111 29.9408   4
   5  -4  -7-19.3494 15.5293   1
  -5   4   7-15.1164 28.5248   4
   5   4  -7-11.3058 28.8357   3
  -5   4   7-16.9322 15.9743   5
   5  -4  -6-2.72081 16.3358   1
  -5   4   6 0.86233 16.1864   5
  -5   4   6-7.76819 28.4756   4
   5   4  -6-2.03220 25.3511   3
  -5  -4   5 23.4082 21.9461   0
  -5   4   5 37.7941 32.4344   4
  -5   4   5 35.4226 18.6248   5
   5  -4  -5 33.0726 17.4985   1
   5   4  -5 37.7384 27.4583   3
  -5   4   4 28.5353 33.3495   4
  -5   4   4 7.73753 19.9486   5
   5   4  -4 30.8777 28.2537   3
  -5   4   3 9.62379 30.0689   4
   5   4  -3 31.1909 28.4099   3
  -5   4   3 56.3900 26.7201   3
  -5   4   3-0.03672 17.8308   5
  -5   4   2 4.81992 27.5048   4
   5   4  -2 10.7491 27.2418   3
  -5   4   2 15.7392 26.7781   2
  -5   4   2 14.4759 25.6409   3
  -5   4   2-16.8080 15.0518   1
  -5   4   2-9.75192 16.3006   5
  -5   4   1 3.44403 13.2357   1
   5   4  -1 29.3872 23.4629   3
  -5   4   1 3.04098 25.2061   4
  -5   4   1 33.0529 23.6939   3
  -5   4   1 15.9536 24.8310   2
  -5   4   1 26.2400 16.7292   5
  -5   4   0-2.39189 11.8956   1
  -5   4   0 0.99137 16.7493   5
  -5   4   0 1.55931 25.6000   3
   5   4   0 2.50640 24.4452   3
  -5   4   0 1.17183 21.0489   4
  -5   4   0-13.1772 26.5291   2
  -5   4  -1-12.5895 22.2435   4
  -5   4  -1-1.47903 10.4894   1
   5   4   1 2.22639 23.0655   3
  -5   4  -1-2.18449 25.9640   3
  -5   4  -1-10.2306 17.5572   5
  -5   4  -1-3.36602 22.2193   2
  -5  -4  -2-6.79236 10.2546   6
   5   4   2-20.6435 25.3164   3
  -5   4  -2 4.34309 23.4977   3
  -5   4  -2-0.50018 18.4695   5
  -5   4  -2-3.85042 19.6095   4
  -5   4  -2 2.76156 24.3322   2
   5  -4   2-0.93485 9.72891   0
  -5  -4  -3-4.88974 10.5011   6
   5   4   3-19.4549 22.9668   1
  -5   4  -3 1.68605 21.7049   2
  -5   4  -3 3.03916 20.0032   5
  -5   4  -3-15.5469 18.5977   4
   5   4   3-4.36678 23.6243   3
  -5   4  -3 18.3698 24.7963   3
  -5   4  -4-13.8724 20.3287   5
  -5  -4  -4-2.83456 12.8286   6
  -5   4  -4-18.0494 21.4293   2
  -5   4  -4 0.58613 22.3527   3
  -5   4  -5-14.6650 22.5551   5
  -5  -4  -5 4.95035 15.4756   6
  -5   4  -5 6.22222 25.9437   3
  -5  -4  -6 8.18887 16.4845   6
  -5   4  -6 27.5141 23.4669   3
  -5  -4  -7-5.73903 16.8925   6
  -5   4  -7 31.4337 26.4429   3
  -5  -4  -8 0.95712 18.1137   6
  -5   4  -8 43.9968 27.4822   3
  -5  -4  -9 14.7222 20.1091   6
  -5  -4 -10-13.6875 21.3914   6
  -5  -4 -11-3.55651 26.2300   6
  -5  -4 -12 19.9405 22.7936   6
  -5  -4 -13-2.54097 25.1588   6
  -5  -4 -14 18.3314 26.3185   6
  -5  -4 -15 2.94578 28.7578   6
  -5  -4 -16-36.5124 31.4929   6
  -5  -4 -17-4.74324 34.6589   6
  -5  -4 -18-74.1524 40.0287   6
  -5  -4 -19-42.5759 39.7544   6
  -5  -4 -20-16.3370 39.1052   6
  -5  -4 -21 4.66140 39.5217   6
   5  -5 -20 20.4355 44.2883   6
   5  -5 -19 94.3619 39.7352   6
   5  -5 -18-59.0152 38.2371   6
   5  -5 -17 98.8236 35.9937   6
  -5   5  17 37.5916 35.5170   4
  -5   5  16 224.576 40.6733   4
   5  -5 -16 223.160 39.7723   6
   5  -5 -15 12.5730 34.6570   6
  -5   5  15-19.9347 30.7403   4
  -5   5  14 149.227 39.5343   4
  -5   5  13 118.125 35.1666   4
  -5   5  12 3187.64 82.8552   4
   5   5 -12 3128.52 77.3932   3
  -5   5  11 425.041 44.8564   4
   5   5 -11 341.035 39.9987   3
  -5   5  10 51.3027 33.5434   4
   5   5 -10 31.7808 32.2233   3
  -5   5   9 41.1524 32.6020   4
   5   5  -9 58.3225 36.6142   3
  -5   5   8 2370.57 68.2445   4
   5   5  -8 2456.44 65.8009   3
  -5   5   7 3010.90 73.3871   4
   5   5  -7 2798.04 69.2122   3
  -5   5   6 5438.61 93.5863   4
   5   5  -6 5861.91 91.2253   3
  -5   5   5 72.8235 33.8683   4
   5   5  -5 29.2714 30.4371   3
  -5   5   4 3505.21 75.0405   4
   5   5  -4 3509.76 71.6513   3
   5   5  -3 0.79624 31.4256   3
  -5   5   3-12.4963 24.9603   3
  -5   5   3 9.27229 30.5058   4
  -5   5   2 386.463 35.9543   4
   5   5  -2 333.500 35.4917   3
  -5   5   2 346.344 33.5212   3
  -5   5   1 23.0831 26.2712   2
   5   5  -1 16.6522 28.9913   3
  -5   5   1 22.2249 25.7071   4
  -5   5   1 42.5999 29.8370   3
  -5   5   0 2522.73 61.8598   2
  -5   5   0 2466.11 60.0036   4
   5   5   0 2352.67 57.5522   3
  -5   5   0 2458.24 59.1569   3
   5   5   1 15.5968 28.9394   3
  -5   5  -1 20.3714 24.6123   4
  -5   5  -1 5.88042 26.7536   3
  -5   5  -1 21.0683 28.7402   2
  -5   5  -2 199.271 32.2675   2
  -5   5  -2 152.405 31.5499   3
   5   5   2 183.723 30.2146   3
  -5   5  -3 3409.89 69.2661   2
  -5   5  -3 3459.05 58.6887   5
   5   5   3 3570.28 67.8471   3
  -5   5  -3 3484.34 69.5655   3
  -5   5  -4 11.1531 27.2096   2
  -5   5  -4 70.0309 23.2068   5
  -5   5  -4 15.0986 28.3712   3
  -5   5  -5 42.6003 25.2840   2
  -5   5  -5 18.3187 30.7904   3
  -5   5  -5 1.97420 25.1268   5
  -5   5  -6 1107.89 49.1141   3
  -5   5  -6 1164.66 46.7155   2
  -5   5  -6 1040.15 41.8973   5
  -5   5  -7 584.373 42.1691   3
  -5   5  -7 690.778 39.4251   2
  -5   5  -8 529.801 36.7839   2
  -5   5  -8 483.939 39.8809   3
  -5  -5  -9 114.304 23.0133   6
  -5   5  -9 101.444 33.5895   3
  -5   5 -10 164.868 33.1784   3
  -5  -5 -10 229.248 26.2479   6
  -5   5 -11 1065.06 49.6232   3
  -5  -5 -11 1044.41 42.5872   6
  -5   5 -12 199.546 40.1805   3
  -5  -5 -12 188.896 28.6187   6
  -5  -5 -13 1394.16 51.1691   6
  -5   5 -13 1411.51 59.8332   3
  -5  -5 -14 149.197 28.7001   6
  -5  -5 -15 329.662 33.5179   6
  -5  -5 -16 142.940 33.7827   6
  -5  -5 -17-5.61544 31.9524   6
  -5  -5 -18 81.2553 36.8040   6
  -5  -5 -19 55.6309 40.5981   6
  -5  -5 -20-111.259 40.8892   6
  -5   6  18-54.0204 39.0473   4
   5  -6 -18 7.28299 32.1400   6
   5  -6 -17 131.066 35.2738   6
  -5   6  17 10.6060 36.3724   4
   5   6 -17 20.8375 47.8847   3
   5   6 -16 28.3286 47.8650   3
  -5   6  16 78.3242 40.2577   4
   5  -6 -16-54.5757 31.7519   6
   5   6 -15-2.79063 47.0337   3
  -5   6  15 70.6898 34.4646   4
   5  -6 -15-51.1554 29.9397   6
   5   6 -14 33.1430 43.6985   3
  -5   6  14-22.3019 40.0669   4
   5  -6 -14 8.48125 28.6936   6
  -5   6  13-62.6577 34.0647   4
   5   6 -13 13.8790 34.6212   3
  -5   6  12-0.24523 33.7396   4
   5   6 -12 11.7898 41.4123   3
  -5   6  11-22.1870 36.7051   4
   5   6 -11 3.07615 41.3810   3
  -5   6  10-5.22388 37.5037   4
   5   6 -10-1.81959 39.1948   3
  -5   6   9-24.7511 38.6379   4
   5   6  -9 4.05654 42.0036   3
  -5   6   8-31.8154 33.3471   4
   5   6  -8 0.20207 39.9186   3
   5   6  -7 14.3169 37.8593   3
  -5   6   7 4.50670 40.2409   4
  -5   6   6 36.0116 37.8212   4
   5   6  -6 30.6325 35.4559   3
  -5   6   5 101.127 38.5256   4
   5   6  -5 63.7675 37.8236   3
  -5   6   4 84.5489 37.7331   4
   5   6  -4 82.6630 36.2350   3
  -5   6   3-25.8228 35.5589   4
   5   6  -3 33.4284 35.5224   3
  -5   6   3 74.8871 34.8332   3
   5   6  -2 2.71610 36.4442   3
  -5   6   2-0.69379 28.2027   3
  -5   6   1 18.6357 33.6240   3
   5   6  -1 3.35705 31.3795   3
  -5   6   0 14.4955 32.2193   3
   5   6   0 40.5463 35.1263   3
  -5   6  -1-52.8907 32.9930   3
   5   6   1-27.3106 35.5798   3
  -5   6  -1 18.6891 28.2339   2
  -5   6  -2-13.7860 32.4276   2
  -5   6  -2-38.6178 29.4775   3
  -5   6  -3-20.5843 33.2342   2
   5   6   3 7.74233 33.3743   3
  -5   6  -3-7.67971 35.5307   3
  -5   6  -4 5.63165 28.4990   2
  -5   6  -4-2.42804 34.5716   3
  -5   6  -5-0.85779 34.6750   3
  -5   6  -5-2.14330 30.2155   2
  -5   6  -6 36.3553 36.5311   3
  -5   6  -6 28.9658 29.9408   2
  -5   6  -7-19.3868 30.7398   3
  -5   6  -7 3.79183 29.6891   2
  -5   6  -8 13.2762 37.8930   3
  -5   6  -8 16.8791 29.1257   2
  -5   6  -9-0.97858 28.8048   2
  -5   6  -9-2.40815 36.4446   3
  -5   6 -10-2.91104 34.3319   3
  -5   6 -11-16.5981 37.9158   3
  -5   6 -12 29.6543 42.4083   3
  -5   6 -13-5.49904 34.3557   3
  -5   6 -14 19.7231 40.2264   3
  -5   6 -15-39.6339 44.5115   3
  -5   6 -16 22.6939 46.2903   3
  -5   6 -17 80.6893 48.9672   3
   5  -7 -17-21.3520 35.5183   6
   5  -7 -16 26.7306 37.5753   6
   5   7 -15-56.9598 40.3743   3
   5  -7 -15-68.9310 33.5451   6
   5  -7 -14 154.128 33.8513   6
   5   7 -14 136.668 47.6298   3
   5   7 -13 147.834 48.6369   3
   5   7 -12 38.0404 43.4410   3
   5   7 -11-43.8038 40.4394   3
   5   7 -10 227.128 48.6949   3
   5   7  -9 9.86635 43.6562   3
   5   7  -8-72.5348 41.8790   3
   5   7  -7 60.5379 38.2177   3
   5   7  -6 14.0917 45.1728   3
   5   7  -5 149.732 37.8845   3
   5   7  -4 11.4030 39.4476   3
   5   7  -3 135.952 41.8122   3
   5   7  -2 459.433 46.6308   3
  -5   7   2 518.422 44.5759   3
   5   7  -1 48.7019 38.5032   3
  -5   7   1 107.763 39.6127   3
  -5   7   0 31.0809 39.9835   3
   5   7   0 41.1188 39.1778   3
   5   7   1 458.175 45.7733   3
  -5   7  -1 447.403 48.8473   3
  -5   7  -2 24.7762 39.7890   3
   5   7   2 20.4065 34.8117   3
  -5   7  -3-16.9887 37.2166   3
  -5   7  -3-10.3317 30.2137   2
  -5   7  -4 1402.54 60.8940   3
  -5   7  -4 1319.13 57.5272   2
  -5   7  -5 337.204 48.3445   3
  -5   7  -5 275.677 40.2543   2
  -5   7  -6 43.0722 29.4882   2
  -5   7  -6 49.6660 36.9475   3
  -5   7  -7 36.2732 42.8980   3
  -5   7  -7 86.7482 37.0809   2
  -5   7  -8 0.36797 42.3863   3
  -5   7  -9 64.8923 42.4609   3
  -5   7 -10 62.8429 46.0741   3
  -5   7 -11 581.335 53.3413   3
  -5   7 -12 118.355 37.5615   3
  -5   7 -13 62.9376 48.2416   3
  -5   7 -14 7.88319 46.5066   3
  -5   7 -15 156.464 46.6569   3
   5   8 -11-36.0938 48.6640   3
   5   8 -10-10.4342 50.4899   3
   5   8  -9 62.1690 48.1986   3
   5   8  -8 54.3742 46.2127   3
   5   8  -7 2.70067 47.0737   3
   5   8  -6 2.93657 48.3532   3
   5   8  -5-0.94420 43.3773   3
   5   8  -4 64.5148 39.1057   3
   5   8  -3-1.55725 44.7756   3
   5   8  -2 26.5854 38.4404   3
  -5   8   2 9.00781 33.0749   3
   5   8  -1 31.1916 41.8901   3
  -5   8   1 78.6888 40.0860   3
   5   8   0 21.4117 42.4827   3
  -5   8   0 78.7296 44.5004   3
  -5   8  -1 55.8817 39.8109   3
   5   8   1 43.2730 38.7366   3
  -5   8  -2 66.8512 45.0261   3
  -5   8  -3 12.5701 39.3462   3
  -5   8  -4 25.2021 44.0003   3
  -5   8  -5-30.3480 37.7578   3
  -5   8  -6-1.53793 40.5522   3
  -5   8  -7 4.32102 43.1138   3
  -5   8  -8-45.8481 42.4857   3
  -5   8  -9-18.3804 40.7708   3
  -5   8 -10-15.0478 43.3359   3
  -5   8 -11 57.3872 52.9464   3
   5   9  -2 12.3185 49.8625   3
   5   9  -1 13.6483 37.8616   3
  -5   9   1 2.56330 39.2947   3
   5   9   0 73.6782 50.0098   3
  -5   9   0 27.6553 48.4983   3
  -5   9  -1 121.227 45.5884   3
   5   9   1 75.6716 39.6933   3
  -5   9  -2 169.119 46.7283   3
  -5   9  -3 61.2920 49.7806   3
   6   0 -25-119.909 47.6974   6
   6   0 -24 153.890 42.1217   6
   6   0 -23-33.4992 37.6934   6
   6   0 -22 37.0176 40.0482   6
   6   0 -21-19.1906 34.1336   6
   6   0 -20 100.930 35.6338   6
   6   0 -19 82.9441 38.6678   6
   6   0 -18 7820.32 111.977   6
   6   0 -17 83.9984 36.1701   6
   6   0 -16 4489.64 80.1959   6
   6   0 -15 13.7235 26.5571   6
  -6   0  15 3.58049 29.2603   5
   6   0 -14 500.945 32.4387   6
  -6   0  14 499.206 35.6654   5
   6   0 -13-9.53851 22.1363   6
  -6   0  13-12.5425 24.4896   5
   6   0 -12 78.4250 20.1377   6
  -6   0  12 76.9345 23.1436   5
  -6   0  11 7.73671 22.6108   5
   6   0 -11 12.2578 18.7097   6
  -6   0  10 304.105 26.0967   5
  -6   0   9 15.2781 18.8842   5
   6   0  -9 3.05775 16.6335   0
  -6   0   8 36867.5 160.817   5
   6   0  -8 37686.1 153.989   0
  -6   0   7-5.72495 14.6225   5
   6   0  -7-3.54211 14.7711   0
  -6   0   6 397.017 19.8712   5
   6   0  -6 408.642 20.5517   0
  -6   0   5 8.07876 13.1912   5
   6   0  -5-2.77503 14.0071   0
  -6   0   4 24848.5 107.922   5
   6   0  -4 25074.3 98.4136   0
  -6   0   4 24661.1 97.8267   0
   6   0  -3 12.7731 13.5995   0
  -6   0   3 7.99122 15.2605   5
  -6   0   3-7.55923 14.6167   0
  -6   0   2 43730.0 113.422   0
  -6   0   2 44030.6 130.425   5
  -6   0   1-1.94054 11.7396   5
  -6   0   0 37637.6 118.850   5
  -6   0  -1 45.8655 14.8792   5
   6   0   2 1353.77 22.2437   1
  -6   0  -2 1314.09 27.4131   5
  -6   0  -3 19.7265 12.3361   6
  -6   0  -3-7.30179 14.1464   5
   6   0   3-0.01894 10.4494   1
  -6   0  -4 1571.18 27.3676   1
  -6   0  -4 1610.07 32.3949   6
   6   0   4 1577.74 25.1024   1
  -6   0  -5-5.14451 16.2121   6
  -6   0  -5 5.50650 13.5128   1
  -6   0  -6 3334.15 50.3992   6
  -6   0  -6 3249.99 41.3947   1
  -6   0  -7-4.94636 17.6104   6
  -6   0  -7 5.39682 14.2579   1
  -6   0  -8 102.955 22.4873   6
  -6   0  -8 117.227 15.8697   1
  -6   0  -9 13.6735 17.6112   1
  -6   0  -9 9.93345 19.8251   6
  -6   0 -10 788.051 30.3125   1
  -6   0 -10 750.478 34.5143   6
  -6   0 -11-10.0651 25.4449   6
  -6   0 -11-15.4027 20.5858   1
  -6   0 -12 5105.93 80.1533   6
  -6   0 -13 4.76159 26.9290   6
  -6   0 -14 520.355 39.0705   6
  -6   0 -15 2.32946 36.1459   6
  -6   0 -16 1057.36 56.8750   6
  -6   0 -17 10.2003 36.2874   6
  -6   0 -18 1192.97 59.9292   6
  -6   0 -19-17.8311 32.9778   6
  -6   0 -20 384.145 50.7492   6
  -6   0 -21 33.4320 41.1635   6
  -6   0 -22-89.9518 38.4669   6
  -6   0 -23-60.7695 47.8770   6
   6  -1 -24 6.45231 42.0998   6
   6   1 -23 56.5843 35.4992   6
   6  -1 -23 43.7000 44.2090   6
   6  -1 -22-44.3313 40.4166   6
   6   1 -22-75.4231 36.2242   6
   6  -1 -21 7.22435 35.0168   6
   6   1 -21 22.9893 28.5298   6
   6   1 -20 38.3038 34.7894   6
   6  -1 -20-20.5726 32.1082   6
   6   1 -19 1.41651 29.6128   6
   6  -1 -19 17.6895 31.8430   6
   6   1 -18-30.8570 33.9560   6
   6  -1 -18-10.4941 32.6395   6
   6   1 -17-15.2071 31.7067   6
   6  -1 -17-6.03829 29.2113   6
  -6   1  16 13.2951 32.4202   5
   6  -1 -16 32.9180 33.5081   6
   6   1 -16 13.5740 27.4930   6
   6  -1 -15 34.1499 30.7284   6
   6   1 -15-6.27500 25.2351   6
  -6   1  15 5.31327 30.9839   5
   6   1 -14 1.36293 21.3465   6
   6  -1 -14-8.26075 23.5624   6
  -6   1  14-8.25676 25.7088   5
   6  -1 -13-1.99485 24.5835   6
  -6   1  13 2.04174 24.5793   5
   6   1 -13-8.80569 18.5917   6
  -6  -1  13 6.28060 26.5186   5
  -6   1  12 8.55266 21.1895   5
  -6  -1  12 15.3321 24.0123   5
   6   1 -12 1.93864 17.0237   6
  -6  -1  11-4.36220 20.8365   5
   6   1 -11-1.01548 17.0565   6
  -6   1  11 6.93104 21.2290   5
  -6   1  10 2.75448 20.9574   5
   6   1 -10 3.64495 14.8406   6
  -6  -1  10 6.18379 20.7210   5
   6   1 -10 0.10357 20.7001   0
  -6   1   9-0.39108 21.0156   5
  -6  -1   9-11.9979 18.3209   5
   6   1  -9-1.18643 14.0589   6
   6   1  -9 1.90510 17.0813   0
  -6  -1   8-4.07948 18.9385   5
   6   1  -8 1.43865 19.0232   0
  -6   1   8 3.06154 19.6255   5
   6   1  -8-11.3758 13.9176   6
  -6  -1   7-5.20179 17.8585   5
  -6   1   7-3.22970 17.9102   5
   6   1  -7 1.15139 14.3317   0
  -6  -1   6-8.76907 15.5215   5
  -6   1   6-0.14903 15.1533   5
  -6  -1   6-4.81558 15.7756   0
   6   1  -6-6.05766 17.8260   0
  -6  -1   5 3.23366 15.0778   0
  -6  -1   5-4.13514 14.5567   5
  -6   1   5-3.12533 15.2184   5
   6   1  -5 6.28094 14.3955   0
  -6   1   4-4.84704 13.1212   2
  -6  -1   4-2.54548 14.0452   5
  -6  -1   4 4.23817 14.9046   0
  -6   1   4 0.85455 16.4117   5
  -6  -1   3 3.81657 16.9093   0
  -6   1   3-7.51111 15.6907   5
  -6  -1   3 0.19582 12.7639   5
  -6   1   3-4.58384 14.1965   2
  -6  -1   2 4.45745 11.3686   5
  -6   1   2-1.86017 16.3210   5
   6  -1  -2-0.53463 8.44523   0
   6  -1  -1 7.89736 7.14885   0
  -6  -1   1 8.95577 11.1612   5
  -6   1   1 12.9597 16.6369   5
   6   1  -1 4.18080 8.80164   3
  -6   1   0 33.1561 15.5662   5
  -6   1   0 22.1132 5.90954   0
  -6  -1   0 19.2147 11.8378   5
  -6   1  -1 6.72758 18.7413   5
  -6   1  -1 0.56657 9.59902   3
  -6  -1  -1-0.86563 11.3256   5
  -6  -1  -2 0.52145 12.2885   6
   6  -1   2-2.96288 5.13918   1
  -6  -1  -2-5.03185 12.1989   5
  -6   1  -2 0.34718 19.0221   5
  -6  -1  -3 2.26446 14.1521   6
  -6  -1  -3-11.1313 13.1851   5
  -6   1  -3-2.39104 18.7273   5
  -6   1  -3-1.68669 8.24664   1
   6   1   3 3.83665 15.6992   1
  -6  -1  -4-4.56723 11.7859   6
   6   1   4-2.38113 15.1294   1
  -6   1  -4 1.97050 8.87840   1
  -6  -1  -5-3.31571 14.6061   6
   6   1   5 0.73766 16.1721   1
  -6   1  -5-5.50426 9.96920   1
  -6   1  -5 10.3158 18.8041   6
  -6  -1  -5 2.33817 16.2934   1
  -6  -1  -6-3.01137 15.6295   1
  -6   1  -6-0.09198 11.2798   1
   6   1   6-7.92589 17.5268   1
  -6  -1  -6 2.30571 17.7916   6
  -6   1  -6-9.16830 20.3813   6
   6   1   7 0.96706 16.4377   1
  -6  -1  -7-0.30567 19.4697   6
  -6  -1  -7-29.1682 20.1012   1
  -6   1  -7-4.67849 12.2892   1
  -6   1  -7 0.04909 21.0355   6
  -6  -1  -8 1.38493 23.3246   1
  -6  -1  -8-3.93678 20.6855   6
  -6   1  -8 3.30260 21.8542   6
  -6  -1  -9-6.72309 22.7412   6
  -6   1  -9-1.69474 21.6471   6
  -6  -1  -9-0.87717 18.8234   1
  -6   1 -10 18.4320 24.4004   6
  -6  -1 -10-11.5859 23.1350   6
  -6  -1 -11 4.88857 25.5446   6
  -6   1 -11 1.52278 25.1535   6
  -6  -1 -12 0.42027 26.5738   6
  -6   1 -12-14.7641 28.2763   6
  -6  -1 -13-17.2704 30.1208   6
  -6   1 -13-4.32051 28.0128   6
  -6   1 -14-38.4752 34.7951   6
  -6  -1 -14-2.56230 29.3678   6
  -6   1 -15-32.7821 41.2902   6
  -6  -1 -15-7.13293 34.2437   6
  -6   1 -16-1.91750 38.9798   6
  -6  -1 -16-5.09753 31.8280   6
  -6  -1 -17 46.7917 41.9947   6
  -6   1 -17 16.7763 42.6855   6
  -6  -1 -18 1.77685 35.1532   6
  -6   1 -18-21.0344 40.6541   6
  -6   1 -19-21.1136 33.1944   6
  -6  -1 -19-8.48619 33.7036   6
  -6  -1 -20 25.3261 42.6543   6
  -6   1 -20-45.6171 45.9941   6
  -6  -1 -21 127.257 48.8761   6
  -6   1 -21-27.8031 39.2874   6
  -6  -1 -22-6.88081 45.7499   6
  -6   1 -22 0.90629 49.3083   6
  -6   1 -23 59.9255 37.9346   6
  -6  -1 -23-79.6253 42.2892   6
   6  -2 -23-74.4284 43.8777   6
   6  -2 -22 7.86598 39.0600   6
   6  -2 -21 22.7148 36.2444   6
   6  -2 -20 85.8912 36.6829   6
   6  -2 -19 53.5021 33.6089   6
   6  -2 -18 1777.37 62.6280   6
  -6   2  17 606.253 43.9653   5
   6  -2 -17 573.523 44.1595   6
   6  -2 -16 1232.19 53.5620   6
  -6   2  16 1219.29 51.5164   5
   6   2 -16 1213.38 44.4226   6
   6  -2 -15 3364.17 72.7541   6
  -6   2  15 3293.27 66.8722   4
  -6   2  15 3411.03 71.9700   5
   6   2 -15 3436.80 62.6364   6
   6  -2 -14 5632.13 86.9827   6
  -6   2  14 5581.10 86.0151   5
   6   2 -14 5530.14 73.6256   6
  -6   2  13 398.279 33.9660   5
   6   2 -13 404.575 25.4230   6
  -6   2  12 1138.70 40.9469   5
   6   2 -12 1101.82 32.4201   6
   6   2 -11 389.823 21.9315   6
  -6   2  11 410.786 28.7949   5
  -6  -2  10 10025.9 98.6072   5
   6   2 -10 10646.2 79.3919   6
  -6   2  10 10649.8 97.4512   5
  -6  -2   9 8.79164 17.5073   5
   6   2  -9 4.97317 12.0079   6
  -6   2   9 3.72311 18.0354   5
   6   2  -9 3.32863 16.3984   0
  -6   2   8 493.782 25.7399   5
   6   2  -8 464.093 17.7185   6
  -6  -2   8 481.025 25.3831   5
   6   2  -8 494.040 27.5838   0
  -6  -2   8 448.838 26.1172   0
   6   2  -7 8740.52 55.8427   6
  -6   2   7 8904.87 78.7864   5
   6   2  -7 8576.01 81.0175   0
  -6  -2   7 8580.63 75.6866   5
  -6  -2   7 8842.19 79.3890   0
  -6   2   6 1024.67 29.9493   5
  -6  -2   6 961.852 27.5081   5
  -6  -2   6 971.867 32.2899   0
   6   2  -6 926.999 18.0722   6
   6   2  -5 10716.6 46.9111   6
  -6  -2   5 10944.4 83.7224   0
  -6  -2   5 10528.0 73.4016   5
  -6   2   5 10829.2 81.2445   5
  -6  -2   4 5937.27 52.1617   5
  -6  -2   4 5937.82 60.3012   0
  -6   2   4 6175.59 60.4930   5
  -6   2   4 5970.28 63.3940   2
  -6  -2   3 54.4115 11.1515   5
  -6   2   3 69.0058 19.4946   2
  -6   2   3 50.9371 15.6235   5
   6   2  -3 72.1363 15.0133   3
  -6   2   2 37.7442 16.6278   2
  -6  -2   2 53.4076 11.0192   5
   6  -2  -2 46.5455 7.88668   1
  -6   2   2 54.3160 16.1425   5
   6   2  -2 54.9982 15.0468   3
   6   2  -1 1576.85 28.9333   3
  -6   2   1 1690.67 29.5359   3
  -6  -2   1 1671.07 22.6130   5
  -6   2   1 1724.38 33.6249   5
  -6   2   1 1705.59 36.5382   2
   6  -2  -1 1616.97 15.8419   1
  -6  -2   0 2556.93 25.3509   5
  -6   2   0 2474.64 38.8461   5
   6   2   0 2630.51 35.0467   3
  -6   2   0 2473.30 33.9373   3
  -6  -2  -1 778.081 15.4517   5
  -6   2  -1 828.344 23.6319   3
  -6   2  -1 824.466 26.5871   5
   6   2   1 826.291 22.2147   3
  -6  -2  -1 800.407 16.8799   6
  -6  -2  -2 27405.2 95.1809   6
  -6  -2  -2 27284.6 82.2566   5
  -6   2  -2 27073.6 109.539   3
  -6   2  -2 27146.9 128.149   5
   6   2   3 62.3202 14.3093   1
  -6   2  -3 65.0208 5.45196   0
  -6   2  -3 75.1439 12.5575   4
  -6   2  -3 58.6028 19.3682   5
  -6  -2  -3 60.4215 10.6171   5
  -6   2  -3 45.3273 14.2198   3
  -6  -2  -3 55.9852 12.5725   6
  -6   2  -4 1256.10 23.6840   4
  -6  -2  -4 1251.02 27.0658   6
   6   2   4 1301.64 33.3855   1
  -6   2  -4 1262.40 16.8658   0
  -6  -2  -5 5793.70 58.0361   6
   6   2   5 5892.29 64.8929   1
  -6   2  -5 5835.19 44.5055   4
  -6   2  -6 2764.97 28.6027   4
  -6  -2  -6 2697.42 48.8378   1
   6   2   6 2845.91 47.7777   1
  -6  -2  -6 2807.25 44.4522   6
  -6  -2  -7 9770.62 90.0750   1
  -6  -2  -7 9825.44 84.9805   6
   6   2   7 9633.37 85.7916   1
  -6  -2  -8 1450.51 38.0274   6
  -6   2  -8 1480.17 41.3918   6
   6   2   8 1568.26 39.8774   1
  -6  -2  -8 1467.23 40.8852   1
  -6   2  -9 927.335 38.5611   6
  -6  -2  -9 839.777 33.4889   6
  -6   2 -10 1659.34 48.9305   6
  -6  -2 -10 1552.65 43.2745   6
  -6  -2 -11 755.389 36.1685   6
  -6   2 -11 710.482 38.1522   6
  -6  -2 -12 1718.78 49.2202   6
  -6   2 -12 1784.61 55.0193   6
  -6   2 -13 1612.91 54.8509   6
  -6  -2 -13 1563.50 51.6012   6
  -6   2 -14 255.557 36.1007   6
  -6  -2 -14 270.303 35.8394   6
  -6  -2 -15 254.540 38.2476   6
  -6   2 -15 320.593 38.2402   6
  -6  -2 -16 7.39943 32.1553   6
  -6   2 -16-13.3416 32.1411   6
  -6  -2 -17 188.788 36.7204   6
  -6   2 -17 167.490 41.0732   6
  -6  -2 -18 645.006 49.2724   6
  -6   2 -18 654.967 50.6968   6
  -6   2 -19 189.414 43.5601   6
  -6  -2 -19 215.120 42.0825   6
  -6   2 -20 247.982 40.0834   6
  -6  -2 -20 190.490 44.6459   6
  -6   2 -21-7.80485 37.8425   6
  -6  -2 -21 118.297 45.7320   6
  -6  -2 -22 101.322 44.4304   6
  -6   2 -22 64.7654 48.9090   6
  -6   2 -23 75.3404 38.1148   6
   6  -3 -22 94.0046 44.4815   6
   6  -3 -21-25.8135 37.1211   6
   6  -3 -20 20.8441 37.2288   6
   6  -3 -19-19.4596 33.5901   6
   6  -3 -18 4.89487 35.5526   6
   6  -3 -17 57.0967 38.6271   6
  -6   3  17 11.3506 31.4583   5
   6  -3 -16 53.2630 32.7972   6
  -6   3  16 4.85997 27.8304   4
   6  -3 -15 2.07741 30.8450   6
  -6   3  15 2.08023 29.0245   4
  -6   3  15 19.9504 31.1918   5
  -6   3  14 19.8030 31.6417   4
  -6   3  14 42.2469 31.6479   5
  -6   3  13 37.5943 30.2886   4
  -6   3  13 31.0164 28.0859   5
  -6   3  12 1.23663 24.6606   5
  -6   3  12 17.2411 26.1861   4
  -6   3  11-14.4045 21.0852   5
  -6   3  11 8.96421 23.5246   4
  -6   3  10-3.65960 26.3612   4
  -6   3  10 4.84011 20.3001   5
  -6   3   9-9.09376 23.0464   4
   6  -3  -9-6.52939 12.8469   1
  -6   3   9 1.18153 18.9073   5
  -6   3   8-4.00691 18.8554   5
   6  -3  -8 9.75742 14.1822   1
  -6   3   8-4.75850 26.4824   4
  -6   3   7-5.08449 17.4951   5
  -6  -3   7-19.1475 16.8221   0
   6  -3  -7-20.0570 15.1941   1
  -6   3   7-27.7749 26.1770   4
   6  -3  -6 4.66182 12.2838   1
  -6   3   6-2.23073 25.0496   4
  -6   3   6-2.40007 17.0068   5
  -6  -3   6 13.7209 20.3969   0
  -6  -3   6-0.51909 7.99779   5
  -6  -3   5 4.91147 15.0876   0
   6  -3  -5 0.53764 12.0383   1
  -6  -3   5-0.67539 13.9385   5
  -6   3   5-11.5839 16.8449   5
   6   3  -5-4.94269 21.5569   3
  -6   3   5-19.4195 23.4311   4
   6  -3  -4-2.22795 12.0717   1
  -6  -3   4-6.02917 13.1030   5
  -6   3   4-17.6028 24.8011   2
  -6   3   4 7.91564 21.1311   4
  -6   3   4-4.51701 16.5357   5
   6   3  -4 9.07962 21.0412   3
  -6   3   3-17.3403 24.7786   2
  -6  -3   3-4.07485 11.9615   5
  -6   3   3 1.00331 20.7505   4
  -6   3   3 13.9392 16.7287   5
   6  -3  -3-9.88824 11.9259   1
   6   3  -3 6.37778 20.7984   3
  -6   3   2 1.35177 20.2586   2
  -6   3   2-4.17151 18.0961   3
  -6  -3   2 0.66163 9.65078   5
   6  -3  -2-4.92167 10.4786   1
  -6   3   2 19.3763 18.4643   4
   6   3  -2 9.46679 19.3008   3
  -6   3   2-3.39829 15.6480   5
  -6   3   1 0.10292 22.5976   2
  -6   3   1 15.6198 20.5866   4
  -6   3   1 14.7953 19.7413   3
  -6  -3   1-1.66809 7.11426   5
  -6   3   1 16.9720 17.2681   5
   6   3  -1 23.5213 20.2204   3
  -6   3   0-14.3211 18.3592   3
   6   3   0 0.35288 17.0003   3
  -6   3   0-11.3322 16.8707   4
  -6   3   0-12.1628 17.5172   5
  -6   3   0 3.32735 22.4000   2
  -6   3  -1 17.7998 17.8112   3
  -6   3  -1 2.84878 5.08353   1
   6   3   1-5.69401 16.5311   3
  -6   3  -1 10.6795 18.3397   4
  -6   3  -1-19.3587 20.5753   2
  -6   3  -1 9.54982 17.6404   5
  -6  -3  -1 3.04235 7.74090   6
  -6   3  -2-1.70095 19.1605   3
  -6   3  -2-9.90101 19.1106   5
   6  -3   2-0.95986 4.45393   0
  -6   3  -2 4.72139 15.5003   4
   6   3   2-6.49775 18.0270   3
  -6  -3  -2-1.13826 9.22119   6
  -6   3  -3-6.96757 18.9145   3
  -6  -3  -3-3.44008 10.6466   6
  -6   3  -3-3.24801 17.9367   5
  -6   3  -3 1.60005 15.3324   4
   6   3   3 0.39084 22.6703   1
  -6  -3  -4 0.25136 7.52298   5
  -6   3  -4-1.94648 14.8126   4
  -6   3  -4 32.8896 21.0268   5
  -6  -3  -4-0.86432 12.7883   6
   6   3   4-10.3987 15.7465   1
  -6   3  -4-5.37841 20.7790   3
  -6   3  -5-7.44250 15.0510   4
  -6  -3  -5 4.03326 14.7506   6
  -6   3  -5 23.4969 21.3361   3
   6   3   5 9.94918 21.1406   1
  -6  -3  -6 5.14673 15.6616   6
   6   3   6-1.87052 18.3719   1
  -6   3  -6 15.5845 20.8244   3
  -6   3  -6-6.49963 10.8282   0
  -6   3  -7 3.17151 12.0624   0
  -6  -3  -7 18.3677 17.0664   6
  -6  -3  -8 10.9361 17.9904   6
  -6   3  -8 0.53376 13.4067   0
  -6  -3  -9 43.4401 22.2666   6
  -6   3  -9 18.5848 15.3933   0
  -6  -3 -10 7.40284 20.9577   6
  -6  -3 -11 5.10729 23.7813   6
  -6  -3 -12-3.57579 26.1806   6
  -6  -3 -13 22.0175 27.6006   6
  -6   3 -13 7.68950 31.2384   6
  -6  -3 -14-8.67920 32.1394   6
  -6   3 -14-14.9470 34.6620   6
  -6   3 -15-5.44871 32.5877   6
  -6  -3 -15 2.24019 35.0254   6
  -6  -3 -16-25.3803 35.1538   6
  -6   3 -16 20.2999 36.5382   6
  -6  -3 -17 15.1409 36.8789   6
  -6   3 -17 38.9941 38.0972   6
  -6  -3 -18 3.25520 36.5837   6
  -6   3 -18-4.47895 40.3898   6
  -6  -3 -19-24.9003 36.2068   6
  -6   3 -19-24.4897 36.8272   6
  -6  -3 -20 33.7965 37.9593   6
  -6   3 -20-43.9433 38.8260   6
  -6  -3 -21 26.2762 35.9436   6
  -6   3 -21-57.7489 37.7031   6
  -6  -3 -22-14.7720 40.4638   6
  -6   3 -22 13.7628 45.1128   6
   6  -4 -21 9.09359 44.6608   6
   6  -4 -20 127.144 42.7609   6
   6  -4 -19 24.4036 39.2089   6
   6  -4 -18 52.6023 37.7738   6
  -6   4  17 238.889 35.3673   4
   6  -4 -17 266.807 41.8100   6
  -6   4  16 157.787 34.4601   4
   6  -4 -16 76.4734 31.8851   6
  -6   4  15 59.7595 32.5626   4
  -6   4  14 0.29463 33.8310   4
  -6   4  13 295.509 39.1984   4
  -6   4  12 311.858 36.0978   4
  -6   4  11 2009.76 49.4269   5
  -6   4  11 1804.12 58.7184   4
  -6   4  10 1539.54 42.4559   5
  -6   4  10 1569.44 55.2884   4
  -6   4   9 1790.45 43.1544   5
  -6   4   9 1819.49 56.8918   4
  -6   4   8 430.070 36.0885   4
  -6   4   8 489.771 27.3558   5
   6   4  -8 442.292 33.2146   3
   6  -4  -8 436.731 23.3839   1
  -6   4   7 822.888 30.5220   5
  -6   4   7 828.784 42.5195   4
   6   4  -7 846.103 39.7703   3
   6  -4  -7 837.187 29.2730   1
  -6   4   6 85.2725 32.7694   4
   6  -4  -6 108.294 16.3238   1
  -6   4   6 114.232 20.2515   5
   6   4  -6 84.9692 28.8058   3
  -6   4   5 4673.75 60.3148   5
   6  -4  -5 4522.32 54.4939   1
   6   4  -5 4653.62 72.4631   3
  -6   4   5 4280.84 75.2619   4
  -6   4   4 3805.43 54.3180   5
  -6   4   4 3628.19 70.1109   4
   6  -4  -4 3835.94 48.0540   1
   6   4  -4 3794.04 65.8447   3
  -6   4   3 16549.5 135.266   4
  -6   4   3 16659.5 105.117   5
   6   4  -3 16975.7 125.439   3
  -6   4   3 15938.1 133.855   2
  -6   4   2 4958.25 69.3899   3
  -6   4   2 5167.30 77.2187   4
  -6   4   2 5040.42 59.1375   5
   6   4  -2 5019.39 70.8690   3
  -6   4   2 5317.74 79.7035   2
  -6   4   1 23.3549 23.3203   4
   6   4  -1 22.9088 25.3749   3
  -6   4   1 24.8014 25.3680   3
  -6   4   1 16.9624 17.3535   5
  -6   4   1 32.2682 11.1454   1
  -6   4   1-13.7702 27.3344   2
  -6   4   0-10.1255 17.5207   5
   6   4   0-1.59958 22.0333   3
  -6   4   0 8.49276 8.96905   1
  -6   4   0 6.83775 20.7420   4
  -6   4   0 7.28209 24.4383   3
  -6   4   0-4.56604 24.0479   2
  -6   4  -1 613.948 16.2622   1
  -6   4  -1 621.933 31.1253   4
  -6   4  -1 636.299 28.5904   5
  -6   4  -1 602.183 32.2283   3
  -6   4  -1 662.875 37.1824   2
   6   4   1 638.841 34.2134   3
  -6   4  -2 4339.31 65.3005   4
  -6   4  -2 4429.74 62.0543   5
  -6   4  -2 4493.56 72.6811   2
  -6   4  -2 4249.01 65.6909   3
   6   4   2 4217.32 64.9433   3
  -6   4  -3 29.0710 21.2752   5
  -6   4  -3 33.4264 20.3673   4
  -6  -4  -3 32.5800 12.8082   6
  -6   4  -3 36.5364 22.8301   2
  -6   4  -3 12.7528 21.7424   3
  -6   4  -4 24.8799 22.1557   5
  -6  -4  -4 73.3283 14.1038   6
  -6   4  -4 46.5365 26.0097   3
  -6   4  -4 35.5975 19.2944   4
  -6  -4  -5 3339.86 46.9320   6
  -6   4  -5 3386.75 62.6283   3
  -6   4  -5 3358.20 62.2386   5
  -6   4  -6 988.087 40.8623   3
  -6  -4  -6 1022.03 31.1318   6
  -6  -4  -7 954.578 31.3946   6
  -6   4  -7 916.355 40.4266   3
  -6  -4  -8 2033.69 45.1122   6
  -6   4  -8 2045.01 53.4914   3
  -6   4  -9 198.228 32.5360   3
  -6  -4  -9 191.595 23.3591   6
  -6  -4 -10 1736.14 47.3166   6
  -6  -4 -11 93.2656 25.6951   6
  -6  -4 -12 38.6798 24.3656   6
  -6  -4 -13 128.903 30.9113   6
  -6  -4 -14-6.60797 32.6327   6
  -6  -4 -15 10.3421 35.2138   6
  -6  -4 -16 588.459 48.0900   6
  -6  -4 -17 215.354 41.7773   6
  -6  -4 -18-57.8617 39.5072   6
  -6  -4 -19 198.566 44.0613   6
  -6  -4 -20-71.0315 40.6533   6
  -6  -4 -21 14.9581 43.4778   6
   6  -5 -20-36.9671 33.6026   6
   6  -5 -19-30.4179 30.9674   6
  -6   5  18-85.4828 37.2639   4
   6  -5 -18 3.29078 36.6298   6
  -6   5  17 56.7268 40.9230   4
   6  -5 -17-73.8005 29.4959   6
   6  -5 -16-17.4065 29.3800   6
  -6   5  16 14.9141 36.0663   4
  -6   5  15 8.25893 30.6911   4
  -6   5  14-8.27623 35.4964   4
  -6   5  13 1.67081 36.0250   4
  -6   5  12 66.9296 39.7190   4
   6   5 -12 12.8790 38.2214   3
  -6   5  11-6.48853 31.0308   4
   6   5 -11 8.90797 35.7979   3
  -6   5  10 27.1952 34.9378   4
   6   5 -10-5.25000 35.6839   3
  -6   5   9-4.92031 33.2223   4
   6   5  -9-20.0655 35.4684   3
  -6   5   8 11.6445 30.2363   4
   6   5  -8 2.82678 31.6253   3
  -6   5   7 37.0397 34.5908   4
   6   5  -7 9.21608 29.5300   3
  -6   5   6-11.4151 33.1667   4
   6   5  -6 7.92934 28.5889   3
   6   5  -5-3.63140 31.1630   3
  -6   5   5-5.06301 31.8791   4
  -6   5   4-10.6314 30.0795   4
   6   5  -4-4.53662 27.8992   3
   6   5  -3 18.3975 26.8452   3
  -6   5   3 23.7049 28.3550   4
  -6   5   3-0.55443 28.1538   3
  -6   5   2 12.0825 27.8890   3
  -6   5   2 2.99736 27.0248   2
  -6   5   2-6.51377 27.1839   4
   6   5  -2 14.1795 25.2837   3
   6   5  -1-3.33876 26.6058   3
  -6   5   1 1.90828 25.5305   3
  -6   5   1-7.49386 26.6659   4
  -6   5   1 2.96501 27.3463   2
  -6   5   0 5.33454 27.3760   2
  -6   5   0 1.93128 27.3554   4
  -6   5   0-2.03872 28.1288   3
   6   5   0 18.5379 29.3756   3
  -6   5  -1 2.48764 29.2733   2
  -6   5  -1 2.77508 29.4325   3
  -6   5  -1-0.86612 23.3245   4
   6   5   1 9.58954 25.8662   3
  -6   5  -2-4.88584 29.7760   2
  -6   5  -2 1.62460 30.3918   3
   6   5   2 1.12127 28.6412   3
  -6   5  -2-14.2094 25.1313   4
  -6   5  -2-11.8357 22.1061   5
  -6   5  -3-5.39211 28.4581   2
  -6   5  -3 32.6667 23.0162   5
  -6   5  -3 53.8032 32.4940   3
   6   5   3 32.1237 27.9738   3
  -6   5  -4 24.8302 31.2527   3
  -6   5  -4-12.2871 26.3883   5
  -6   5  -4 18.0668 30.3898   2
  -6   5  -5-14.9390 29.8388   3
  -6   5  -5-28.9650 26.1159   5
  -6   5  -5 11.7346 25.7456   2
  -6   5  -6 0.50452 28.4722   5
  -6   5  -6-7.26248 28.2996   3
  -6   5  -6 35.4717 27.7089   2
  -6   5  -7 10.0325 29.1892   5
  -6   5  -7 70.6443 30.1271   2
  -6   5  -7 6.34836 29.4590   3
  -6   5  -8 3.76888 30.4720   3
  -6   5  -9 7.68941 31.3305   3
  -6  -5 -10 12.0767 21.6372   6
  -6   5 -10 40.8839 34.1952   3
  -6  -5 -11-7.24992 24.5029   6
  -6   5 -11 14.3310 34.7110   3
  -6  -5 -12 21.3448 24.4712   6
  -6   5 -12 46.4985 37.5417   3
  -6  -5 -13 93.0977 31.0672   6
  -6   5 -13 22.1868 38.3780   3
  -6  -5 -14-30.6003 31.0522   6
  -6  -5 -15-17.4810 32.4588   6
  -6  -5 -16 50.5859 35.5706   6
  -6  -5 -17-9.28879 38.1672   6
  -6  -5 -18-77.1226 38.1617   6
  -6  -5 -19 1.37244 36.5609   6
  -6  -5 -20 44.3081 38.9030   6
   6  -6 -18-20.9735 42.4815   6
   6   6 -18 28.2323 42.0700   3
  -6   6  18 48.4641 37.6087   4
   6  -6 -17-105.853 38.7906   6
  -6   6  17-74.4404 42.2137   4
   6   6 -17 15.9066 42.7220   3
   6  -6 -16 23.2939 36.0602   6
  -6   6  16 54.5302 43.9123   4
   6   6 -16 141.373 50.1034   3
  -6   6  15 327.175 41.5784   4
   6  -6 -15 439.679 41.9113   6
   6   6 -15 321.598 47.3327   3
  -6   6  14 201.339 46.2641   4
   6   6 -14 255.835 41.8122   3
  -6   6  13 21.2353 39.1195   4
   6   6 -13 71.4646 44.4298   3
   6   6 -12 332.412 42.2643   3
  -6   6  12 329.180 41.4918   4
  -6   6  11 56.6533 36.5351   4
   6   6 -11 57.8478 40.3458   3
  -6   6  10 152.482 41.3186   4
   6   6 -10 114.423 41.6177   3
   6   6  -9 1714.08 63.2332   3
  -6   6   9 1478.48 64.6339   4
  -6   6   8 327.011 42.7827   4
   6   6  -8 222.138 37.8193   3
  -6   6   7 556.913 48.5258   4
   6   6  -7 637.766 49.1331   3
  -6   6   6 557.644 45.5223   4
   6   6  -6 687.774 49.8105   3
  -6   6   5 242.399 42.9562   4
   6   6  -5 233.808 40.8881   3
   6   6  -4 647.986 48.3281   3
  -6   6   4 575.906 47.0606   4
   6   6  -3 2068.78 65.6550   3
  -6   6   3 2049.32 65.9988   4
  -6   6   2 453.408 43.2715   3
  -6   6   2 471.824 40.1220   4
   6   6  -2 364.401 39.4983   3
  -6   6   1 342.082 40.0980   4
   6   6  -1 250.063 40.9321   3
  -6   6   1 287.067 38.0811   3
   6   6   0 1696.69 58.8549   3
  -6   6   0 1690.82 60.2238   3
  -6   6   0 1773.91 61.2855   2
  -6   6  -1 301.398 38.6263   3
  -6   6  -1 338.057 37.0960   2
   6   6   1 322.371 39.8049   3
  -6   6  -2 10.3578 30.6515   2
  -6   6  -2-25.9271 37.1726   3
   6   6   2-61.1145 36.1551   3
  -6   6  -3 42.5604 33.4048   2
  -6   6  -3 6.50662 32.8601   3
  -6   6  -4 828.778 47.7423   3
  -6   6  -4 1014.89 51.0221   2
  -6   6  -5 216.081 36.9695   2
  -6   6  -5 197.259 35.9623   3
  -6   6  -6 38.0781 31.6036   3
  -6   6  -6 80.5754 32.9028   2
  -6   6  -7-27.7181 36.6653   3
  -6   6  -7-22.0547 30.0295   2
  -6   6  -8 275.852 34.0960   2
  -6   6  -8 255.671 38.1958   3
  -6   6  -9 490.859 48.0370   3
  -6   6  -9 399.103 42.8431   2
  -6   6 -10 575.577 51.7819   3
  -6   6 -11 163.531 42.0525   3
  -6   6 -12 286.352 40.6000   3
  -6   6 -13 138.906 45.4327   3
  -6   6 -14-5.15520 38.4376   3
  -6   6 -15 1.04523 36.7756   3
  -6   6 -16-8.74282 37.1676   3
  -6   6 -17 299.662 42.4792   3
   6  -7 -16-35.6853 37.6648   6
  -6   7  15-16.0037 38.5904   4
   6  -7 -15 14.7164 32.5076   6
   6   7 -15 42.1714 50.1575   3
  -6   7  14 81.2704 44.7005   4
   6   7 -14-2.15712 47.8293   3
  -6   7  13-73.6465 43.3419   4
   6   7 -13-30.4122 36.6260   3
   6   7 -12 3.65764 47.6341   3
  -6   7  12-16.8034 34.3585   4
  -6   7  11-21.6790 37.3241   4
   6   7 -11-18.1239 36.8865   3
   6   7 -10 15.9578 36.6982   3
  -6   7  10-26.4513 37.7310   4
   6   7  -9 9.28147 38.7859   3
  -6   7   9 16.9875 42.3303   4
  -6   7   8-47.2351 37.9399   4
   6   7  -8-30.7008 35.2119   3
  -6   7   7 20.7102 39.5104   4
   6   7  -7-8.50755 43.8588   3
   6   7  -6 27.9506 41.6757   3
   6   7  -5 39.4473 43.2263   3
   6   7  -4-16.3566 32.9698   3
   6   7  -3 5.42413 35.4508   3
   6   7  -2 11.8311 37.6521   3
  -6   7   2-0.31571 36.4233   3
   6   7  -1 11.7001 38.1950   3
  -6   7   1-0.43084 34.4064   3
   6   7   0-13.6035 33.4004   3
  -6   7   0 1.74212 34.0511   3
   6   7   1 26.1537 32.0363   3
  -6   7  -1 22.1290 35.5622   3
  -6   7  -2 2.58546 33.2143   2
   6   7   2-39.4446 35.0784   3
  -6   7  -2 4.58650 35.6051   3
  -6   7  -3-7.75765 40.1102   3
  -6   7  -3 3.36539 34.4345   2
  -6   7  -4 10.1430 43.0484   3
  -6   7  -4 3.47739 35.6964   2
  -6   7  -5-11.7265 36.3732   3
  -6   7  -5-16.0929 29.2892   2
  -6   7  -6-9.07679 41.8223   3
  -6   7  -6-14.0594 35.0764   2
  -6   7  -7-3.66503 30.1813   2
  -6   7  -7 11.3351 34.1297   3
  -6   7  -8 5.81947 34.8059   2
  -6   7  -8 3.45267 38.8948   3
  -6   7  -9 1.13812 39.8993   3
  -6   7 -10 15.7269 38.4494   3
  -6   7 -11 46.8887 40.4680   3
  -6   7 -12-78.2099 47.9608   3
  -6   7 -13 26.6118 34.8774   3
  -6   7 -14 20.6265 44.2787   3
  -6   7 -15 90.2855 51.7657   3
   6   8 -11 50.0782 38.5350   3
   6   8 -10 224.331 57.5069   3
   6   8  -9 971.946 69.8112   3
   6   8  -8 339.917 58.0405   3
   6   8  -7 911.450 67.8945   3
   6   8  -6 89.5203 49.3992   3
   6   8  -5-5.27437 36.9635   3
   6   8  -4 79.1872 46.8137   3
   6   8  -3 4.30474 39.3528   3
   6   8  -2 14.6285 45.4322   3
  -6   8   1 135.346 47.1761   3
   6   8  -1 162.779 39.4973   3
   6   8   0-33.2261 40.4219   3
  -6   8   0 26.9219 38.6111   3
   6   8   1 503.719 52.8580   3
  -6   8  -1 547.165 53.2692   3
  -6   8  -2 55.2112 41.4698   3
  -6   8  -3 15.5520 37.4974   3
  -6   8  -4-16.9946 37.3830   3
  -6   8  -5 58.8828 43.6579   3
  -6   8  -5 90.1217 32.6443   2
  -6   8  -6-2.52593 44.3334   3
  -6   8  -6-41.2551 38.2747   2
  -6   8  -7 2.89119 43.1333   3
  -6   8  -8-9.75712 41.9095   3
  -6   8  -9 50.4468 48.4888   3
  -6   8 -10 35.7178 49.9894   3
  -6   8 -11 75.1327 48.0698   3
  -6   9   0-10.5587 42.0665   3
  -6   9  -1 18.4964 51.9927   3
  -6   9  -2-28.9522 46.4481   3
   7   0 -25 55.5053 44.7503   6
   7   0 -23 60.2692 38.6500   6
   7   0 -22-31.6650 32.8081   6
   7   0 -21 17.3741 37.2344   6
   7   0 -20 89.3125 41.3555   6
   7   0 -19-52.9133 35.6363   6
   7   0 -18 87.3643 42.3377   6
   7   0 -17 18.9639 35.0588   6
   7   0 -16 11.2168 30.0606   6
  -7   0  16 14.8447 30.5980   5
  -7   0  15 16.8697 30.1188   5
   7   0 -15 8.26406 23.8197   6
   7   0 -14-0.59953 24.9331   6
  -7   0  14-22.6123 28.3218   5
   7   0 -13-1.09268 20.2028   6
  -7   0  13 21.9130 25.2307   5
   7   0 -12 1.43899 18.6876   6
  -7   0  12 6.95695 23.6356   5
  -7   0  11-1.24509 23.1551   5
  -7   0  10 3.10463 20.8899   5
   7   0 -10-3.28256 19.5551   0
   7   0  -9 21.2907 21.3314   0
  -7   0   9 15.7065 21.7431   5
   7   0  -8-2.02636 15.0304   0
  -7   0   8 9.93339 20.6400   5
  -7   0   7 12.2792 18.8034   5
   7   0  -7-6.67896 13.1197   0
   7   0  -6-5.13645 12.2925   0
  -7   0   6 1.75369 15.5519   5
  -7   0   5 1.34968 7.74086   2
   7   0  -5 6.79655 13.5377   0
  -7   0   5-3.59389 14.8724   5
  -7   0   4 5.83847 14.2793   5
  -7   0   4-5.23567 8.43462   2
  -7   0   4-5.66314 14.1205   0
   7   0  -4 5.44429 12.7151   0
   7   0  -3-1.02159 13.4260   0
  -7   0   3 3.07266 14.4943   0
  -7   0   3 5.89122 13.3446   5
  -7   0   2 3.86765 12.3597   0
  -7   0   2-0.08385 16.4617   5
  -7   0   1 16.2266 13.7347   5
  -7   0   0 117.505 18.7120   5
  -7   0  -1-4.25572 15.7130   5
   7   0   2-2.85708 11.1204   1
  -7   0  -2-5.17420 13.4318   5
  -7   0  -3-4.03295 16.3060   5
   7   0   3-1.66286 11.5863   1
   7   0   4-1.10188 11.2710   1
  -7   0  -4 3.95592 17.1895   6
  -7   0  -4 4.19544 12.8964   1
  -7   0  -5 3.96652 13.6440   1
   7   0   5-1.46222 12.2712   1
  -7   0  -5 15.2652 15.7080   6
  -7   0  -6-7.18544 15.1779   1
  -7   0  -6 10.4639 19.9529   6
  -7   0  -7 11.0593 13.9229   1
  -7   0  -7 7.25849 17.5816   6
  -7   0  -8 2.37807 16.7347   1
  -7   0  -8-5.37594 20.2990   6
  -7   0  -9-1.81777 23.6989   6
  -7   0  -9 6.63309 17.6839   1
  -7   0 -10 1.52202 16.3623   1
  -7   0 -10 4.70338 24.9803   6
  -7   0 -11 7.47652 27.6109   6
  -7   0 -12-9.09832 26.9434   6
  -7   0 -13 8.63274 28.5098   6
  -7   0 -14 21.9377 33.5329   6
  -7   0 -15-23.8990 37.0789   6
  -7   0 -16-15.5085 35.4459   6
  -7   0 -17 9.61369 36.5552   6
  -7   0 -18-14.3449 41.7334   6
  -7   0 -19-29.2873 34.0978   6
  -7   0 -20-34.0723 44.5604   6
  -7   0 -21-15.6136 35.5073   6
  -7   0 -22 43.7356 46.2897   6
  -7   0 -23-44.0591 44.3688   6
   7  -1 -24 25.2800 42.3248   6
   7  -1 -23 47.4963 32.4211   6
   7   1 -22 77.7087 27.6068   6
   7  -1 -22 24.1522 35.3045   6
   7  -1 -21-26.6071 38.8287   6
   7   1 -21-27.8044 30.8352   6
   7   1 -20 132.832 36.8320   6
   7  -1 -20 119.995 39.8987   6
   7   1 -19 26.0931 28.5894   6
   7  -1 -19 53.5546 37.1602   6
   7  -1 -18 242.933 39.8923   6
   7   1 -18 235.744 37.8347   6
  -7   1  17 29.1600 35.3374   5
   7   1 -17 12.1468 32.3821   6
   7  -1 -17 16.2406 30.3905   6
  -7   1  16 2859.93 70.7316   5
   7   1 -16 2858.87 64.8811   6
   7  -1 -16 3083.22 70.2906   6
  -7   1  15 5114.91 86.6918   5
   7   1 -15 5051.69 77.6417   6
   7  -1 -15 5093.85 83.0907   6
  -7  -1  14 776.964 40.2130   5
   7  -1 -14 780.977 38.5521   6
   7   1 -14 743.554 35.3223   6
  -7   1  14 790.985 40.4991   5
   7   1 -13 227.512 25.3087   6
  -7  -1  13 168.359 28.0332   5
  -7   1  13 234.255 28.3719   5
   7   1 -12 21.1455 17.5861   6
  -7  -1  12 1.77220 24.0421   5
  -7   1  12 12.9138 22.0695   5
  -7   1  11 966.696 36.7765   5
  -7  -1  11 961.151 36.9285   5
   7   1 -11 1061.71 32.3250   6
   7   1 -10 229.617 19.4729   6
  -7  -1  10 267.715 26.0743   5
  -7   1  10 232.550 25.2523   5
  -7  -1   9 7063.24 78.2357   5
  -7   1   9 6851.02 76.0638   5
   7   1  -9 6949.58 75.5715   0
  -7  -1   8 519.167 27.2606   5
   7   1  -8 536.950 26.7769   0
  -7   1   8 473.332 25.2271   5
   7   1  -7 383.600 22.0883   0
  -7   1   7 408.394 23.2888   5
  -7  -1   7 393.286 24.3377   5
  -7  -1   7 387.562 23.1207   0
  -7  -1   6 688.468 24.8022   5
   7   1  -6 775.938 27.9397   0
  -7   1   6 768.741 28.8576   5
  -7  -1   6 764.830 27.5946   0
  -7  -1   5 887.176 26.7176   0
  -7  -1   5 904.876 26.0534   5
  -7   1   5 869.058 26.8635   5
   7   1  -5 964.956 29.0307   0
  -7   1   5 943.534 24.4527   2
   7  -1  -4 143.344 13.0069   0
  -7  -1   4 138.317 16.6635   5
  -7  -1   4 158.450 15.9451   0
  -7   1   4 176.448 15.3387   2
  -7   1   4 140.041 18.3070   5
  -7   1   3 4899.14 52.8350   5
  -7  -1   3 4911.84 50.4256   0
  -7  -1   3 4995.16 47.9852   5
  -7   1   3 5012.68 48.4764   2
   7  -1  -3 4910.36 39.3573   0
  -7  -1   2 2553.77 33.9731   5
  -7   1   2 2618.74 39.9589   5
   7  -1  -2 2591.42 26.2410   0
  -7   1   1 10241.5 73.5306   5
   7   1  -1 10200.3 46.3011   3
  -7  -1   1 10412.3 62.6750   5
  -7   1   1 10370.0 43.5429   0
  -7   1   0 24740.2 60.2209   0
  -7  -1   0 24812.7 95.4735   5
  -7   1   0 24885.1 114.488   5
  -7  -1  -1 7286.42 53.6198   5
  -7   1  -1 7286.28 39.8904   3
  -7   1  -1 7098.88 64.3590   5
  -7  -1  -2 18836.9 88.5196   6
  -7   1  -2 18411.5 104.055   5
  -7  -1  -2 18887.8 87.5283   5
   7  -1   2 18971.9 52.5568   1
  -7   1  -2 18808.0 67.1133   3
   7   1   3 694.848 23.4931   1
  -7  -1  -3 690.943 22.4178   6
  -7  -1  -3 667.766 21.5098   5
  -7   1  -3 701.966 27.8531   5
  -7  -1  -4 1934.59 33.9820   5
  -7   1  -4 1861.52 24.6777   1
   7   1   4 1915.62 34.2802   1
  -7  -1  -4 1943.08 35.6789   6
  -7  -1  -5 18616.8 106.705   6
  -7  -1  -5 18624.4 105.525   1
  -7   1  -5 18657.1 79.3732   1
   7   1   5 18563.0 101.265   1
  -7  -1  -6 4593.06 57.8325   6
  -7   1  -6 4494.89 62.4353   6
  -7  -1  -6 4632.44 56.8857   1
  -7   1  -6 4509.36 43.1755   1
   7   1   6 4430.96 52.8404   1
  -7   1  -7 8350.15 85.6434   6
  -7  -1  -7 8407.02 80.7613   6
  -7  -1  -7 8604.28 78.8022   1
  -7   1  -7 8479.64 63.5205   1
   7   1   7 8276.57 73.2072   1
  -7   1  -8 4085.24 64.3112   6
  -7  -1  -8 4168.09 58.8576   1
  -7  -1  -8 4063.60 60.9509   6
  -7   1  -8 4149.37 48.2550   1
  -7  -1  -9 1705.19 44.9794   6
  -7  -1  -9 1667.22 40.4293   1
  -7   1  -9 1736.42 46.0112   6
  -7   1  -9 1694.85 34.2328   1
  -7   1 -10 564.984 25.1463   1
  -7   1 -10 551.780 32.8803   6
  -7  -1 -10 511.329 31.7542   6
  -7  -1 -11 7731.10 93.9750   6
  -7   1 -11 7615.95 96.3342   6
  -7   1 -11 7687.01 75.8946   1
  -7   1 -12 840.198 42.0127   6
  -7  -1 -12 828.322 40.6779   6
  -7   1 -13 1184.15 48.9240   6
  -7  -1 -13 1160.21 47.7049   6
  -7   1 -14 117.871 34.0521   6
  -7  -1 -14 135.817 35.5374   6
  -7  -1 -15 2103.49 63.8737   6
  -7   1 -15 2177.88 68.5827   6
  -7   1 -16 1341.78 61.1911   6
  -7  -1 -16 1359.97 58.8134   6
  -7   1 -17 78.5911 41.0586   6
  -7  -1 -17-10.1185 37.7591   6
  -7   1 -18 81.7858 41.5315   6
  -7  -1 -18 72.7729 40.1551   6
  -7  -1 -19 227.883 39.3206   6
  -7   1 -19 274.485 44.7082   6
  -7  -1 -20 62.5636 41.2956   6
  -7   1 -20 156.904 41.9186   6
  -7   1 -21 9.42731 44.7424   6
  -7  -1 -21-70.1959 45.4441   6
  -7  -1 -22-16.8127 39.8099   6
  -7   1 -22-87.9542 38.5241   6
  -7  -1 -23 79.2390 42.0916   6
  -7   1 -23-37.5276 43.6821   6
   7  -2 -23 25.1788 39.4155   6
   7  -2 -22-16.4516 40.1416   6
   7  -2 -21-2.20847 40.1971   6
   7  -2 -20 2.18268 36.9040   6
   7  -2 -19 10.6093 35.4032   6
   7  -2 -18 12.0166 31.6096   6
  -7   2  18 20.5660 36.6572   5
  -7   2  17 14.5357 32.8403   5
   7  -2 -17 25.8802 33.7109   6
  -7   2  16 7.41257 29.2804   5
   7  -2 -16 21.7627 35.8338   6
   7   2 -15 28.0789 24.4771   6
   7  -2 -15-5.77980 31.7574   6
  -7   2  15 83.4388 34.9017   5
  -7   2  14 8.28344 29.6887   5
   7   2 -14 22.1726 19.8038   6
   7   2 -13 7.74044 17.8222   6
  -7   2  13 8.01520 23.9615   5
   7   2 -12 6.74943 16.7892   6
  -7  -2  12-0.54505 22.5861   5
  -7   2  12-5.26412 23.5763   5
   7   2 -11 7.90562 15.5947   6
  -7  -2  11-9.79082 20.1057   5
  -7   2  11-3.18227 21.4034   5
   7   2 -10 2.46972 14.6085   6
  -7  -2  10 7.96540 22.3468   5
  -7   2  10 25.1858 22.3860   5
   7   2  -9-9.63667 11.7254   6
  -7  -2   9-6.55155 20.9974   5
  -7   2   9-12.3298 20.9762   5
   7   2  -8 2.27783 10.4617   6
  -7  -2   8-11.8485 15.1191   0
  -7   2   8 4.68189 18.6626   5
  -7  -2   8-3.38530 16.2884   5
   7   2  -8 2.43242 16.1239   0
  -7  -2   7 5.57636 19.6726   0
   7   2  -7 6.59114 9.50141   6
  -7   2   7 4.85733 19.7570   5
  -7  -2   7-7.44585 16.6935   5
   7   2  -6-3.21223 7.67305   6
  -7  -2   6-4.68302 14.9717   0
  -7  -2   6-5.36488 16.9033   5
  -7   2   6-10.5342 19.6017   5
  -7  -2   5 7.67508 15.6453   5
  -7   2   5-2.60934 18.0763   5
  -7  -2   5-2.50210 18.5092   0
  -7   2   5-29.7567 19.7517   2
  -7  -2   4 12.5596 15.9931   0
  -7   2   4-21.0571 19.9798   2
  -7  -2   4-3.83597 13.6413   5
  -7   2   4-14.4174 16.0593   5
  -7  -2   3-2.01300 12.4704   5
  -7   2   3-13.8915 16.8237   2
  -7   2   3 1.99154 15.1753   5
   7   2  -3-1.26241 13.8523   3
  -7  -2   2 12.9221 10.7593   5
  -7   2   2 39.6229 18.6539   5
  -7   2   2 7.09595 17.9164   2
   7   2  -2 5.40635 12.9330   3
   7   2  -1-4.46448 12.5836   3
  -7   2   1-4.02883 12.3493   3
   7  -2  -1 1.85949 5.05014   1
  -7  -2   1 1.99280 9.69916   5
  -7   2   1 1.51660 17.7529   5
  -7   2   0-13.9995 17.4179   5
   7   2   0 3.25456 11.8695   3
  -7   2   0-1.81698 13.2418   3
  -7  -2   0-3.15789 9.00994   5
  -7   2  -1-7.52794 12.8109   3
   7   2   1-8.84471 12.0544   3
  -7   2  -1-4.88608 18.1864   5
  -7  -2  -1-0.20403 9.67515   5
  -7  -2  -1-1.65584 8.98424   6
  -7   2  -2 0.72313 13.2101   3
  -7  -2  -2-4.94923 11.3349   6
  -7   2  -2-2.96830 16.7195   5
  -7  -2  -2 5.69449 9.49888   5
  -7  -2  -3 4.54323 11.8198   6
  -7   2  -3-12.1895 20.5003   5
   7   2   3 1.46281 19.3603   1
  -7  -2  -3-5.00699 10.6526   5
  -7   2  -3-1.39710 14.4639   3
   7   2   4-16.5830 14.9254   1
  -7   2  -4 1.33250 6.36516   1
  -7   2  -4 0.28395 20.2091   5
  -7  -2  -4 0.64683 12.8957   6
  -7  -2  -4-3.75766 12.6349   5
  -7   2  -4-7.71801 10.2719   4
  -7  -2  -5-6.40068 16.1775   6
   7   2   5-1.38850 14.8881   1
  -7   2  -5-7.33152 10.7966   4
  -7  -2  -6-9.16645 16.3822   6
  -7   2  -6-1.18233 8.68812   4
   7   2   6-8.26771 22.4790   1
  -7   2  -7 6.78728 5.50046   4
  -7  -2  -7 1.39349 19.0903   6
   7   2   7-3.76373 20.8194   1
  -7  -2  -7 19.1028 23.0051   1
  -7  -2  -8 7.83669 17.0103   6
  -7  -2  -9 12.3604 22.5335   6
  -7   2  -9 17.5694 24.8174   6
  -7  -2 -10-4.69383 23.3455   6
  -7   2 -10-12.1003 26.0425   6
  -7   2 -11-14.2459 23.9512   6
  -7  -2 -11 12.6024 26.1506   6
  -7  -2 -12-0.21951 26.6891   6
  -7   2 -12-8.87677 28.6280   6
  -7   2 -13-27.1637 32.7753   6
  -7  -2 -13-9.10501 26.5058   6
  -7  -2 -14-12.7281 32.6848   6
  -7   2 -14-35.4693 33.7270   6
  -7   2 -15-26.0750 33.3805   6
  -7  -2 -15 27.4904 31.6139   6
  -7  -2 -16 26.0855 35.8808   6
  -7   2 -16-23.1912 37.6296   6
  -7  -2 -17-16.4955 33.0361   6
  -7   2 -17-35.8483 37.8704   6
  -7   2 -18-19.0904 39.7980   6
  -7  -2 -18-5.62814 31.8837   6
  -7  -2 -19 27.8065 38.3953   6
  -7   2 -19 6.50893 42.1243   6
  -7  -2 -20-25.7150 43.6119   6
  -7   2 -20 13.5559 41.6956   6
  -7  -2 -21-75.3067 42.7395   6
  -7   2 -21 22.3020 43.1859   6
  -7  -2 -22 20.1505 44.0699   6
  -7   2 -22-11.2760 40.5424   6
  -7   2 -23-21.3977 47.0928   6
   7  -3 -22-63.2057 38.0200   6
   7  -3 -21 125.908 40.8165   6
   7  -3 -20-4.64304 35.1070   6
   7  -3 -19-3.66278 32.1758   6
  -7   3  18-5.17839 28.5071   5
   7  -3 -18 33.5452 30.8991   6
  -7   3  17 2030.06 62.0110   4
  -7   3  17 2003.55 63.3547   5
   7  -3 -17 2150.53 67.2816   6
   7  -3 -16 129.100 36.1037   6
  -7   3  16 142.284 34.1533   4
  -7   3  16 137.859 33.5654   5
  -7   3  15 1690.33 54.5319   5
  -7   3  15 1634.70 58.0042   4
  -7   3  14 4874.06 87.3484   4
  -7   3  14 5024.17 83.4495   5
  -7   3  13 1520.10 49.6928   5
  -7   3  13 1473.54 53.6061   4
  -7   3  12 669.428 40.0403   4
  -7   3  12 685.599 36.2423   5
  -7   3  11 202.465 31.7043   4
  -7   3  11 223.327 26.5167   5
  -7   3  10 27.1605 20.4504   5
  -7   3  10 28.4387 24.8983   4
  -7   3   9 87.7872 20.8350   5
  -7   3   9 67.3815 27.9629   4
   7  -3  -9 66.5535 15.6104   1
  -7   3   8 1459.28 39.1556   5
  -7  -3   8 1485.24 37.5434   5
   7  -3  -8 1465.59 33.8347   1
  -7   3   7 2908.77 50.2773   5
  -7  -3   7 2883.25 47.7838   5
   7  -3  -7 2931.62 43.9024   1
  -7  -3   6 46.1357 19.4588   0
  -7   3   6 109.872 19.2994   5
  -7  -3   6 83.9324 8.00820   5
   7  -3  -6 92.3696 13.9194   1
  -7  -3   5 131.722 16.3280   5
  -7   3   5 112.572 21.2342   5
   7   3  -5 134.620 21.9830   3
  -7  -3   5 134.706 22.4744   0
   7  -3  -5 124.412 14.3737   1
  -7   3   4 4838.49 69.5697   4
  -7   3   4 5106.12 61.7945   5
   7   3  -4 5080.78 62.7127   3
  -7  -3   4 4969.43 49.4466   5
  -7   3   4 5014.05 70.4193   2
   7  -3  -4 4966.40 45.5054   1
  -7  -3   3 12830.7 71.4012   5
   7   3  -3 12407.1 92.8757   3
  -7   3   3 12865.3 106.855   4
  -7   3   3 12758.8 93.1707   5
  -7   3   3 12604.2 106.626   2
   7  -3  -3 12784.8 66.3421   1
  -7   3   2 2186.46 47.7518   4
  -7   3   2 2114.47 49.1978   2
  -7   3   2 2076.65 40.9858   5
   7  -3  -2 2087.60 26.2111   1
  -7  -3   2 2059.65 27.7069   5
   7   3  -2 2093.30 42.4358   3
  -7   3   2 2105.72 40.6773   3
  -7   3   1 22938.3 135.301   4
  -7   3   1 23005.3 125.264   5
  -7  -3   1 22935.2 77.8103   5
  -7   3   1 23050.2 142.263   2
   7   3  -1 23191.7 122.075   3
  -7   3   1 22984.3 121.119   3
  -7   3   0 791.638 31.1540   4
  -7  -3   0 775.629 14.6309   5
  -7   3   0 762.754 30.8885   5
  -7   3   0 794.130 35.6025   2
   7   3   0 809.419 27.8465   3
  -7   3   0 778.128 29.2862   3
  -7   3  -1 392.299 24.4112   4
  -7   3  -1 347.981 24.1397   3
  -7   3  -1 417.174 25.0729   5
   7   3   1 356.265 22.7727   3
  -7  -3  -1 379.653 13.0760   6
   7   3   2-1.71839 18.2201   3
  -7   3  -2 10.3003 15.5928   4
  -7   3  -2-6.44001 19.7185   5
  -7   3  -2-21.5930 18.3614   3
  -7  -3  -2 1.42330 9.69512   6
  -7  -3  -3 1626.37 29.4752   6
  -7   3  -3 1587.11 35.1456   4
  -7  -3  -3 1536.10 20.4142   5
   7   3   3 1606.30 42.3062   1
  -7   3  -3 1576.70 37.8097   3
  -7   3  -3 1604.95 40.5151   5
  -7   3  -4 2990.80 45.1636   4
   7   3   4 3032.52 54.4241   1
  -7   3  -4 2958.62 50.7901   3
  -7  -3  -4 2850.30 40.5360   6
  -7  -3  -4 2741.47 30.0263   5
  -7   3  -4 2881.85 53.9203   5
  -7   3  -5 5115.81 55.2739   4
  -7   3  -5 5115.80 64.7311   3
   7   3   5 5071.00 68.8797   1
  -7  -3  -5 4984.36 43.6826   5
  -7   3  -5 5389.27 74.0025   5
  -7  -3  -5 5033.44 57.2954   6
  -7   3  -6 84.7575 13.3399   4
  -7   3  -6 105.076 10.6522   0
  -7   3  -6 97.0430 21.4401   3
  -7  -3  -6 102.186 18.3316   6
  -7   3  -7 34.9957 11.4071   0
  -7  -3  -7 35.5328 18.5812   6
  -7  -3  -8 3007.93 53.6871   6
  -7  -3  -9 3938.36 63.8151   6
  -7  -3 -10 385.323 30.8364   6
  -7  -3 -11 1539.53 46.7187   6
  -7  -3 -12 839.913 41.7822   6
  -7  -3 -13 53.4851 26.9443   6
  -7  -3 -14 225.591 38.0711   6
  -7   3 -14 174.338 40.4087   6
  -7  -3 -15 3674.57 81.0014   6
  -7   3 -15 4062.43 91.6067   6
  -7   3 -16 718.341 49.1036   6
  -7  -3 -16 711.347 46.7442   6
  -7  -3 -17 14.5055 38.5569   6
  -7   3 -17-32.3067 38.7322   6
  -7   3 -18 721.626 51.6308   6
  -7  -3 -18 779.898 53.4316   6
  -7  -3 -19 115.524 40.1425   6
  -7   3 -19 121.882 44.5810   6
  -7  -3 -20 16.1794 42.3679   6
  -7   3 -20 16.9901 43.2041   6
  -7  -3 -21 72.9559 36.9704   6
  -7   3 -21 4.21923 44.3385   6
  -7   3 -22 48.7739 43.8517   6
  -7   3 -23 78.8140 41.3157   6
   7  -4 -21-21.0338 29.9729   6
   7  -4 -20 15.4464 34.1000   6
   7  -4 -19 31.0243 34.4299   6
   7  -4 -18 19.8485 33.6691   6
  -7   4  17-32.0207 30.0517   4
   7  -4 -17-68.3827 35.7624   6
   7  -4 -16 7.40244 35.9614   6
  -7   4  16-24.4701 29.2482   4
  -7   4  15 19.7649 27.8535   4
  -7   4  14-13.8547 33.2477   4
  -7   4  13-15.1574 25.0611   5
  -7   4  13-17.3888 34.0540   4
  -7   4  12-6.80442 25.0567   5
  -7   4  12-12.3896 30.2893   4
  -7   4  11 9.24872 22.8986   5
  -7   4  11-6.28295 32.7599   4
  -7   4  10-1.84727 29.7935   4
  -7   4  10 0.65363 19.5960   5
  -7   4   9 14.6121 31.5026   4
  -7   4   9 1.75961 19.8127   5
   7  -4  -8 22.7278 15.2065   1
  -7   4   8-4.10037 29.6910   4
  -7   4   8-13.1053 19.2499   5
   7   4  -8 13.4722 29.2026   3
  -7   4   7-3.79781 29.8417   4
  -7   4   7-1.90938 19.1817   5
   7   4  -7 14.4522 26.3004   3
   7  -4  -7 9.72208 15.3116   1
   7  -4  -6 25.2076 13.2340   1
   7   4  -6-4.79517 26.0994   3
  -7   4   6 1.83108 28.3512   4
  -7   4   6 12.8263 18.2347   5
  -7   4   5-29.7092 30.3386   4
  -7   4   5 2.62413 19.4067   5
   7  -4  -5-5.97132 14.0179   1
   7   4  -5-6.14897 24.5600   3
  -7   4   4 2.11732 27.5871   4
  -7   4   4 13.6540 28.5619   2
  -7   4   4 6.42507 19.9139   5
   7  -4  -4 0.53820 13.5349   1
   7   4  -4-18.7913 27.2524   3
   7   4  -3 45.0325 24.2261   3
  -7   4   3 36.7885 31.4162   2
  -7   4   3 34.2284 29.1304   4
  -7   4   3 7.52597 19.4518   5
   7   4  -2 13.3283 23.7583   3
  -7   4   2 47.5896 27.5378   2
  -7   4   2 13.1703 28.4346   4
  -7   4   2 21.6851 24.8902   3
  -7   4   2 38.2606 19.1795   5
  -7   4   1 15.4221 25.5821   3
  -7   4   1-12.4779 28.8856   2
   7   4  -1 11.2196 23.9781   3
  -7   4   1 0.88257 23.0261   4
  -7   4   1-6.32442 19.6087   5
  -7   4   0-12.6374 20.1919   5
   7   4   0-6.15590 22.1321   3
  -7   4   0-15.6782 21.1352   3
  -7   4   0 14.6369 22.6135   4
  -7   4   0-13.8425 24.0318   2
  -7   4  -1-2.62375 21.2508   5
  -7   4  -1 2.12021 22.9068   3
   7   4   1-11.6916 23.7611   3
  -7   4  -1 5.38836 21.7736   4
  -7   4  -1 21.0143 26.2350   2
  -7   4  -2 6.02818 23.4133   3
  -7   4  -2-0.62179 20.8855   4
  -7   4  -2-2.38566 21.0029   5
  -7   4  -2-7.91682 25.5591   2
   7   4   2 0.32355 22.4608   3
  -7   4  -3-6.98981 19.6543   4
  -7   4  -3-9.90667 22.6173   5
  -7   4  -3 3.23960 22.6108   2
  -7   4  -3-13.5262 21.9968   3
  -7   4  -4 13.6102 25.8674   3
  -7  -4  -4 9.01027 13.6463   6
  -7   4  -4 29.1993 19.5747   4
  -7   4  -4-11.0382 24.7829   5
  -7  -4  -5-8.13841 15.0834   6
  -7   4  -5-18.7912 19.6219   4
  -7   4  -5 0.25732 25.7618   5
  -7   4  -5 5.81314 25.5183   3
  -7  -4  -6-6.01401 17.6830   6
  -7   4  -6-8.33339 28.5836   5
  -7   4  -6 14.2760 26.0855   3
  -7   4  -7 0.06529 24.7684   3
  -7  -4  -7-8.16140 16.9620   6
  -7  -4  -8 0.33057 19.0435   6
  -7   4  -8 6.80176 25.4868   3
  -7   4  -9-19.5087 27.4917   3
  -7  -4  -9-3.35468 21.0566   6
  -7  -4 -10-3.53286 21.7602   6
  -7  -4 -11 2.60970 25.2386   6
  -7  -4 -12 44.5862 26.5438   6
  -7  -4 -13 24.6158 28.5718   6
  -7  -4 -14-24.0676 32.9625   6
  -7  -4 -15-16.0446 32.1113   6
  -7  -4 -16 15.1815 33.9008   6
  -7  -4 -17 17.1240 33.6333   6
  -7  -4 -18-3.81998 35.3364   6
  -7  -4 -19 74.9308 36.9477   6
  -7  -4 -20 86.1451 42.8989   6
  -7  -4 -21 11.8147 42.8399   6
   7  -5 -19 45.0665 44.3258   6
  -7   5  18 231.295 46.8987   4
   7  -5 -18 112.406 43.9012   6
   7  -5 -17 21.9587 35.7890   6
  -7   5  17-19.5920 38.8775   4
  -7   5  16 378.329 45.9517   4
   7  -5 -16 427.658 42.8968   6
  -7   5  15 70.9462 33.1624   4
  -7   5  14-22.1777 36.9964   4
  -7   5  13 84.7662 35.5002   4
   7   5 -13 129.095 41.9688   3
  -7   5  12 1082.93 56.8626   4
   7   5 -12 1067.11 50.7732   3
  -7   5  11 68.6700 34.6844   4
   7   5 -11 106.502 34.8408   3
  -7   5  10 161.327 37.0836   4
   7   5 -10 196.154 37.0538   3
  -7   5   9 1379.69 59.1189   4
   7   5  -9 1328.00 52.3272   3
   7   5  -8 58.5799 34.9496   3
  -7   5   8 55.3563 34.3462   4
  -7   5   7 1769.86 60.5110   4
   7   5  -7 1918.15 59.2181   3
  -7   5   6-7.39593 33.9624   4
   7   5  -6-23.2026 31.9614   3
   7   5  -5 128.905 30.4937   3
  -7   5   5 150.094 32.7361   4
  -7   5   4 273.635 35.9131   4
   7   5  -4 254.334 35.6086   3
  -7   5   3 1786.04 57.4952   4
   7   5  -3 1880.30 54.8067   3
   7   5  -2 26.9907 31.3230   3
  -7   5   2 48.9745 28.3072   2
  -7   5   2 28.7424 25.8463   3
  -7   5   2 41.9463 28.9418   4
   7   5  -1-5.28879 27.4274   3
  -7   5   1 18.5406 26.5571   4
  -7   5   1 19.1083 29.5327   3
  -7   5   1 11.6642 26.6659   2
  -7   5   0 1631.95 51.4742   4
   7   5   0 1566.87 48.8803   3
  -7   5   0 1622.58 51.4042   3
  -7   5   0 1527.86 53.2493   2
  -7   5  -1 1193.04 45.2477   4
  -7   5  -1 1089.16 38.1355   5
  -7   5  -1 1030.17 43.7616   3
  -7   5  -1 1130.75 48.1158   2
   7   5   1 1245.85 47.0153   3
  -7   5  -2-10.3417 20.6849   5
  -7   5  -2-18.3020 28.0662   3
  -7   5  -2 37.4815 26.0187   4
   7   5   2-13.3591 25.0121   3
  -7   5  -2 30.7760 30.0894   2
  -7   5  -3 3799.71 69.1167   4
  -7   5  -3 3774.95 72.9127   3
  -7   5  -3 3868.39 77.0374   2
  -7   5  -3 3950.37 67.4911   5
  -7   5  -4 3838.29 77.5993   2
  -7   5  -4 3818.83 74.7230   3
  -7   5  -4 3767.70 68.8350   5
  -7   5  -5 1987.26 59.5739   2
  -7   5  -5 1972.24 57.5252   3
  -7   5  -5 2241.48 57.1868   5
  -7   5  -6 1800.32 58.0929   3
  -7   5  -6 1763.72 55.6049   2
  -7   5  -6 1729.33 53.1829   5
  -7   5  -7 1811.64 59.4631   3
  -7   5  -7 1800.55 57.4305   5
  -7   5  -8 1632.12 56.9769   3
  -7   5  -8 1680.19 57.5636   5
  -7   5  -9 1276.50 54.4372   3
  -7   5 -10 661.316 43.3174   3
  -7   5 -11 676.633 44.6480   3
  -7  -5 -11 705.537 37.1483   6
  -7  -5 -12 111.101 26.3907   6
  -7   5 -12 148.413 41.0827   3
  -7  -5 -13 1096.86 49.6696   6
  -7   5 -13 910.004 53.0843   3
  -7  -5 -14 1355.18 55.8118   6
  -7   5 -14 1306.63 61.7810   3
  -7  -5 -15 39.5927 28.9814   6
  -7  -5 -16 25.1583 29.1007   6
  -7  -5 -17 197.093 36.3470   6
  -7  -5 -18 200.303 39.1215   6
  -7  -5 -19 62.4350 36.8868   6
  -7  -5 -20 41.1916 37.9890   6
   7  -6 -18-25.6286 31.5849   6
  -7   6  18-56.1546 41.9453   4
   7  -6 -17 7.28841 31.9629   6
  -7   6  17 7.78355 38.7395   4
   7   6 -17 11.5372 36.5936   3
  -7   6  16 97.0275 36.7912   4
   7   6 -16 62.1398 40.3590   3
   7  -6 -16 113.502 33.2182   6
  -7   6  15 22.8990 44.0852   4
   7   6 -15-15.5406 33.3454   3
  -7   6  14-8.23729 35.1195   4
   7   6 -14 14.7542 41.6686   3
  -7   6  13 13.3273 40.2709   4
   7   6 -13-25.6191 43.0159   3
  -7   6  12-20.8033 34.0706   4
   7   6 -12 19.3482 40.2367   3
  -7   6  11-7.37349 34.8776   4
   7   6 -11-20.0563 33.9663   3
  -7   6  10-10.7029 36.4362   4
   7   6 -10-7.57605 35.6381   3
   7   6  -9 26.6503 35.0349   3
  -7   6   9 23.4354 37.9518   4
   7   6  -8-26.8185 39.4032   3
  -7   6   8-13.8226 37.8902   4
  -7   6   7-1.90598 38.9544   4
   7   6  -7-24.0303 33.6974   3
   7   6  -6 4.48038 37.4857   3
  -7   6   6 16.3063 33.9065   4
   7   6  -5-5.31297 36.5077   3
  -7   6   5 32.1940 38.2365   4
   7   6  -4 3.60180 34.1712   3
  -7   6   4 33.8853 35.6585   4
  -7   6   3 12.6797 32.9538   4
   7   6  -3 20.4807 30.8832   3
  -7   6   2 19.7106 32.9801   4
   7   6  -2-4.22508 36.1911   3
  -7   6   2 21.6907 29.0715   3
   7   6  -1-1.73224 29.7372   3
  -7   6   1 29.4317 34.6080   4
  -7   6   1 14.3176 34.2788   3
  -7   6   1 4.36718 30.0422   2
  -7   6   0 28.8032 31.3171   3
  -7   6   0 8.33850 29.1355   4
  -7   6   0-12.4242 33.9933   2
   7   6   0 32.3778 34.7593   3
   7   6   1-28.0152 33.7150   3
  -7   6  -1 3.11093 33.3553   3
  -7   6  -1-18.7225 34.7343   2
  -7   6  -2-3.94692 29.3552   2
  -7   6  -2-9.91867 29.0332   3
   7   6   2-13.8855 29.5795   3
  -7   6  -3-21.0843 29.5822   2
  -7   6  -3 11.0454 33.6922   3
  -7   6  -4 36.5004 35.6319   3
  -7   6  -4 6.91090 30.6277   2
  -7   6  -5 43.1808 32.2243   2
  -7   6  -5-22.7311 37.3711   3
  -7   6  -6 7.13871 27.8703   2
  -7   6  -6-1.18122 38.0224   3
  -7   6  -7-15.2433 32.1859   2
  -7   6  -7 13.3517 31.4530   3
  -7   6  -8 20.8632 38.3380   3
  -7   6  -8 37.8489 29.8003   2
  -7   6  -9 14.5126 36.4468   3
  -7   6  -9 30.5600 29.6207   2
  -7   6 -10-5.37548 32.0061   2
  -7   6 -10-39.6756 34.6264   3
  -7   6 -11 33.3841 39.4709   3
  -7   6 -12 43.0367 43.4298   3
  -7   6 -13 20.6501 33.8661   3
  -7   6 -14-31.3887 41.5219   3
  -7   6 -15 28.3128 45.8642   3
  -7   6 -16-37.8708 46.2126   3
  -7   6 -17-17.7364 44.1479   3
   7  -7 -15 151.039 33.4744   6
  -7   7  15 152.302 50.1264   4
   7   7 -15 236.364 51.9534   3
  -7   7  14 202.231 41.7610   4
   7   7 -14 177.984 48.3033   3
  -7   7  13 35.4787 46.2539   4
   7   7 -13-38.5464 42.3597   3
  -7   7  12 75.2766 49.0164   4
   7   7 -12 44.3093 41.4063   3
  -7   7  11 76.0588 48.8002   4
   7   7 -11-20.8541 47.3839   3
  -7   7  10 596.478 58.7153   4
   7   7 -10 436.191 52.3163   3
  -7   7   9 791.957 61.8436   4
   7   7  -9 769.708 58.9303   3
   7   7  -8 309.334 51.8624   3
  -7   7   8 301.550 48.9436   4
  -7   7   7 608.859 50.3182   4
   7   7  -7 564.318 53.9390   3
   7   7  -6 66.6462 40.0376   3
  -7   7   6 43.5528 38.1750   4
   7   7  -5 36.1196 41.5029   3
  -7   7   5-0.62371 42.2664   4
   7   7  -4 21.0049 42.5437   3
   7   7  -3 438.730 48.0961   3
   7   7  -2 115.330 41.8435   3
  -7   7   2 125.232 40.3305   3
   7   7  -1 19.3857 39.5747   3
  -7   7   1 33.7594 39.7059   3
  -7   7   0 37.2228 41.3402   3
   7   7   0-4.26810 39.7885   3
   7   7   1 1086.03 57.6456   3
  -7   7  -1 1347.07 63.6320   3
  -7   7  -1 1170.18 59.2006   2
  -7   7  -2 292.991 46.8176   3
  -7   7  -2 273.343 41.1481   2
   7   7   2 253.617 42.1298   3
  -7   7  -3-14.0258 30.9077   2
  -7   7  -3 19.4104 39.0204   3
  -7   7  -4 107.203 36.4918   3
  -7   7  -4 97.4931 35.8411   2
  -7   7  -5-6.24049 41.6960   3
  -7   7  -5 34.1528 35.9106   2
  -7   7  -6 54.0298 34.4012   3
  -7   7  -6 98.7816 33.7057   2
  -7   7  -7 121.449 45.0681   3
  -7   7  -7 155.369 38.7565   2
  -7   7  -8 203.985 35.9487   2
  -7   7  -8 240.007 47.7173   3
  -7   7  -9 13.7209 43.3264   3
  -7   7 -10 495.029 54.4663   3
  -7   7 -11 415.104 54.3871   3
  -7   7 -12 137.828 40.9908   3
  -7   7 -13 20.1944 50.7021   3
  -7   7 -14-75.0602 39.1999   3
  -7   7 -15 83.4759 41.1513   3
   7   8 -11-15.1531 49.2152   3
   7   8 -10 42.7432 37.4758   3
   7   8  -9 16.6950 42.2242   3
   7   8  -8-6.71011 43.2462   3
   7   8  -7 40.6194 42.7774   3
   7   8  -6 43.9279 37.8498   3
   7   8  -5 27.2648 44.5061   3
   7   8  -4 19.8394 43.3116   3
   7   8  -3 37.6731 41.3839   3
   7   8  -2-16.3097 41.1999   3
  -7   8   1-6.99860 32.7294   3
   7   8  -1-49.3147 44.3897   3
   7   8   0-35.1342 39.8874   3
  -7   8   0 61.9973 42.7821   3
  -7   8  -1-101.528 41.7434   3
   7   8   1 5.45745 35.7139   3
  -7   8  -2 3.61010 36.5927   3
  -7   8  -3 7.76074 42.5299   3
  -7   8  -4-8.86951 41.0229   3
  -7   8  -4 29.7043 36.7423   2
  -7   8  -5-44.1733 36.5115   3
  -7   8  -5 1.08266 42.9276   2
  -7   8  -6-8.14033 42.5576   3
  -7   8  -6-24.8015 30.9895   2
  -7   8  -7 53.8619 45.1920   3
  -7   8  -8-38.6119 44.6535   3
  -7   8  -9 51.6105 46.0910   3
  -7   8 -10-31.4854 33.5339   3
  -7   8 -11 53.9010 51.0409   3
   7   9  -1-6.92059 48.2275   3
   7   9   0 56.3021 40.5009   3
  -7   9   0 63.5544 45.7844   3
  -7   9  -1-27.5891 43.0930   3
  -7   9  -2 100.663 54.0128   3
   8   0 -24 244.080 37.0621   6
   8   0 -23-49.1287 41.2665   6
   8   0 -22 39.2571 37.5016   6
   8   0 -21 1.36694 37.2154   6
   8   0 -20 3381.99 83.2783   6
   8   0 -19 31.3094 36.2397   6
   8   0 -18 5117.60 93.2313   6
   8   0 -17 27.6023 36.8376   6
  -8   0  17 47.0348 35.3374   5
   8   0 -16 208.809 33.4780   6
  -8   0  16 196.829 35.6491   5
  -8   0  15-10.5724 31.8412   5
   8   0 -15-6.69082 26.3618   6
   8   0 -14 4980.86 76.4702   6
  -8   0  14 4821.81 81.9270   5
  -8   0  13 7.27891 26.9128   5
   8   0 -13 7.87924 22.7573   6
  -8   0  12 386.384 31.4263   5
  -8   0  11-0.49025 23.0719   5
  -8   0  10 1355.72 41.1343   5
  -8   0   9-6.88343 22.7350   5
   8   0  -9-21.7060 20.9435   0
  -8   0   8 32161.4 157.296   5
   8   0  -8 32127.1 147.892   0
  -8   0   7-5.38906 18.3785   5
   8   0  -7-11.9678 16.8923   0
  -8   0   6 2515.32 43.3303   5
   8   0  -6 2471.76 39.7089   0
  -8   0   5 21.3902 8.64824   2
  -8   0   5-3.80072 15.1836   5
  -8   0   5-6.64575 14.4804   0
   8   0  -5 0.53908 12.5246   0
   8   0  -4 23090.6 103.100   0
  -8   0   4 22879.5 114.195   5
  -8   0   4 22332.8 100.663   0
  -8   0   3 0.55772 14.4400   0
  -8   0   3-9.01464 17.0817   5
  -8   0   2 9556.47 59.9743   0
  -8   0   2 9648.05 70.7376   5
  -8   0   1-4.75749 16.7008   5
  -8   0   0 7297.66 62.6662   5
  -8   0  -1-0.06567 14.5759   5
  -8   0  -2 6639.14 61.7700   5
  -8   0  -3 13.1450 17.6365   5
   8   0   3-7.06649 11.9806   1
   8   0   4 8722.37 59.9549   1
  -8   0  -4 8653.59 75.9567   6
  -8   0  -4 8759.01 76.0320   5
  -8   0  -5 4.85660 14.3803   1
   8   0   5-3.51834 13.3070   1
  -8   0  -5-13.7969 18.8752   6
   8   0   6 110.182 13.9439   1
  -8   0  -6 128.623 21.9292   6
  -8   0  -6 97.9615 17.6866   1
  -8   0  -7 3.50164 17.0855   1
  -8   0  -7 3.91790 23.0291   6
  -8   0  -8 10283.0 99.1127   6
  -8   0  -8 10002.5 82.1905   1
  -8   0  -9 17.6789 18.2670   1
  -8   0  -9 4.66315 24.1151   6
  -8   0 -10 8103.57 96.4276   6
  -8   0 -10 7858.75 79.8333   1
  -8   0 -11-11.6129 29.0623   6
  -8   0 -12 40.6925 28.7090   6
  -8   0 -13 2.02698 30.0857   6
  -8   0 -14 637.687 44.4443   6
  -8   0 -15-31.4523 34.5877   6
  -8   0 -16 549.702 49.6622   6
  -8   0 -17-34.6695 41.3958   6
  -8   0 -18 2.54367 41.9029   6
  -8   0 -19-28.4649 34.4072   6
  -8   0 -20 21.8104 40.0680   6
  -8   0 -21-109.168 36.2871   6
  -8   0 -22-16.1019 47.4116   6
  -8   0 -23-76.4876 43.7870   6
   8  -1 -24 60.2473 45.2405   6
   8  -1 -23-11.5930 38.8945   6
   8  -1 -22-10.4895 39.9335   6
   8   1 -21 35.1092 31.2894   6
   8  -1 -21 39.7692 37.9000   6
   8  -1 -20-22.8227 37.8465   6
   8   1 -20-10.5620 28.9986   6
   8  -1 -19 19.3759 37.7092   6
   8   1 -19 0.37325 30.2906   6
   8  -1 -18 23.6914 37.4634   6
  -8   1  18 41.1128 36.8533   5
   8   1 -18 37.2290 35.1754   6
   8  -1 -17 21.5956 30.7469   6
   8   1 -17 29.6330 33.9433   6
  -8   1  17 68.2501 39.5996   5
  -8   1  16 12.3434 34.6652   5
   8   1 -16 5.28985 29.7238   6
   8  -1 -16 26.6063 32.3655   6
   8   1 -15-15.9859 27.1334   6
  -8  -1  15 28.1715 28.9832   5
   8  -1 -15-26.3925 27.7741   6
  -8   1  15 33.9460 31.1261   5
  -8   1  14-1.54235 26.4599   5
  -8  -1  14 13.7984 28.3196   5
   8   1 -14-6.40557 21.3133   6
   8   1 -13-1.87384 20.5102   6
  -8  -1  13 6.35908 26.1687   5
  -8   1  13 16.6986 26.2952   5
   8   1 -12 29.1438 18.4464   6
  -8   1  12 6.32548 24.1219   5
  -8  -1  12-12.7629 23.7474   5
  -8  -1  11-2.22264 22.7793   5
  -8   1  11 11.0648 20.0057   5
   8   1 -11-1.01961 16.5947   6
  -8  -1  10-6.83959 21.8050   5
  -8   1  10 1.60546 22.8140   5
  -8  -1   9 2.02473 21.2332   5
  -8   1   9-7.95627 21.6939   5
   8   1  -9 0.87906 22.2502   0
  -8   1   8-6.85016 19.3935   5
  -8  -1   8-34.4894 19.7754   5
   8   1  -8-11.5274 15.6578   0
  -8  -1   7-0.34468 19.1941   5
   8   1  -7-11.2917 15.7480   0
  -8  -1   7-9.21292 15.4527   0
  -8   1   7-14.9013 17.9799   5
  -8  -1   6-2.83181 17.7420   5
  -8   1   6-11.1975 14.7818   2
  -8   1   6 8.19501 20.7142   5
   8  -1  -6-15.9950 15.5763   0
   8   1  -6 10.7941 20.2316   0
  -8  -1   6-7.88262 15.1351   0
  -8   1   5-0.59413 13.8927   2
  -8  -1   5-3.63858 16.0450   0
  -8  -1   5 3.21008 14.4280   5
  -8   1   5 0.85690 18.0871   5
   8  -1  -5-10.8183 13.6871   0
  -8  -1   4-2.34825 16.2484   0
  -8  -1   4 5.51629 14.4750   5
  -8   1   4-4.63727 17.5209   5
   8  -1  -4-2.93727 11.3748   0
  -8   1   4-3.43827 13.3222   2
  -8  -1   3 17.1805 17.1663   0
   8  -1  -3-1.97831 10.2067   0
  -8  -1   3 8.84953 14.4567   5
  -8   1   3-3.23087 16.8899   5
   8   1  -2 0.50610 8.68670   3
   8  -1  -2 7.37553 9.98502   0
  -8  -1   2-2.69587 12.4189   5
  -8   1   2-1.71979 18.0194   5
   8   1  -1-3.10307 7.83893   3
  -8  -1   1-1.03365 13.4864   5
  -8   1   1 0.83691 8.60458   0
  -8   1   1 16.4178 17.1241   5
  -8   1   0-0.05764 7.38640   0
  -8   1   0 16.0992 18.9896   5
  -8  -1   0 13.5548 13.7937   5
  -8  -1  -1 2.47322 13.9346   5
  -8   1  -1-3.98383 7.77978   3
  -8   1  -1-0.83240 18.2420   5
   8  -1   2-0.41179 7.14285   1
  -8   1  -2 0.90998 18.0570   5
  -8   1  -2 1.75483 8.70885   3
  -8   1  -3 9.89929 18.0853   5
  -8  -1  -3-5.03703 13.7794   5
   8  -1   3-0.11971 7.61702   1
  -8  -1  -3 1.41096 15.2818   6
   8   1   3-9.85369 15.3462   1
  -8   1  -4 3.87236 10.2458   1
   8   1   4-13.0454 17.4774   1
  -8  -1  -4 5.55993 16.0504   5
  -8   1  -4 4.90497 21.7227   5
  -8  -1  -4-2.04960 16.2279   6
  -8   1  -5-15.9666 11.7332   1
  -8  -1  -5-7.23489 18.2232   6
   8   1   5-3.89046 14.7791   1
  -8  -1  -6-9.68395 19.9511   6
  -8   1  -6-3.23873 13.3591   1
   8   1   6-5.40655 14.7228   1
  -8  -1  -6-7.11928 20.1533   1
  -8  -1  -7 8.79827 19.5951   1
  -8   1  -7 0.50601 14.1862   1
  -8   1  -7-1.13072 22.6374   6
   8   1   7 14.9390 19.1019   1
  -8  -1  -7-9.07262 22.9028   6
  -8  -1  -8 3.66888 19.8930   6
  -8  -1  -8-0.40058 19.4203   1
  -8   1  -8 8.93839 15.1787   1
   8   1   8 7.95242 13.3679   1
  -8   1  -8-0.96182 23.6478   6
  -8  -1  -9-6.60975 20.9591   6
  -8  -1  -9 30.1114 22.3865   1
  -8   1  -9-6.65678 25.4227   6
  -8   1  -9-4.44619 13.3672   1
  -8   1 -10 11.3105 16.2458   1
  -8   1 -10 10.5549 24.9676   6
  -8  -1 -10-3.41670 22.2436   6
  -8   1 -11 36.6850 28.1776   6
  -8  -1 -11-12.2631 27.3315   6
  -8   1 -11 6.39710 12.8560   1
  -8   1 -12 14.6812 30.0857   6
  -8  -1 -12 1.13306 26.6894   6
  -8  -1 -13 14.9291 28.7516   6
  -8   1 -13 12.9883 32.0093   6
  -8  -1 -14 12.4802 30.8351   6
  -8   1 -14-6.39331 30.8303   6
  -8   1 -15-25.7007 33.7477   6
  -8  -1 -15-13.1336 35.8811   6
  -8  -1 -16-46.7650 37.6460   6
  -8   1 -16-38.2540 37.9819   6
  -8  -1 -17-44.9711 33.2005   6
  -8   1 -17-28.2546 41.2847   6
  -8  -1 -18 12.4940 37.7306   6
  -8   1 -18-29.5507 40.7679   6
  -8   1 -19 32.6855 39.3166   6
  -8  -1 -19-9.68543 36.5233   6
  -8   1 -20-13.9829 36.5023   6
  -8  -1 -20-4.02575 43.7899   6
  -8  -1 -21-4.47330 38.6373   6
  -8   1 -21-4.01736 42.9584   6
  -8   1 -22 76.5672 44.3773   6
  -8  -1 -22-30.6241 37.3568   6
  -8   1 -23 43.5902 45.0769   6
   8  -2 -23 23.5273 43.8132   6
   8  -2 -22-6.82322 40.0743   6
   8  -2 -21 327.221 46.9439   6
   8  -2 -20 389.603 46.5612   6
  -8   2  19 1126.16 57.7196   5
   8  -2 -19 1111.51 57.8299   6
   8  -2 -18 1611.55 62.0928   6
  -8   2  18 1587.49 63.1725   5
  -8   2  17 529.187 43.2287   5
   8  -2 -17 444.528 39.3915   6
  -8   2  16 1305.18 53.4214   5
   8  -2 -16 1275.85 54.6691   6
  -8   2  15 479.944 38.5979   5
  -8   2  14-21.1415 31.1577   5
  -8  -2  13 262.798 33.1548   5
  -8   2  13 216.017 30.6871   5
   8   2 -13 243.837 23.0107   6
   8   2 -12 207.879 20.3762   6
  -8  -2  12 170.730 28.3844   5
  -8   2  12 142.368 26.4111   5
  -8  -2  11 661.612 33.7672   5
  -8   2  11 695.086 35.5913   5
   8   2 -11 685.488 25.0871   6
   8   2 -10 89.4389 15.3383   6
  -8  -2  10 83.8737 22.8531   5
  -8   2  10 90.4984 23.4448   5
  -8  -2   9 871.685 33.3169   5
  -8   2   9 869.834 35.3941   5
   8   2  -9 925.294 24.3574   6
   8   2  -8 218.819 13.9365   6
  -8  -2   8 227.259 22.3067   5
  -8   2   8 247.350 23.1619   5
   8   2  -8 212.096 21.3385   0
  -8  -2   8 210.755 24.5723   0
   8   2  -7 1950.87 28.0591   6
  -8  -2   7 2104.15 41.7055   5
  -8   2   7 2062.62 43.7594   5
  -8  -2   7 1977.47 41.4757   0
  -8  -2   6 4755.50 61.0054   0
  -8  -2   6 4636.00 56.2535   5
  -8   2   6 4863.22 63.1386   5
  -8  -2   5 251.263 23.9434   0
  -8   2   5 229.913 22.7263   5
  -8  -2   5 252.414 19.4819   5
  -8   2   5 247.999 23.1571   2
  -8  -2   4 10645.8 74.4984   5
  -8   2   4 10435.6 85.4874   5
  -8   2   4 10508.7 87.2833   2
  -8  -2   4 10464.6 84.8288   0
   8   2  -3 8350.03 62.9594   3
  -8  -2   3 8435.35 62.7633   5
  -8   2   3 8356.89 75.3705   5
  -8   2   3 8628.19 78.5457   2
  -8   2   2 37216.0 160.205   2
  -8   2   2 37523.6 154.335   5
   8   2  -2 37736.8 127.790   3
   8  -2  -2 37766.0 88.9073   0
  -8  -2   2 37179.4 123.713   5
   8  -2  -1 8009.78 33.9815   0
  -8  -2   1 7751.18 55.7171   5
  -8   2   1 8200.70 75.3595   5
   8   2  -1 8033.19 59.6844   3
  -8   2   1 8264.08 59.0580   3
  -8  -2   0 3319.43 36.8995   5
  -8   2   0 3611.19 53.0926   5
   8   2   0 3423.24 38.8073   3
  -8   2   0 3483.09 39.7448   3
  -8  -2  -1 1421.72 24.6308   6
  -8  -2  -1 1411.31 25.3660   5
  -8   2  -1 1481.83 28.3172   3
  -8   2  -1 1486.74 36.9761   5
   8   2   1 1534.60 27.8607   3
  -8  -2  -2 5526.24 49.6312   6
  -8  -2  -2 5550.06 46.9731   5
  -8   2  -2 5570.87 51.4515   3
  -8   2  -2 5782.19 67.2998   5
   8   2   3 6405.46 68.5978   1
  -8   2  -3 6189.65 55.6093   3
  -8  -2  -3 6155.16 51.7724   5
  -8   2  -3 6129.77 71.5157   5
  -8  -2  -3 6305.10 56.6379   6
  -8  -2  -4 2480.66 39.9165   6
  -8   2  -4 2427.18 37.5179   3
   8   2   4 2614.35 47.2134   1
  -8   2  -4 2642.34 22.7333   1
  -8  -2  -4 2402.86 35.8581   5
  -8   2  -4 2504.09 50.4800   5
  -8   2  -5 7504.30 83.6502   5
   8   2   5 7993.01 78.6715   1
  -8  -2  -5 7832.79 71.5004   6
  -8   2  -5 7788.09 44.8833   1
  -8  -2  -5 7724.43 64.7950   5
  -8  -2  -6 1360.93 35.8874   6
   8   2   6 1388.40 37.2352   1
  -8   2  -6 1399.34 23.0874   1
  -8  -2  -7 546.393 26.9208   6
   8   2   7 559.941 29.9382   1
  -8   2  -7 528.826 17.3644   1
  -8   2  -8 35.1761 12.9832   1
  -8  -2  -8 25.7807 19.4945   6
  -8  -2  -9 1998.56 48.7085   6
  -8  -2 -10 282.775 27.7194   6
  -8   2 -10 267.890 30.3008   6
  -8   2 -11 117.571 29.6121   6
  -8  -2 -11 113.938 27.3630   6
  -8   2 -12 1481.66 52.9868   6
  -8  -2 -12 1463.20 49.6361   6
  -8  -2 -13 748.756 41.4338   6
  -8   2 -13 809.509 47.5947   6
  -8   2 -14 1.37529 33.0073   6
  -8  -2 -14 9.79080 30.2982   6
  -8  -2 -15 14.1251 35.7751   6
  -8   2 -15 14.6121 35.0860   6
  -8  -2 -16 367.862 38.7526   6
  -8   2 -16 324.497 44.4663   6
  -8  -2 -17 178.865 41.9139   6
  -8   2 -17 193.630 41.6351   6
  -8  -2 -18-3.28728 35.3560   6
  -8   2 -18-11.6446 37.7443   6
  -8   2 -19 263.152 42.1905   6
  -8  -2 -19 234.525 42.2443   6
  -8   2 -20-8.13447 45.9694   6
  -8  -2 -20 104.874 40.2792   6
  -8  -2 -21 358.294 48.7573   6
  -8   2 -21 268.426 50.6128   6
  -8   2 -22 187.741 50.3678   6
  -8  -2 -22 75.3577 42.0283   6
  -8   2 -23 272.981 48.6495   6
   8  -3 -22 2.91100 40.9535   6
   8  -3 -21-19.4792 38.1725   6
   8  -3 -20-1.84811 38.5123   6
   8  -3 -19 56.1896 37.9769   6
  -8   3  19-9.54081 36.3820   5
   8  -3 -18-17.2890 36.0939   6
  -8   3  18-14.6831 28.7893   5
   8  -3 -17-17.0576 30.6117   6
  -8   3  17 30.1600 33.5723   5
  -8   3  17-13.5128 27.9804   4
  -8   3  16-36.3739 30.8628   4
  -8   3  16 9.15289 25.7220   5
  -8   3  15 28.4916 30.8065   5
  -8   3  15-31.4437 32.3305   4
  -8   3  14-32.2002 32.5486   5
  -8   3  14 4.35666 29.5651   4
  -8   3  13 9.92200 27.4277   4
  -8   3  13-26.5555 31.3441   5
  -8   3  12-2.38120 24.3135   5
  -8   3  11 18.6673 23.9229   5
  -8  -3  10 9.64891 21.0197   5
  -8   3  10 14.9338 23.7760   5
  -8  -3   9-14.2247 19.6341   5
  -8   3   9 4.15272 19.8183   5
  -8   3   8-9.41740 20.7417   5
  -8  -3   8-5.39509 17.2889   5
  -8  -3   7-0.75684 17.0637   5
  -8   3   7 14.6434 18.8932   5
   8  -3  -7-5.32849 14.0114   1
  -8  -3   6-8.50960 16.5187   5
   8  -3  -6 2.68037 13.2347   1
  -8   3   6 7.53364 21.1950   5
   8   3  -6 3.42991 23.3186   3
   8  -3  -5 7.80663 12.7281   1
  -8   3   5-23.1710 24.5559   2
  -8  -3   5-13.9812 14.4188   5
  -8  -3   5 19.0459 21.1691   0
  -8   3   5-4.85420 19.5549   5
   8   3  -5-8.63729 19.6378   3
  -8   3   4-3.44295 20.8043   2
  -8  -3   4-0.89868 13.8076   5
   8  -3  -4-8.34935 11.7529   1
  -8   3   4 5.90185 18.9185   5
   8   3  -4-9.85334 20.2759   3
  -8   3   3 7.48056 25.4382   2
   8  -3  -3 5.95377 10.5699   1
  -8  -3   3-0.72853 12.3017   5
  -8   3   3 7.65057 17.6833   5
   8   3  -3 6.39453 19.0094   3
  -8   3   2 4.42993 24.7027   2
   8  -3  -2 4.32295 8.63748   1
   8   3  -2-10.0679 19.4954   3
  -8  -3   2-4.96098 10.9897   5
  -8   3   2-7.12560 18.8843   3
  -8   3   2 7.40866 22.2721   5
  -8  -3   1 1.04271 10.2460   5
  -8   3   1 41.0582 20.4274   3
   8   3  -1 23.2844 18.8964   3
  -8   3   1 7.90794 26.3401   2
  -8   3   1 41.4959 24.1090   5
  -8   3   0 10.2263 23.3350   5
  -8   3   0-12.0940 18.9846   3
   8   3   0 10.2506 16.8385   3
  -8   3   0 9.09367 17.8572   4
  -8  -3   0-8.78062 9.48961   5
  -8   3   0-5.56000 21.2325   2
  -8   3  -1-18.0931 20.2871   5
  -8  -3  -1-2.06732 8.03367   6
  -8   3  -1-11.9774 19.7577   3
   8   3   1-2.99097 17.8959   3
  -8   3  -1 1.90425 17.5776   4
  -8  -3  -1 10.3916 7.42305   5
  -8   3  -2-8.45518 21.5095   5
  -8   3  -2 21.0222 16.2909   4
   8   3   2-16.2124 17.9948   3
  -8  -3  -2-0.28383 10.4612   6
  -8   3  -2-6.72679 18.7564   3
  -8  -3  -2 12.0537 7.09279   5
  -8   3  -3-6.24802 20.1859   3
  -8  -3  -3-7.31130 12.2384   6
  -8   3  -3 12.6198 23.1030   5
  -8   3  -3-2.39966 16.7529   4
   8   3   3-31.3640 24.1727   1
  -8  -3  -3 0.11651 9.14123   5
  -8  -3  -4-2.38813 14.8962   6
  -8  -3  -4-12.5226 11.1799   5
   8   3   4-7.42071 25.1739   1
  -8   3  -4 10.1051 16.4898   4
  -8   3  -4 5.79076 20.9808   3
  -8   3  -4-2.98234 26.3337   5
  -8  -3  -5 14.4145 17.7003   6
  -8   3  -5 10.2785 26.5941   5
  -8   3  -5-0.44180 16.7800   4
  -8  -3  -5-5.57237 13.0185   5
  -8   3  -5 42.7918 23.3757   3
  -8   3  -6-32.8788 28.8461   5
  -8  -3  -6-6.37145 17.1817   6
  -8   3  -6 8.59802 14.2869   4
  -8   3  -6 3.00721 21.7359   3
  -8  -3  -7 1.64138 17.9891   6
  -8  -3  -8-7.08876 20.8896   6
  -8  -3  -9 3.01737 20.5943   6
  -8  -3 -10-2.83389 21.7832   6
  -8  -3 -11-2.93752 23.9225   6
  -8  -3 -12-5.12129 29.2479   6
  -8  -3 -13 16.3512 30.4996   6
  -8  -3 -14-3.79142 32.7758   6
  -8  -3 -15 13.0792 38.2892   6
  -8   3 -16 3.31628 40.2257   6
  -8  -3 -16-42.4663 36.5225   6
  -8  -3 -17-26.8839 30.7538   6
  -8   3 -17 19.8351 35.1535   6
  -8  -3 -18 17.2128 38.1700   6
  -8   3 -18-14.6878 43.4524   6
  -8   3 -19-20.5562 42.7157   6
  -8  -3 -19 24.1189 40.4281   6
  -8   3 -20-6.19914 37.7060   6
  -8  -3 -20 41.2118 38.0397   6
  -8   3 -21-25.5216 41.5709   6
  -8  -3 -21-43.8902 35.2234   6
  -8   3 -22-31.7982 45.3558   6
   8  -4 -21 270.367 50.7154   6
   8  -4 -20 469.731 52.5463   6
   8  -4 -19 527.009 52.3880   6
  -8   4  18-123.006 34.2010   4
   8  -4 -18 11.6151 36.0919   6
   8  -4 -17 46.7181 30.2413   6
  -8   4  17 72.0230 29.1079   4
  -8   4  16 437.409 41.0674   4
  -8   4  15 338.236 37.5343   4
  -8   4  14 892.625 51.3534   4
  -8   4  14 888.897 43.5115   5
  -8   4  13 93.4344 36.4956   4
  -8   4  13 82.5108 29.3693   5
  -8   4  12 303.672 30.4414   5
  -8   4  12 244.928 38.5331   4
  -8   4  11 121.901 26.2038   5
  -8   4  11 98.1680 34.1701   4
  -8   4  10 13.8946 29.6790   4
  -8   4  10 4.34291 23.5682   5
  -8   4   9 656.066 32.9583   5
  -8   4   9 673.201 44.9393   4
   8   4  -9 677.975 40.0140   3
   8  -4  -8 106.576 18.9980   1
  -8   4   8 70.3319 32.1509   4
  -8   4   8 99.5574 22.1320   5
   8   4  -8 97.3031 24.3175   3
  -8   4   7 927.596 46.5231   4
  -8   4   7 954.403 34.6820   5
   8   4  -7 975.906 40.8111   3
  -8   4   6 434.874 38.5542   4
  -8   4   6 463.948 28.0940   5
   8   4  -6 482.946 32.2048   3
  -8   4   5 424.387 35.7413   4
  -8   4   5 452.083 27.5138   5
   8   4  -5 394.151 30.7115   3
  -8   4   4 2350.11 59.7738   4
  -8   4   4 2513.84 49.2951   5
   8   4  -4 2390.10 52.5130   3
  -8   4   4 2392.66 58.0415   2
  -8   4   3 44.0548 30.6260   2
  -8   4   3 3.92546 26.1498   4
   8   4  -3 2.78970 22.6986   3
  -8   4   3 24.2885 20.3056   5
  -8   4   2 11849.4 115.754   4
  -8   4   2 12087.5 99.0888   5
   8   4  -2 12109.4 105.311   3
  -8   4   2 11634.2 117.877   2
  -8   4   2 12304.3 104.348   3
  -8   4   1 1318.00 44.3876   4
  -8   4   1 1370.41 39.3983   5
   8   4  -1 1305.10 41.6807   3
  -8   4   1 1378.07 49.5776   2
  -8   4   1 1331.87 42.2102   3
  -8   4   0 1081.30 38.5907   4
  -8   4   0 1039.27 36.0599   5
  -8   4   0 1118.31 44.3670   2
   8   4   0 1045.36 38.6209   3
  -8   4   0 1013.59 37.7011   3
  -8   4  -1 722.315 34.0338   4
  -8   4  -1 724.201 32.6600   5
  -8   4  -1 769.193 41.1808   2
  -8   4  -1 760.008 35.8881   3
   8   4   1 633.170 33.2765   3
  -8   4  -2 3440.52 61.1156   3
  -8   4  -2 3640.95 69.8067   2
  -8   4  -2 3522.30 61.3078   5
   8   4   2 3414.85 58.7105   3
  -8   4  -2 3459.73 60.3064   4
  -8   4  -3 87.3613 25.4889   3
  -8   4  -3 49.4376 25.1886   5
  -8   4  -3 73.9993 21.2751   4
  -8   4  -4 4830.82 66.0354   4
  -8   4  -4 4882.61 72.8748   3
  -8   4  -4 5177.61 77.3437   5
  -8   4  -5 119.577 26.4657   3
  -8  -4  -5 111.168 18.4764   6
  -8   4  -5 142.266 31.2850   5
  -8   4  -5 108.564 21.2512   4
  -8  -4  -6 1360.12 35.9880   6
  -8   4  -6 1333.65 44.5156   3
  -8   4  -6 1329.31 47.4973   5
  -8  -4  -7 347.785 24.2981   6
  -8   4  -7 331.538 32.0261   3
  -8   4  -7 301.778 34.5540   5
  -8  -4  -8 55.3296 21.1452   6
  -8   4  -8 43.7527 27.2568   3
  -8  -4  -9 489.141 31.4544   6
  -8   4  -9 469.874 34.7847   3
  -8  -4 -10 27.8191 23.9887   6
  -8  -4 -11 147.872 27.9805   6
  -8  -4 -12 1585.31 51.4920   6
  -8  -4 -13 666.939 43.7429   6
  -8  -4 -14 144.776 33.4447   6
  -8  -4 -15 202.714 36.2283   6
  -8  -4 -16 405.897 45.4243   6
  -8  -4 -17 1044.29 55.8456   6
  -8  -4 -18 214.866 37.3008   6
  -8  -4 -19 96.8431 32.6700   6
  -8  -4 -20 128.888 43.9873   6
   8  -5 -19 11.3911 35.1662   6
   8  -5 -18-11.8851 31.8325   6
  -8   5  18-22.6677 39.0593   4
   8  -5 -17 11.1133 33.2854   6
  -8   5  17 19.2427 35.3870   4
  -8   5  16-8.62952 33.5695   4
  -8   5  15-28.0183 34.6085   4
  -8   5  14 15.7860 36.7562   4
  -8   5  13-19.6424 31.8185   4
   8   5 -13 39.5640 37.5277   3
  -8   5  12 11.1182 38.8004   4
   8   5 -12 55.6941 37.7621   3
  -8   5  11-5.72412 34.6633   4
   8   5 -11-1.77544 34.0390   3
  -8   5  10-14.6302 34.7631   4
   8   5 -10 42.0723 37.0598   3
  -8   5   9-22.1639 35.0663   4
   8   5  -9 18.3479 33.8607   3
  -8   5   8-4.71937 33.2950   4
   8   5  -8-25.9143 30.5695   3
  -8   5   7-22.2857 32.0984   4
   8   5  -7 20.3844 28.2255   3
   8   5  -6-18.5603 28.8926   3
  -8   5   6 5.09187 34.1272   4
   8   5  -5 34.8499 30.7948   3
  -8   5   5 10.4145 30.6833   4
   8   5  -4 6.36275 28.6550   3
  -8   5   4-14.0762 33.1840   4
   8   5  -3 13.7016 25.5994   3
  -8   5   3 25.1722 29.2350   2
  -8   5   3-6.08247 31.8295   4
   8   5  -2-14.3388 26.4312   3
  -8   5   2 10.5197 27.3469   2
  -8   5   2 38.4699 29.2004   4
  -8   5   2 0.27591 28.0321   3
   8   5  -1 6.77903 27.0559   3
  -8   5   1 9.88692 28.4448   4
  -8   5   1 22.5268 29.1654   3
  -8   5   1 6.60643 30.3773   2
  -8   5   0 28.8923 32.3458   2
   8   5   0 6.85536 25.3923   3
  -8   5   0 5.53693 25.5565   3
  -8   5   0 14.4381 25.9544   4
  -8   5   0 3.18166 20.3225   5
  -8   5  -1 6.72582 24.9508   4
   8   5   1-4.87551 25.2783   3
  -8   5  -1-1.35317 25.3090   3
  -8   5  -1 3.63536 31.0940   2
  -8   5  -1-18.8283 21.4749   5
  -8   5  -2 12.6165 22.0800   5
  -8   5  -2-7.05331 29.3241   2
  -8   5  -2 1.87409 23.4793   4
  -8   5  -2 12.2229 27.6179   3
   8   5   2-12.5893 25.7808   3
  -8   5  -3 8.47503 27.5727   3
  -8   5  -3-2.59014 27.2482   5
  -8   5  -3-0.48760 25.7553   4
  -8   5  -3-6.93360 31.3542   2
  -8   5  -4-5.14087 27.5926   5
  -8   5  -4 35.3517 24.4696   4
  -8   5  -4 14.9538 29.1425   3
  -8   5  -4-3.25218 29.4086   2
  -8   5  -5 19.9155 30.2964   2
  -8   5  -5-17.4620 28.1298   5
  -8   5  -5 37.0856 32.9683   3
  -8   5  -6 34.6620 32.0663   3
  -8   5  -6-4.09416 30.7129   5
  -8   5  -7 6.51386 33.0323   3
  -8   5  -7-25.7056 33.4032   5
  -8   5  -8-10.4504 32.8843   5
  -8   5  -8 36.2915 35.0591   3
  -8   5  -9-17.4968 35.6261   5
  -8   5  -9 15.1874 28.4092   3
  -8   5 -10-29.4363 32.7459   3
  -8   5 -11 18.5497 33.9077   3
  -8   5 -12 60.8088 32.8363   3
  -8  -5 -13 38.2540 28.5049   6
  -8   5 -13 51.2253 40.2597   3
  -8  -5 -14 53.6149 29.9214   6
  -8   5 -14 15.4295 33.9449   3
  -8  -5 -15 21.0424 30.1289   6
  -8  -5 -16 0.81161 34.8836   6
  -8  -5 -17 17.9139 37.8536   6
  -8  -5 -18 94.3453 34.4521   6
  -8  -5 -19-22.3653 31.8829   6
  -8  -5 -20-43.7618 37.8712   6
  -8   6  19 108.244 51.4464   4
   8  -6 -18 64.4476 42.2167   6
  -8   6  18 143.802 45.7215   4
   8  -6 -17 65.2964 37.5503   6
   8   6 -17 60.7977 46.8793   3
   8   6 -16 23.9150 42.7581   3
  -8   6  16 39.3480 41.3915   4
  -8   6  15 7.63100 42.3538   4
   8   6 -15-19.2404 42.2493   3
  -8   6  14 64.3033 40.2628   4
   8   6 -14 16.7665 42.5026   3
  -8   6  13 148.563 44.5641   4
   8   6 -13 141.232 39.1958   3
  -8   6  12 133.998 43.9688   4
   8   6 -12 121.892 39.2301   3
  -8   6  11-2.68519 40.2241   4
   8   6 -11-48.1966 43.2031   3
  -8   6  10 1170.67 63.3325   4
   8   6 -10 1084.33 59.8850   3
  -8   6   9 157.267 43.8994   4
   8   6  -9 223.512 44.6523   3
  -8   6   8 323.983 48.5884   4
   8   6  -8 323.961 39.4855   3
   8   6  -7 148.705 40.2434   3
  -8   6   7 190.287 43.2101   4
  -8   6   6 672.383 49.1157   4
   8   6  -6 701.838 51.1732   3
  -8   6   5 1395.01 61.6685   4
   8   6  -5 1384.68 58.8610   3
  -8   6   4 762.460 49.7813   4
   8   6  -4 755.758 49.3219   3
  -8   6   3 319.503 41.2034   4
   8   6  -3 297.245 41.8274   3
  -8   6   2 369.039 39.3574   4
  -8   6   2 371.872 41.3522   2
   8   6  -2 380.678 38.8599   3
  -8   6   2 378.108 40.7981   3
  -8   6   1 1921.50 61.8409   4
   8   6  -1 1909.21 61.9404   3
  -8   6   1 1802.95 59.5403   3
  -8   6   1 1830.51 64.6809   2
  -8   6   0 33.5479 31.5036   2
   8   6   0-12.2280 33.4075   3
  -8   6   0 8.62714 36.7783   3
  -8   6   0 7.95122 28.5562   4
  -8   6  -1 157.349 34.3962   4
  -8   6  -1 201.525 39.4877   2
  -8   6  -1 193.317 34.7300   3
   8   6   1 126.296 30.9070   3
  -8   6  -2 5.17391 35.4730   2
   8   6   2 3.34274 33.2593   3
  -8   6  -2-3.33790 36.2322   3
  -8   6  -3 1294.20 56.7129   3
  -8   6  -3 1217.82 56.3465   2
  -8   6  -4 546.203 44.4405   3
  -8   6  -4 531.736 45.5099   2
  -8   6  -5 78.2485 36.1074   2
  -8   6  -5 98.1626 34.7036   3
  -8   6  -6 747.605 49.3431   3
  -8   6  -6 778.056 49.5688   2
  -8   6  -7 103.481 39.9016   3
  -8   6  -7 145.419 35.2665   2
  -8   6  -8 178.872 37.8247   3
  -8   6  -8 177.087 35.9893   2
  -8   6  -9 24.2257 35.4757   3
  -8   6  -9 78.3944 33.9288   2
  -8   6 -10-1.11843 32.9109   2
  -8   6 -10 12.0143 38.0668   3
  -8   6 -11 36.0200 34.5891   2
  -8   6 -11 55.8451 37.6779   3
  -8   6 -12 78.0128 36.7877   3
  -8   6 -13 32.7264 38.9672   5
  -8   6 -13 35.3853 42.4834   3
  -8   6 -14 143.743 41.6627   3
  -8   6 -15 57.2101 37.5774   3
  -8   6 -16 4.71151 35.8298   3
  -8   6 -17 118.422 37.1777   3
   8  -7 -16-72.4190 41.1138   6
  -8   7  15 58.7254 41.6592   4
   8   7 -15 68.2973 38.3349   3
  -8   7  14 0.62871 45.8051   4
   8   7 -14-39.2370 46.8735   3
  -8   7  13-73.9809 39.5829   4
   8   7 -13 17.6596 49.5030   3
   8   7 -12-4.66028 43.4729   3
  -8   7  12-63.9847 36.4962   4
   8   7 -11 18.4386 41.5472   3
  -8   7  11-19.0127 39.6649   4
   8   7 -10 30.1815 44.4012   3
  -8   7  10-26.8271 43.0529   4
  -8   7   9-27.0025 36.5632   4
   8   7  -9 68.8556 45.2055   3
  -8   7   8-24.9753 40.0871   4
   8   7  -8 47.0128 39.4414   3
   8   7  -7 18.0264 39.0616   3
  -8   7   7-19.1917 40.6381   4
   8   7  -6-22.3944 42.6066   3
  -8   7   6 43.7648 37.2190   4
   8   7  -5-2.56290 39.4410   3
  -8   7   5 20.9092 43.1786   4
   8   7  -4-0.78573 33.0157   3
  -8   7   4-8.13956 39.4638   4
  -8   7   3-23.8918 36.5998   4
   8   7  -3 17.4977 37.0135   3
   8   7  -2 40.5542 38.4860   3
  -8   7   2-6.47620 34.7900   3
  -8   7   1-24.8124 33.1893   3
   8   7  -1 45.3467 38.8772   3
  -8   7   0-13.4961 32.6140   3
   8   7   0-17.8550 33.8572   3
  -8   7  -1 10.4134 34.2738   3
   8   7   1-43.9549 31.7058   3
  -8   7  -1 25.0738 30.8936   2
  -8   7  -2 36.4904 36.2874   3
  -8   7  -2-6.11169 35.9046   2
   8   7   2-11.4018 36.3903   3
  -8   7  -3-19.6054 38.7852   3
  -8   7  -3 6.48190 39.4391   2
  -8   7  -4 8.75767 40.4483   3
  -8   7  -4-8.18933 34.9518   2
  -8   7  -5-6.82350 33.2477   3
  -8   7  -5 13.2589 30.7950   2
  -8   7  -6-13.3233 41.3515   3
  -8   7  -6 13.1932 39.3283   2
  -8   7  -7 7.45650 29.4484   2
  -8   7  -7-30.2401 38.0768   3
  -8   7  -8 4.48212 38.2261   3
  -8   7  -8-15.4618 35.5629   2
  -8   7  -9-15.5754 37.0862   2
  -8   7  -9-33.0958 39.6159   3
  -8   7 -10 21.2162 38.2526   3
  -8   7 -11-7.77302 41.3885   3
  -8   7 -12 35.3902 49.0419   3
  -8   7 -13 25.1180 34.9279   3
  -8   7 -14-18.8698 47.1383   3
   8   8 -11 34.1006 51.8040   3
   8   8 -10 82.8150 55.0242   3
   8   8  -9 188.196 50.4448   3
   8   8  -8 3.07585 45.1595   3
   8   8  -7 181.803 50.1453   3
   8   8  -6 158.214 53.8863   3
   8   8  -5 982.460 64.8196   3
   8   8  -4 634.722 56.3772   3
   8   8  -3 16.3054 45.2549   3
   8   8  -2 315.169 49.7235   3
   8   8  -1-22.4855 36.4580   3
  -8   8   1 9.72613 42.8473   3
   8   8   0-106.345 43.2625   3
  -8   8   0-11.2868 39.9321   3
  -8   8  -1 34.1541 39.4030   3
   8   8   1 65.4644 42.3278   3
  -8   8  -2 82.1920 44.0342   3
  -8   8  -3-0.53764 37.1498   3
  -8   8  -3 19.4972 31.9458   2
  -8   8  -4 19.1698 40.6819   3
  -8   8  -4 24.1290 39.2815   2
  -8   8  -5 51.7603 45.5814   3
  -8   8  -5 55.1203 30.3540   2
  -8   8  -6 22.6809 43.9432   3
  -8   8  -6-92.8694 41.4706   2
  -8   8  -7 290.167 46.4934   2
  -8   8  -7 246.830 47.8594   3
  -8   8  -8 71.1810 43.6259   3
  -8   8  -9 311.207 51.9005   3
  -8   8 -10 106.437 52.8122   3
  -8   9   0 6.84852 46.3158   3
  -8   9  -1 16.8876 48.6048   3
   9   0 -24-94.2969 36.6847   6
   9   0 -23 35.2434 32.7521   6
   9   0 -22-118.954 30.2183   6
   9   0 -21 11.6854 29.9047   6
   9   0 -20 53.6228 32.6030   6
   9   0 -19 8.56399 31.6875   6
   9   0 -18 5.58647 36.1353   6
  -9   0  18 77.9675 38.2920   5
   9   0 -17 32.1879 34.4935   6
  -9   0  17 35.0572 36.2716   5
   9   0 -16 5.45823 28.1494   6
  -9   0  16 50.4534 35.8805   5
  -9   0  15 7.82088 32.0595   5
   9   0 -15-6.42783 28.6415   6
   9   0 -14 5.31110 23.2227   6
  -9   0  14 17.1685 30.2500   5
  -9   0  13 12.7959 26.1885   5
  -9   0  12-17.5936 23.9537   5
  -9   0  11-9.62508 21.8359   5
  -9   0  10-17.1204 23.7672   5
  -9   0   9 72.2415 23.6167   5
   9   0  -9 38.4874 20.6159   0
   9   0  -8 3.48482 20.1671   0
  -9   0   8 2.29135 21.9153   5
   9   0  -7 10.5356 19.6720   0
  -9   0   7-5.69549 20.7094   5
  -9   0   6-9.67940 9.97932   2
  -9   0   6-9.29006 17.2566   5
   9   0  -6 13.3023 17.6754   0
   9   0  -5 8.38951 13.2435   0
  -9   0   5-7.21670 16.8208   0
  -9   0   5-3.46945 17.8860   5
  -9   0   5 18.9619 9.91442   2
  -9   0   4 1.28532 17.7610   5
   9   0  -4 7.57229 15.7300   0
  -9   0   4-10.6101 15.2566   0
  -9   0   3-7.78641 14.7985   0
  -9   0   3-1.47163 17.8983   5
  -9   0   2-14.8816 17.4686   5
  -9   0   2 5.75591 13.7287   0
  -9   0   1-0.99264 17.2063   5
  -9   0   0 43.4694 15.3586   5
  -9   0  -1-5.17165 16.2205   5
  -9   0  -2-2.52949 15.4021   5
   9   0   3 0.00000 12.4860   1
  -9   0  -3-10.7460 16.2012   5
  -9   0  -4-5.89120 16.7491   5
   9   0   4 2.65984 12.6841   1
  -9   0  -5-7.03808 19.3166   5
   9   0   5 7.00100 12.3101   1
  -9   0  -5-3.25709 17.1339   6
  -9   0  -6-5.38715 15.0103   1
   9   0   6 10.5356 13.9758   1
  -9   0  -6-21.3097 21.7315   6
  -9   0  -7-8.46072 15.4065   1
  -9   0  -7 8.03913 23.3344   6
  -9   0  -8-0.43740 16.0686   1
  -9   0  -8 29.1721 24.8826   6
  -9   0  -9 9.90978 18.7341   1
  -9   0  -9-1.90094 24.4560   6
  -9   0 -10 18.6494 27.8462   6
  -9   0 -10-14.5238 21.2278   1
  -9   0 -11 39.6658 27.6429   6
  -9   0 -12 14.8861 31.4327   6
  -9   0 -13-15.0444 31.1078   6
  -9   0 -14-55.6915 38.9634   6
  -9   0 -17-52.2625 38.7683   6
  -9   0 -18-90.7941 40.9657   6
  -9   0 -19-40.7908 35.4503   6
  -9   0 -20-10.4783 42.2842   6
  -9   0 -21 34.2289 43.9638   6
  -9   0 -22 22.2880 43.4947   6
   9  -1 -24-7.47997 36.8458   6
   9  -1 -23 47.4520 40.3597   6
   9  -1 -22 23.7757 35.6793   6
   9  -1 -21-16.0700 33.9919   6
   9   1 -20 43.3479 35.1807   6
   9  -1 -20 36.8185 30.9751   6
   9   1 -19 137.201 34.2110   6
   9  -1 -19 126.089 33.6347   6
  -9   1  19 60.9787 33.9507   5
  -9   1  18 1109.16 57.3567   5
   9   1 -18 1132.58 50.4510   6
   9  -1 -18 1111.80 55.6141   6
   9   1 -17 7324.32 100.394   6
  -9   1  17 7140.96 111.147   5
   9  -1 -17 7153.04 107.324   6
   9  -1 -16 443.820 39.3848   6
   9   1 -16 444.875 36.3584   6
  -9  -1  16 396.396 38.5557   5
  -9   1  16 447.555 40.2562   5
   9   1 -15 686.642 37.2714   6
   9  -1 -15 742.096 39.9911   6
  -9  -1  15 821.158 45.1370   5
  -9   1  15 773.920 44.7974   5
   9   1 -14 1.93870 23.4538   6
  -9  -1  14-11.8352 28.9733   5
  -9   1  14-4.79670 26.9291   5
  -9  -1  13 10.8658 25.0475   5
  -9   1  13 33.3907 25.3657   5
   9   1 -13 43.2303 20.3102   6
   9   1 -12 2424.44 48.2619   6
  -9  -1  12 2414.20 57.0422   5
  -9   1  12 2405.75 56.2073   5
  -9  -1  11 23.5814 23.7937   5
  -9   1  11-23.4050 23.0785   5
  -9   1  10 462.312 29.6447   5
  -9  -1  10 513.529 29.9500   5
  -9  -1   9 385.663 28.0894   5
  -9   1   9 314.530 26.8375   5
   9  -1  -9 321.434 25.7038   0
   9   1  -8 160.454 23.7735   0
  -9  -1   8 162.208 23.4226   5
  -9   1   8 172.045 24.5596   5
   9  -1  -8 146.867 20.5513   0
  -9  -1   7 9238.19 84.2146   5
  -9   1   7 9145.48 87.1724   5
   9   1  -7 9145.19 84.6590   0
   9  -1  -7 9101.92 75.2809   0
  -9  -1   7 9388.92 84.3026   0
   9   1  -6 16855.8 109.164   0
  -9  -1   6 16117.9 106.007   5
  -9   1   6 16325.6 112.154   5
  -9   1   6 16326.7 94.5853   2
   9  -1  -6 16435.9 94.4298   0
  -9  -1   6 16706.0 106.151   0
   9  -1  -5 7801.36 61.0331   0
  -9   1   5 7975.61 77.0812   5
  -9  -1   5 7651.44 70.5791   0
  -9   1   5 7880.08 66.1236   2
  -9  -1   5 7814.15 71.3344   5
  -9  -1   4 1032.55 29.1433   5
  -9   1   4 1005.52 32.3801   5
   9  -1  -4 1011.73 24.1631   0
  -9   1   4 1009.49 26.5958   2
  -9  -1   4 1001.51 29.4892   0
   9  -1  -3 4846.96 43.0271   0
  -9  -1   3 4755.81 52.1662   5
  -9   1   3 4934.94 58.6989   5
  -9  -1   3 4753.19 53.0178   0
  -9  -1   2 240.764 17.9330   5
  -9   1   2 258.128 21.0660   5
   9   1  -2 253.947 11.3380   3
  -9   1   2 231.792 13.4409   0
  -9   1   1 13348.6 58.3812   0
  -9  -1   1 13175.5 81.2113   5
  -9   1   1 13469.3 94.2646   5
   9   1  -1 13304.6 52.4013   3
  -9   1   0 7.28306 19.5148   5
  -9   1   0 8.80443 8.88156   0
  -9  -1   0 13.8567 14.0833   5
  -9  -1  -1 5872.73 55.7637   5
  -9   1  -1 5836.54 35.4333   3
  -9   1  -1 6021.43 65.8237   5
  -9   1  -2 443.222 13.2823   3
   9  -1   2 422.850 12.6926   1
  -9  -1  -2 440.525 21.2212   5
  -9   1  -2 443.187 26.8142   5
  -9  -1  -3 616.736 24.3866   6
   9   1   3 610.471 25.2046   1
  -9   1  -3 647.238 29.7911   5
  -9  -1  -3 567.980 24.1133   5
   9  -1   3 593.983 14.4372   1
   9   1   4 399.169 21.8999   1
  -9  -1  -4 372.253 22.7189   6
  -9  -1  -4 442.698 23.2726   5
  -9   1  -4 403.064 27.2398   5
  -9   1  -5 7020.03 53.2823   1
   9   1   5 6818.83 66.4329   1
  -9  -1  -5 6848.14 71.2329   6
  -9  -1  -5 6864.28 69.7678   5
  -9   1  -5 7086.45 80.3707   5
  -9  -1  -6 34.5077 20.7084   6
   9   1   6 45.6019 18.4580   1
  -9   1  -6 37.4999 13.9182   1
  -9  -1  -7 7094.12 80.0166   6
  -9  -1  -7 7122.09 76.5266   1
  -9   1  -7 6979.24 60.5572   1
  -9   1  -7 6772.64 83.3851   6
   9   1   7 6991.10 71.3958   1
  -9  -1  -8 1702.18 41.3160   1
  -9   1  -8 1727.23 48.1693   6
  -9   1  -8 1671.75 34.2837   1
  -9  -1  -8 1806.39 47.1720   6
   9   1   8 1693.73 38.6334   1
  -9   1  -9 2381.70 56.1168   6
  -9  -1  -9 2489.12 55.1403   6
  -9  -1  -9 2562.14 52.3520   1
  -9   1  -9 2498.62 42.4590   1
  -9   1 -10 1243.72 48.0160   6
  -9   1 -10 1233.87 32.7205   1
  -9  -1 -10 1217.75 43.9338   6
  -9   1 -11 1459.12 49.9304   6
  -9  -1 -11 1452.63 50.0176   6
  -9   1 -11 1392.62 35.8411   1
  -9  -1 -12 1516.52 50.7917   6
  -9   1 -12 1550.56 54.2072   6
  -9  -1 -13 60.4044 30.6925   6
  -9   1 -13 23.2538 29.4530   6
  -9   1 -14 52.1425 36.5610   6
  -9  -1 -14 86.3976 34.1642   6
  -9   1 -15 169.408 37.1670   6
  -9  -1 -15 216.150 38.2220   6
  -9   1 -16-7.33689 39.2171   6
  -9  -1 -16 44.2581 34.7020   6
  -9   1 -17 447.532 48.9118   6
  -9  -1 -17 475.174 45.1146   6
  -9   1 -18 33.5763 41.4462   6
  -9  -1 -18 49.7401 41.2532   6
  -9   1 -19 35.2156 44.8263   6
  -9  -1 -19 8.84664 37.1566   6
  -9   1 -20-19.9114 40.9329   6
  -9  -1 -20-52.5549 45.0416   6
  -9  -1 -21 33.3699 39.9337   6
  -9   1 -21-95.0113 33.6708   6
  -9  -1 -22 68.2735 46.9678   6
  -9   1 -22-79.2225 47.7764   6
   9  -2 -23 44.8590 45.4239   6
   9  -2 -22-9.25438 41.9998   6
   9  -2 -21-1.49373 38.9015   6
   9  -2 -20 52.5768 34.2779   6
   9  -2 -19 6.25594 31.5444   6
  -9   2  19 4.64055 33.8777   5
   9  -2 -18 24.7411 38.9422   6
  -9   2  18 28.8280 39.6044   5
   9  -2 -17 18.3078 33.1719   6
  -9   2  17-17.2725 29.8229   5
  -9   2  16-7.86513 32.3251   5
  -9   2  15-6.55340 29.2330   5
  -9   2  14-23.0082 30.0625   5
  -9  -2  14 17.8342 28.1751   5
  -9  -2  13 3.49688 24.0711   5
  -9   2  13-23.1267 25.9231   5
   9   2 -12 6.80367 16.0523   6
  -9  -2  12-17.9287 24.6259   5
  -9   2  12-0.64094 24.9870   5
   9   2 -11-2.12809 14.8119   6
  -9  -2  11 14.0900 23.9542   5
  -9   2  11-6.19697 22.0795   5
   9   2 -10 2.28879 13.8031   6
  -9  -2  10 4.69852 19.4463   5
  -9   2  10 12.5123 22.9143   5
  -9  -2   9 2.72961 19.5518   5
   9   2  -9-6.07026 11.9731   6
  -9   2   9 10.5189 20.4439   5
   9   2  -8 6.68300 10.2366   6
  -9  -2   8 0.39982 18.1575   5
  -9   2   8-3.08768 21.1187   5
  -9  -2   7 5.52165 18.2870   0
  -9  -2   7 0.04585 17.8356   5
  -9   2   7-5.41601 20.8804   5
  -9   2   6-17.4964 18.9217   2
  -9  -2   6 6.37722 16.3763   5
  -9   2   6 1.75903 19.2489   5
  -9  -2   6 11.4536 19.4290   0
  -9   2   5 1.68039 17.4543   2
  -9  -2   5 17.6603 21.9515   0
  -9  -2   5 9.12044 16.7488   5
  -9   2   5-15.4859 18.3358   5
  -9  -2   4-3.83799 15.3315   5
   9   2  -4 19.1478 15.6666   3
  -9  -2   4 36.0525 21.0987   0
  -9   2   4-8.31359 21.0335   5
  -9   2   4-8.41450 20.0098   2
  -9  -2   3-15.2869 14.7011   5
   9  -2  -3-1.23033 10.3885   0
  -9   2   3 1.57083 20.7690   5
   9   2  -3-13.0310 14.3900   3
  -9   2   3-2.46392 21.5292   2
   9   2  -2-11.3647 12.8986   3
   9  -2  -2 1.50711 8.86091   0
  -9  -2   2 25.7374 13.6210   5
   9   2  -1 10.2746 13.7448   3
  -9   2   1 5.57906 12.0802   3
  -9  -2   1-4.41798 12.3588   5
  -9   2   1 16.0298 21.8529   5
  -9   2   0-20.5661 21.4264   5
   9   2   0-10.1786 11.4740   3
  -9   2   0 8.86896 12.6614   3
  -9  -2   0-8.88385 12.0284   5
  -9   2  -1 2.64700 19.4217   5
  -9   2  -1-4.19929 13.2998   3
   9   2   1-3.01144 11.4478   3
  -9  -2  -1-2.09946 12.1786   5
  -9   2  -2 2.58643 14.2354   3
  -9  -2  -2 4.12676 13.2170   6
  -9   2  -2-0.39724 22.5173   5
  -9  -2  -2 0.97632 13.0916   5
  -9  -2  -3-2.45256 14.1475   5
  -9   2  -3-3.19707 22.6537   5
  -9  -2  -3 3.17815 15.0482   6
  -9   2  -3-0.82838 14.6526   3
   9   2   4-20.3710 22.0945   1
  -9   2  -4-9.65181 23.8180   5
  -9  -2  -4 7.36255 13.7058   5
  -9  -2  -4 7.70506 15.0505   6
  -9   2  -4 21.6747 16.0527   3
  -9   2  -5-3.47215 9.63948   1
  -9  -2  -5-2.70650 15.4501   5
   9   2   5 0.34193 19.0231   1
  -9   2  -5-7.43525 22.2344   5
  -9  -2  -5-3.49936 18.4026   6
  -9  -2  -6-2.99950 17.9670   6
  -9  -2  -6-17.3514 17.6106   5
  -9   2  -6-22.5087 26.7303   5
   9   2   6-28.9056 21.5340   1
  -9   2  -6-0.63519 9.72842   1
  -9  -2  -7-7.64917 18.2951   6
  -9   2  -7-0.35431 11.6991   1
  -9  -2  -8-2.38795 20.7648   6
  -9   2  -8 12.1759 12.2244   1
  -9  -2  -9-10.2189 21.6451   6
  -9   2  -9-0.73389 14.3825   1
  -9  -2 -10 0.20185 23.1411   6
  -9  -2 -11 23.4935 24.6974   6
  -9   2 -11 6.57751 30.9228   6
  -9   2 -12-24.4008 31.2029   6
  -9  -2 -12-4.33684 28.1833   6
  -9   2 -13-34.4056 34.5405   6
  -9  -2 -13 2.88948 32.5331   6
  -9   2 -14-5.34880 35.4504   6
  -9  -2 -14 0.63969 31.1471   6
  -9   2 -15-12.5799 33.8163   6
  -9  -2 -15-11.4736 31.3020   6
  -9   2 -16-27.6519 40.6664   6
  -9  -2 -16-10.5050 36.2331   6
  -9   2 -17-32.5977 37.0119   6
  -9  -2 -17-12.6137 33.6560   6
  -9  -2 -18 18.0414 40.9425   6
  -9   2 -18-55.3921 35.7313   6
  -9  -2 -19 5.67149 31.8201   6
  -9   2 -19-33.4043 37.1700   6
  -9  -2 -20-32.3990 43.0231   6
  -9   2 -20-11.3133 38.7913   6
  -9  -2 -21 32.5416 39.6767   6
  -9   2 -21-46.0600 34.4640   6
  -9   2 -22-48.2424 42.0373   6
  -9  -2 -22 73.5608 39.8845   6
   9  -3 -22 86.8383 45.3392   6
   9  -3 -21 93.2268 40.3256   6
   9  -3 -20 104.135 40.0213   6
  -9   3  20 113.910 35.3375   5
  -9   3  19 148.304 38.9891   5
   9  -3 -19 70.4556 33.6510   6
   9  -3 -18 141.891 40.6309   6
  -9   3  18 183.338 34.7031   5
  -9   3  17 124.725 37.1861   5
  -9   3  17 93.5079 31.4083   4
   9  -3 -17 144.015 39.5405   6
  -9   3  16 115.486 31.6137   5
  -9   3  16 140.489 35.2847   4
  -9   3  15-20.9653 27.0795   5
  -9   3  15-3.81166 32.6652   4
  -9   3  14 467.126 39.0792   4
  -9   3  14 461.135 37.3950   5
  -9   3  13 1541.57 52.7233   5
  -9   3  12 818.039 42.3521   5
  -9  -3  11 2215.37 54.1242   5
  -9   3  11 2195.58 53.9151   5
  -9  -3  10 1120.43 39.5728   5
  -9   3  10 996.215 39.1258   5
  -9  -3   9 866.150 33.3408   5
  -9   3   9 857.610 36.4826   5
  -9  -3   8 322.447 23.8504   5
  -9   3   8 318.076 27.3215   5
  -9  -3   7 769.540 29.2006   5
  -9   3   7 748.997 33.0189   5
  -9  -3   6 1916.38 38.8738   5
   9   3  -6 1832.94 43.2831   3
  -9   3   6 1869.15 45.2464   5
  -9   3   6 1821.51 48.3444   2
  -9  -3   5 1696.07 34.6770   5
  -9   3   5 1573.59 41.6085   5
   9   3  -5 1587.67 38.8595   3
  -9   3   5 1548.06 44.1794   2
   9  -3  -5 1640.71 29.1107   1
  -9  -3   4 2210.18 36.7436   5
  -9   3   4 2220.49 46.9120   5
   9   3  -4 2105.90 43.2227   3
  -9   3   4 2161.61 51.2048   2
   9  -3  -4 2133.99 30.1935   1
  -9  -3   3 235.899 16.3310   5
  -9   3   3 212.819 23.6887   5
   9   3  -3 229.770 23.0494   3
  -9   3   3 216.290 25.3054   2
   9  -3  -3 237.177 12.6594   1
  -9   3   2 361.556 27.3324   5
  -9  -3   2 380.070 16.7794   5
   9   3  -2 357.870 23.1448   3
  -9   3   2 381.180 31.7134   2
   9  -3  -2 358.334 11.8997   1
  -9   3   2 350.090 23.6117   3
  -9  -3   1 1625.47 26.5724   5
  -9   3   1 1666.04 42.0542   5
  -9   3   1 1719.45 47.6182   2
   9   3  -1 1685.73 38.1520   3
   9  -3  -1 1555.11 15.4368   0
  -9   3   1 1632.50 36.5568   3
  -9  -3   0 4473.89 40.5117   5
  -9   3   0 4758.75 66.3518   5
   9   3   0 4621.28 56.2305   3
  -9   3   0 4498.14 55.7747   3
  -9   3  -1 14.9785 22.3010   5
  -9  -3  -1 33.9279 10.7179   6
  -9   3  -1 9.35977 18.5737   3
   9   3   1-5.45647 18.7446   3
  -9  -3  -1 16.0216 9.75718   5
  -9   3  -2 2947.19 48.9059   4
  -9  -3  -2 2902.68 32.6632   5
  -9   3  -2 2845.35 47.2858   3
  -9   3  -2 2929.55 56.4274   5
  -9  -3  -2 2898.16 37.4015   6
  -9   3  -3 3528.61 52.0264   4
  -9  -3  -3 3677.12 38.3970   5
  -9   3  -3 3544.06 52.6995   3
  -9   3  -3 3717.05 64.5031   5
  -9  -3  -3 3657.98 45.5037   6
  -9  -3  -4 4315.23 53.1495   6
  -9   3  -4 4353.37 54.8891   4
  -9   3  -4 4459.82 60.4200   3
  -9   3  -4 4176.64 68.4037   5
  -9   3  -5 21104.8 113.106   4
  -9  -3  -5 21602.1 120.604   6
  -9   3  -5 21208.9 126.278   3
  -9   3  -5 21379.5 150.644   5
  -9  -3  -6 1097.81 33.6760   6
  -9   3  -6 1132.63 28.8959   4
  -9   3  -6 1078.23 36.9685   3
  -9   3  -6 1132.30 44.8436   5
  -9   3  -7 279.198 33.5036   5
  -9  -3  -7 289.115 24.6989   6
  -9  -3  -8 17.5986 21.3212   6
  -9  -3  -9 1002.33 37.5349   6
  -9  -3 -10 800.240 38.3721   6
  -9  -3 -11 1.40690 25.7300   6
  -9  -3 -12 1179.54 47.8854   6
  -9  -3 -13 50.7746 31.5153   6
  -9  -3 -14-4.18547 28.7306   6
  -9  -3 -15 2294.10 69.4738   6
  -9  -3 -16 398.003 43.4861   6
  -9  -3 -17 304.549 43.4376   6
  -9  -3 -18 227.153 38.2056   6
  -9  -3 -19 51.2007 41.2958   6
  -9   3 -19 3.20249 39.8700   6
  -9  -3 -20 161.970 44.0823   6
  -9   3 -20 83.4997 50.5530   6
  -9   3 -21 12.7722 49.0723   6
  -9  -3 -21 90.0246 36.6523   6
  -9   3 -22 162.464 53.8417   6
   9  -4 -21-61.4930 40.9413   6
   9  -4 -20 64.3430 39.2548   6
   9  -4 -19-102.984 36.1988   6
   9  -4 -18-0.35460 36.9368   6
  -9   4  18-22.7640 36.1188   4
  -9   4  17 42.4696 35.6014   4
  -9   4  16 50.0907 32.0074   4
  -9   4  15-4.49618 30.0349   5
  -9   4  15-6.92352 34.0295   4
  -9   4  14-4.35700 28.1069   5
  -9   4  14-4.90744 34.1217   4
  -9   4  13-24.2617 27.8985   5
  -9   4  13-3.41588 37.3222   4
  -9   4  12-6.35769 29.3643   5
  -9   4  12-9.51745 32.2855   4
  -9   4  11 0.28252 26.9267   5
  -9   4  11 42.7240 36.3580   4
  -9   4  10 5.63152 23.3068   5
  -9   4  10 151.726 33.4258   4
  -9   4   9 2.24930 22.4261   5
  -9   4   9 20.3152 33.5981   4
   9   4  -9-2.98326 26.0771   3
  -9   4   8-2.55211 32.4373   4
  -9   4   8 1.43530 21.2719   5
   9   4  -8 7.06826 25.1233   3
  -9   4   7-7.98348 31.4919   4
  -9   4   7 6.12827 20.9670   5
   9   4  -7 2.70098 22.8639   3
  -9   4   6-17.5213 31.4232   4
  -9   4   6-13.6383 20.2153   5
   9   4  -6 12.6159 25.3269   3
  -9   4   5 17.6421 30.0535   4
  -9   4   5-33.1640 27.9164   2
  -9   4   5-4.47472 21.0486   5
   9   4  -5 35.1683 24.2161   3
   9   4  -4 0.81731 20.1473   3
  -9   4   4 20.2130 26.9559   4
  -9   4   4 40.0425 19.6377   5
  -9   4   4-1.78614 26.5009   2
   9   4  -3 11.0349 22.5556   3
  -9   4   3 4.80879 28.6726   2
  -9   4   3-3.26413 27.8463   4
  -9   4   3 7.50190 18.7073   5
  -9   4   2-1.62765 27.2370   2
   9   4  -2 4.68785 22.4841   3
  -9   4   2 26.6204 29.0930   4
  -9   4   2 23.6562 23.4377   3
  -9   4   2 27.1810 21.4207   5
  -9   4   1-12.3113 31.1883   2
   9   4  -1 24.2463 22.6777   3
  -9   4   1-8.09175 22.2727   3
  -9   4   1 1.59747 24.0136   4
  -9   4   1 4.60702 22.0913   5
  -9   4   0 12.7487 21.0514   3
   9   4   0 17.4345 22.5863   3
  -9   4   0-6.63975 22.9825   4
  -9   4   0-10.5856 28.5458   2
  -9   4   0-3.45282 22.0568   5
  -9   4  -1-4.80246 22.2518   5
  -9   4  -1-2.93750 21.7476   3
   9   4   1-0.16500 22.0591   3
  -9   4  -1-9.22761 20.9694   4
  -9   4  -1-4.60875 25.5780   2
  -9   4  -2-18.4862 26.6085   5
  -9   4  -2-4.42453 22.7018   3
  -9   4  -2-10.6916 21.3835   4
   9   4   2 12.2130 21.9859   3
  -9   4  -3-4.70607 23.1917   3
  -9   4  -3 8.96951 21.5036   4
  -9   4  -3-3.61738 26.2092   5
  -9   4  -4 2.69960 25.6221   3
  -9   4  -4-7.14266 29.2638   5
  -9   4  -4 21.6677 21.3160   4
  -9   4  -5 15.0146 20.5463   4
  -9   4  -5-20.3104 30.3250   5
  -9   4  -5 3.53660 23.4219   3
  -9   4  -6-17.3302 27.4986   5
  -9  -4  -6-2.72314 17.9538   6
  -9   4  -6 9.86295 26.5452   3
  -9   4  -7-14.8749 29.3577   5
  -9   4  -7 8.52569 25.6695   3
  -9  -4  -7-3.17870 17.9667   6
  -9   4  -8-33.9531 33.6213   5
  -9  -4  -8 19.6712 21.5970   6
  -9   4  -8-1.79270 26.9517   3
  -9  -4  -9 21.1779 20.1755   6
  -9   4  -9 14.5003 26.6519   3
  -9  -4 -10-12.4996 21.0384   6
  -9   4 -10 2.04369 30.1188   3
  -9  -4 -11 14.5659 23.4876   6
  -9  -4 -12 6.13573 27.4123   6
  -9  -4 -13 17.2528 30.5886   6
  -9  -4 -14-13.3533 28.9126   6
  -9  -4 -15 11.4153 35.5141   6
  -9  -4 -16-61.6344 30.7277   6
  -9  -4 -17 15.0235 39.9278   6
  -9  -4 -18 15.4134 35.7953   6
  -9  -4 -19 89.1618 34.1875   6
  -9  -4 -20-10.8879 41.8568   6
   9  -5 -19-115.253 40.9042   6
  -9   5  19 73.1971 33.4313   4
   9  -5 -18 512.044 50.0683   6
  -9   5  18 398.575 44.6547   4
  -9   5  17-84.3366 31.1987   4
  -9   5  16 50.0028 38.3692   4
  -9   5  15 1.26703 38.8986   4
  -9   5  14 50.7935 35.9555   4
  -9   5  13-3.46197 36.2902   4
   9   5 -13 15.6037 37.2718   3
  -9   5  12 114.266 38.5767   4
   9   5 -12 129.837 32.0145   3
  -9   5  11 107.154 39.7213   4
   9   5 -11 75.9119 36.0815   3
  -9   5  10 2663.73 75.7729   4
   9   5 -10 2724.56 69.9447   3
  -9   5   9 255.718 39.0482   4
   9   5  -9 295.356 39.6178   3
  -9   5   8 156.482 36.4493   4
   9   5  -8 155.682 32.4354   3
  -9   5   7 141.278 34.0140   4
   9   5  -7 151.778 33.5952   3
   9   5  -6 193.907 32.1393   3
  -9   5   6 166.889 35.9633   4
  -9   5   5 515.783 41.3172   4
   9   5  -5 506.177 38.8072   3
  -9   5   4 1380.31 55.2640   4
   9   5  -4 1338.73 47.7316   3
  -9   5   4 1376.07 54.0730   2
   9   5  -3-17.0516 25.4066   3
  -9   5   3-19.5568 29.9377   4
  -9   5   3-2.14600 32.3889   2
   9   5  -2 99.3941 27.3240   3
  -9   5   2 123.724 30.4281   4
  -9   5   2 120.625 30.0923   3
  -9   5   2 82.5984 22.8549   5
  -9   5   2 63.1332 52.2910   2
  -9   5   1 236.823 36.7217   2
   9   5  -1 221.287 30.4372   3
  -9   5   1 206.257 33.9605   4
  -9   5   1 246.429 30.3715   3
  -9   5   1 198.595 24.6435   5
  -9   5   0 17.5887 31.1613   2
   9   5   0 29.9072 28.5493   3
  -9   5   0 13.0091 25.9002   3
  -9   5   0 0.39206 26.0033   4
  -9   5   0 20.3461 21.8720   5
  -9   5  -1 125.716 25.4602   5
  -9   5  -1 105.168 32.3186   2
  -9   5  -1 121.621 29.7802   3
   9   5   1 104.764 26.5413   3
  -9   5  -1 71.8722 27.7820   4
  -9   5  -2 91.7281 34.3078   2
  -9   5  -2 119.909 26.1122   5
  -9   5  -2 100.060 30.5027   3
  -9   5  -2 119.575 28.7112   4
   9   5   2 84.8776 28.1738   3
  -9   5  -3-16.4975 27.4209   5
  -9   5  -3 18.3848 23.3181   4
  -9   5  -3 20.2508 28.4287   3
  -9   5  -3 5.55609 27.0997   2
  -9   5  -4 68.2347 26.3495   4
  -9   5  -4 70.0099 29.4565   3
  -9   5  -4 54.8749 28.8190   5
  -9   5  -4 105.532 33.4200   2
  -9   5  -5 42.7630 32.6432   3
  -9   5  -5 16.9881 32.1464   2
  -9   5  -5 15.4686 30.1297   5
  -9   5  -6 2916.09 67.4800   3
  -9   5  -6 2923.46 69.8557   5
  -9   5  -7 1155.04 48.8576   3
  -9   5  -7 1282.81 53.7476   5
  -9   5  -8 444.055 42.7297   3
  -9   5  -8 362.205 39.2196   5
  -9   5  -9-23.9404 33.9015   5
  -9   5  -9-4.43214 29.8061   3
  -9   5 -10 224.809 42.5601   5
  -9   5 -10 196.615 38.2729   3
  -9   5 -11 84.4690 35.7972   3
  -9   5 -12 1159.56 54.0174   3
  -9   5 -13 470.352 45.1759   3
  -9   5 -14 632.222 48.9713   3
  -9   5 -15 997.640 59.6587   3
  -9  -5 -15 1043.48 51.6742   6
  -9  -5 -16 996.829 50.1642   6
  -9  -5 -17 985.615 57.5094   6
  -9  -5 -18 865.510 57.2095   6
  -9  -5 -19 25.4008 34.8872   6
  -9   6  18-36.4250 43.0254   4
  -9   6  17 9.57666 43.7643   4
   9   6 -17 6.64215 44.9108   3
  -9   6  16 48.9859 38.0176   4
   9   6 -16 7.59488 43.3621   3
  -9   6  15 30.5477 30.8292   4
   9   6 -15-22.1641 38.4076   3
  -9   6  14 7.18968 43.1517   4
   9   6 -14 4.74755 36.9299   3
  -9   6  13-18.7754 39.6425   4
   9   6 -13 14.2813 42.5051   3
  -9   6  12-21.3719 36.1573   4
   9   6 -12 0.81456 36.5446   3
  -9   6  11 16.0934 45.6373   4
   9   6 -11 13.4701 32.1826   3
  -9   6  10 33.9909 43.3291   4
   9   6 -10-27.5630 32.6318   3
  -9   6   9 49.0384 43.1286   4
   9   6  -9 7.36082 35.3159   3
   9   6  -8 11.8422 37.1056   3
  -9   6   8-17.9428 41.0886   4
  -9   6   7-19.3134 35.5631   4
   9   6  -7 15.1134 34.3914   3
   9   6  -6 7.07308 33.9101   3
  -9   6   6 3.52634 37.5725   4
  -9   6   5 14.8399 35.7343   4
   9   6  -5 1.71644 33.6733   3
   9   6  -4 20.8931 30.7690   3
  -9   6   4-16.0303 35.6429   4
   9   6  -3 41.7068 34.1071   3
  -9   6   3 23.8009 34.7530   4
  -9   6   2-22.4038 33.2224   4
  -9   6   2 0.21228 33.6522   2
  -9   6   2-21.6562 31.1297   3
   9   6  -2 23.0763 30.9590   3
  -9   6   1 5.07008 33.0763   2
  -9   6   1 8.06246 31.2765   3
  -9   6   1 9.26995 33.8146   4
   9   6  -1 18.6739 31.2107   3
  -9   6   0-12.8348 27.2299   4
  -9   6   0 16.4951 38.0807   2
   9   6   0-9.61272 27.7292   3
  -9   6   0 6.20384 30.4154   3
  -9   6  -1-24.0492 31.2442   3
  -9   6  -1-25.5025 33.4226   2
  -9   6  -1-0.45465 29.0518   4
   9   6   1 26.9821 31.6242   3
  -9   6  -2 7.39550 32.5768   2
  -9   6  -2 15.5730 32.0208   3
  -9   6  -2 12.2099 29.6130   4
   9   6   2-65.5095 31.6241   3
  -9   6  -3 0.53804 31.3428   2
  -9   6  -3 12.3015 29.9278   3
  -9   6  -4 23.9069 32.4018   3
  -9   6  -4-5.09917 32.1214   2
  -9   6  -5 43.5487 31.4976   2
  -9   6  -5 15.2442 32.3455   3
  -9   6  -6 7.35289 31.6659   3
  -9   6  -6-3.09626 34.7283   2
  -9   6  -7-20.5621 35.2616   3
  -9   6  -7-3.77696 33.0644   2
  -9   6  -8 10.7945 33.6978   3
  -9   6  -8 15.0668 28.5777   2
  -9   6  -9-15.6980 39.9051   3
  -9   6  -9 9.25063 35.7823   2
  -9   6 -10-24.8257 38.5051   3
  -9   6 -10-9.19784 34.8834   2
  -9   6 -11-17.8852 43.0512   3
  -9   6 -12-20.0794 39.7547   5
  -9   6 -12-4.06007 39.7728   3
  -9   6 -13 24.1631 35.3472   5
  -9   6 -13 27.3449 41.0508   3
  -9   6 -14-35.8120 45.6910   5
  -9   6 -14 43.5199 40.2095   3
  -9   6 -15-8.59423 41.5580   3
  -9   6 -16 7.86007 47.0344   3
  -9   6 -17 0.14570 48.1651   3
  -9   7  14 132.522 38.7422   4
   9   7 -14-1.75800 48.0087   3
   9   7 -13 86.2302 40.5846   3
  -9   7  13 88.3642 51.1517   4
   9   7 -12 24.6181 48.8953   3
  -9   7  12 62.4203 47.8224   4
   9   7 -11 189.946 47.9228   3
  -9   7  11 216.808 49.3869   4
  -9   7  10 393.411 55.3368   4
   9   7 -10 321.517 46.3063   3
  -9   7   9 362.749 53.0152   4
   9   7  -9 284.327 48.0717   3
  -9   7   8 123.818 45.8074   4
   9   7  -8 110.762 44.3058   3
   9   7  -7 0.00000 41.6395   3
  -9   7   7 10.4791 26.6129   4
   9   7  -6 6.14998 37.6618   3
  -9   7   6 22.2515 40.3704   4
  -9   7   5 347.875 44.0932   4
   9   7  -5 378.801 47.9772   3
   9   7  -4 23.7583 42.0719   3
  -9   7   4 22.8269 41.2953   4
  -9   7   3 352.610 48.4188   4
   9   7  -3 323.685 46.0752   3
  -9   7   2-8.99915 36.6755   4
  -9   7   2-77.4538 35.8083   3
   9   7  -2-3.34808 38.8050   3
  -9   7   1 105.653 39.5980   4
   9   7  -1 126.636 41.4778   3
  -9   7   1 177.387 40.3716   3
   9   7   0 381.365 47.1677   3
  -9   7   0 395.289 47.7994   3
  -9   7   0 406.649 48.7009   2
  -9   7  -1 492.084 49.3255   3
   9   7   1 460.341 46.7883   3
  -9   7  -1 399.662 46.2965   2
  -9   7  -2 1333.39 61.7857   3
  -9   7  -2 1265.29 62.6936   2
   9   7   2 1398.05 58.6826   3
  -9   7  -3-29.6174 34.3521   3
  -9   7  -3-18.1498 31.1349   2
  -9   7  -4 248.193 42.9042   2
  -9   7  -4 192.936 41.8263   3
  -9   7  -5 26.5390 38.2599   2
  -9   7  -5-5.98658 40.5301   3
  -9   7  -6 265.957 40.5394   2
  -9   7  -6 362.699 44.3622   3
  -9   7  -7 71.3337 37.6927   2
  -9   7  -7 63.2227 40.3262   3
  -9   7  -8 0.00000 43.3583   3
  -9   7  -8 30.3422 39.6195   2
  -9   7  -9 152.118 36.7127   2
  -9   7  -9 117.935 47.1129   3
  -9   7 -10 69.0814 46.0662   3
  -9   7 -11 20.7022 41.7290   3
  -9   7 -12 27.7652 40.7342   3
  -9   7 -13 700.407 61.5642   3
  -9   7 -14 100.244 53.2155   3
   9   8 -10-28.3999 46.0042   3
   9   8  -9 51.3366 51.6166   3
  -9   8   9-7.93485 40.5868   4
   9   8  -8-5.61183 47.3016   3
   9   8  -7-3.62332 43.9745   3
   9   8  -6 70.0383 40.3042   3
   9   8  -5 52.9519 47.3943   3
   9   8  -4 31.2929 43.3547   3
   9   8  -3-41.1727 39.8634   3
   9   8  -2 31.4333 41.1693   3
   9   8  -1-28.9525 43.8424   3
  -9   8   1 21.6998 33.0482   3
   9   8   0-117.449 39.7354   3
  -9   8   0-6.39053 41.9698   3
  -9   8  -1-4.51685 41.7084   3
   9   8   1-39.9388 33.4746   3
  -9   8  -2 2.55515 39.9861   3
  -9   8  -3-7.21981 42.5022   3
  -9   8  -3 5.44630 41.4914   2
  -9   8  -4-3.25272 43.3949   3
  -9   8  -4-93.1440 35.7194   2
  -9   8  -5-25.2597 39.1942   2
  -9   8  -5 21.6905 34.4574   3
  -9   8  -6-26.8170 40.9890   3
  -9   8  -6-63.5049 40.6493   2
  -9   8  -7 8.53076 44.2864   3
  -9   8  -7 35.8925 38.1914   2
  -9   8  -8 12.9947 44.3676   3
  -9   8  -8 24.5601 31.8272   2
  -9   8  -9-15.3940 42.3046   3
  -9   8 -10 2.47537 36.0311   3
  10   0 -24 99.3125 44.2061   6
  10   0 -23-57.4252 42.3574   6
  10   0 -22 109.702 42.2876   6
  10   0 -21-43.4483 38.4111   6
  10   0 -20-10.8905 35.6152   6
  10   0 -19 24.4658 36.9218   6
 -10   0  19 12.6337 39.2268   5
 -10   0  18 3699.38 86.9988   5
  10   0 -18 3740.55 79.8311   6
  10   0 -17-16.8540 35.2926   6
 -10   0  17 30.4847 34.9617   5
  10   0 -16 1451.40 51.9124   6
 -10   0  16 1517.06 57.8397   5
 -10   0  15 18.8237 30.5753   5
  10   0 -15 4.77410 28.5488   6
 -10   0  14 4064.20 77.5926   5
 -10   0  13-57.2262 26.7120   5
 -10   0  12 257.292 30.4173   5
 -10   0  11-24.0508 24.5704   5
 -10   0  10 3581.80 63.3211   5
  10   0  -9 1.02358 18.3093   0
 -10   0   9 3.61721 23.1147   5
 -10   0   8 5753.70 73.2675   5
  10   0  -8 5663.98 66.2265   0
 -10   0   7-0.20043 22.5087   5
  10   0  -7 5.64006 18.8738   0
  10   0  -6 5196.75 59.3597   0
 -10   0   6 5322.35 66.1802   5
 -10   0   6 5335.45 44.6257   2
 -10   0   5-1.77317 17.7238   5
 -10   0   5-10.5199 14.8233   0
  10   0  -5 4.17690 17.6233   0
 -10   0   4 33690.5 151.253   5
 -10   0   4 34411.4 133.238   0
 -10   0   3-1.90919 15.3862   0
 -10   0   3-6.76567 17.4746   5
 -10   0   2 8691.98 75.2321   5
 -10   0   2 8603.31 62.9257   0
 -10   0   1-1.50253 18.6065   5
 -10   0   0 1726.55 36.9998   5
 -10   0  -1 6.59905 19.2987   5
 -10   0  -2 13727.6 96.8571   5
 -10   0  -3 0.88860 16.8288   5
  10   0   3-4.03510 12.3541   1
  10   0   4 929.404 24.4410   1
 -10   0  -4 1022.42 34.0340   5
 -10   0  -5-1.07331 23.1739   5
  10   0   5 2.13083 13.5512   1
 -10   0  -6 10331.8 97.1915   5
  10   0   6 9866.48 73.6150   1
 -10   0  -6 10209.9 97.0088   6
 -10   0  -7-10.6330 17.2579   1
 -10   0  -7-9.74355 22.2921   6
 -10   0  -8 2037.30 51.0992   6
 -10   0  -8 2000.87 41.1193   1
 -10   0  -9 34.1290 27.3906   6
 -10   0  -9-0.99734 18.8159   1
 -10   0 -10 901.083 41.3216   6
 -10   0 -10 806.663 31.2303   1
 -10   0 -11-16.2273 28.3815   6
 -10   0 -12 150.242 33.2783   6
 -10   0 -13 15.5842 35.5554   6
 -10   0 -14 574.745 44.3174   6
 -10   0 -15-39.7161 36.6370   6
 -10   0 -16 4673.46 98.3601   6
 -10   0 -17-16.6555 40.9606   6
 -10   0 -18-14.6934 40.1299   6
 -10   0 -19-5.58078 35.5496   6
 -10   0 -20-21.7323 38.6950   6
 -10   0 -21-10.6307 46.7643   6
 -10   0 -22 68.8473 36.6615   6
  10  -1 -24-26.9402 40.4960   6
  10  -1 -23-49.3570 38.6870   6
  10  -1 -22 40.3013 38.6803   6
  10  -1 -21-14.2616 38.3700   6
  10  -1 -20 19.9183 37.2534   6
 -10   1  20 8.99457 42.8746   5
  10   1 -19-5.41519 29.5877   6
  10  -1 -19-5.64547 33.5737   6
 -10   1  19-2.27508 37.5215   5
  10   1 -18 38.9038 33.7064   6
  10  -1 -18 39.9132 31.8709   6
 -10   1  18 70.9331 36.0623   5
  10   1 -17 3.84344 33.3433   6
 -10  -1  17 32.9819 35.3856   5
 -10   1  17 79.5140 40.3258   5
  10  -1 -17 47.9316 39.4848   6
  10   1 -16-9.87138 25.6839   6
  10  -1 -16-29.5619 28.7868   6
 -10  -1  16-13.1911 29.9747   5
 -10   1  16 5.45815 32.0607   5
  10   1 -15-7.13761 26.3295   6
 -10  -1  15-8.81386 32.5938   5
 -10   1  15 3.91931 32.9059   5
  10   1 -14-4.78237 21.7151   6
 -10  -1  14-6.45110 29.8080   5
 -10   1  14-7.85831 28.1510   5
  10   1 -13 9.48444 20.9416   6
 -10  -1  13 10.4036 27.0343   5
 -10   1  13-7.15552 25.2856   5
  10   1 -12-9.77160 18.6001   6
 -10  -1  12 0.21030 24.1921   5
 -10   1  12-9.64111 26.8548   5
 -10  -1  11 9.44488 24.6003   5
 -10   1  11-14.1101 24.5709   5
 -10  -1  10 2.91779 21.6595   5
 -10   1  10 7.22807 24.4740   5
 -10  -1   9 11.0672 21.9057   5
 -10   1   9-6.12710 23.9227   5
  10  -1  -9-10.7604 14.9485   0
  10   1  -8 15.9064 20.9323   0
 -10  -1   8 14.1786 19.4176   5
 -10   1   8 6.16954 21.0551   5
 -10  -1   8-20.0765 22.5753   0
  10  -1  -8 10.2745 19.9575   0
 -10  -1   7-1.94166 20.1400   5
 -10   1   7-0.21676 14.8437   2
 -10   1   7 5.92668 21.5230   5
  10   1  -7 26.8741 22.4578   0
 -10  -1   7-1.79919 16.6478   0
  10  -1  -7 3.33150 16.7190   0
 -10  -1   6 8.29327 20.3609   0
 -10   1   6 3.59167 15.8843   2
  10  -1  -6 3.08848 16.7570   0
 -10   1   6 18.1464 19.6475   5
 -10  -1   6 8.94040 19.5321   5
 -10   1   5-1.74959 16.8165   2
 -10  -1   5-14.8184 17.6167   5
  10  -1  -5 4.84436 16.0298   0
 -10  -1   5 7.67512 16.5680   0
 -10   1   5 7.64155 21.3684   5
  10  -1  -4-1.00095 12.8369   0
 -10  -1   4 4.35525 16.4499   5
 -10   1   4-1.92753 18.4370   5
 -10  -1   4 0.11691 14.0401   0
  10  -1  -3 6.15839 12.3777   0
 -10  -1   3 7.52734 18.9720   0
 -10  -1   3 0.59975 17.5375   5
 -10   1   3-0.08897 20.9941   5
 -10   1   2-1.53873 11.4659   0
 -10  -1   2-11.6116 15.1454   5
  10   1  -2-5.23304 8.04154   3
 -10   1   2 14.0389 20.4279   5
 -10   1   1 1.48453 10.1554   0
 -10  -1   1 6.75203 16.2468   5
 -10   1   1 30.5648 22.6464   5
 -10   1   0 0.85236 20.1490   5
 -10   1   0-6.66526 9.31885   0
 -10  -1   0 0.92084 14.1725   5
 -10   1  -1 8.99756 17.5096   5
 -10   1  -1 4.59296 7.19103   3
 -10  -1  -1 3.50662 15.6144   5
 -10  -1  -2-6.31252 15.8423   5
  10  -1   2-5.66928 8.71695   1
 -10   1  -2 14.4788 21.7660   5
 -10   1  -2-5.20354 8.65426   3
 -10   1  -3 4.79207 20.6040   5
  10  -1   3 10.5610 9.41007   1
 -10  -1  -3 9.29663 18.3823   5
  10   1   3 13.4680 18.1678   1
 -10  -1  -4-18.6453 17.7728   5
 -10   1  -4-6.32440 22.2627   5
  10  -1   4-11.3938 9.95608   1
 -10  -1  -4-3.84028 18.4840   6
  10   1   4-20.7421 19.2778   1
 -10  -1  -5-15.0130 19.9673   6
 -10  -1  -5-16.3897 19.5022   5
 -10   1  -5-16.9595 25.4864   5
  10   1   5 2.40314 15.0110   1
 -10   1  -6-6.42942 12.8775   1
 -10  -1  -6-3.23700 20.7496   6
 -10  -1  -6-6.08464 20.7592   5
 -10   1  -6-14.0127 26.7755   5
  10   1   6 4.71243 18.5962   1
 -10   1  -7-19.2159 14.4613   1
  10   1   7-7.23203 14.1961   1
 -10  -1  -7-1.30942 19.8084   6
 -10   1  -8 6.62740 25.1275   6
 -10   1  -8-1.17121 14.2592   1
  10   1   8-4.82543 19.7693   1
 -10  -1  -8 0.00000 20.9455   6
 -10  -1  -8 2.36067 21.6329   1
 -10  -1  -9-19.1416 25.7927   6
 -10   1  -9-8.09596 16.7255   1
 -10   1  -9-19.0544 28.9549   6
 -10   1 -10 11.9242 18.3097   1
 -10   1 -10 6.57015 27.6403   6
 -10  -1 -10-14.5977 26.9247   6
 -10  -1 -11 2.97120 28.7906   6
 -10   1 -11-42.6834 16.4453   1
 -10   1 -11 0.58235 30.3067   6
 -10   1 -12 5.36063 29.1298   6
 -10  -1 -12-0.58958 28.8124   6
 -10   1 -13 7.05562 31.8729   6
 -10  -1 -13 45.7332 33.6840   6
 -10  -1 -14-11.5421 34.1256   6
 -10   1 -14-4.59728 36.4227   6
 -10  -1 -15-32.5488 36.7406   6
 -10   1 -15-1.30868 34.8367   6
 -10  -1 -16-34.5880 39.2437   6
 -10   1 -16-17.0936 40.4895   6
 -10  -1 -17-13.4130 40.2795   6
 -10   1 -17 10.7131 40.9709   6
 -10   1 -18-3.14525 39.0110   6
 -10  -1 -18 1.52061 42.9304   6
 -10   1 -19 18.8134 41.4562   6
 -10  -1 -19 35.1160 37.6169   6
 -10   1 -20 15.3995 45.8830   6
 -10  -1 -20-15.2436 44.3345   6
 -10  -1 -21-72.8008 34.6201   6
 -10   1 -21 21.1894 43.5800   6
 -10   1 -22 35.7266 40.1773   6
  10  -2 -23 100.983 39.1758   6
  10  -2 -22 508.010 47.1739   6
  10  -2 -21 209.281 41.7899   6
  10  -2 -20 321.909 45.3709   6
 -10   2  20 286.168 45.7086   5
 -10   2  19 83.3615 34.9022   5
  10  -2 -19 89.1661 39.4327   6
  10  -2 -18 1668.62 60.5813   6
 -10   2  18 1786.43 65.2898   5
  10  -2 -17 654.970 48.2025   6
 -10   2  17 624.648 46.0641   5
 -10   2  16 51.4165 34.2714   5
 -10  -2  15 69.0520 28.3996   5
 -10   2  15 51.8121 28.3263   5
 -10  -2  14 276.252 33.1312   5
 -10   2  14 263.819 33.6587   5
 -10  -2  13 347.336 33.0735   5
 -10   2  13 324.290 33.6164   5
 -10  -2  12 189.801 29.0071   5
 -10   2  12 190.574 30.1960   5
 -10  -2  11 345.180 29.4655   5
 -10   2  11 330.344 29.4974   5
  10   2 -10 897.398 26.3228   6
 -10  -2  10 1020.96 38.2282   5
 -10   2  10 895.732 38.2774   5
 -10   2   9 979.558 37.4173   5
 -10  -2   9 1013.90 36.5402   5
  10   2  -9 998.756 25.6823   6
 -10  -2   8 1633.46 40.6601   5
 -10   2   8 1621.90 44.7201   5
 -10   2   7 345.219 27.8391   5
 -10  -2   7 371.866 25.2026   5
 -10  -2   6 3959.39 54.7531   5
 -10  -2   6 3875.64 57.7826   0
 -10   2   6 3820.66 60.7514   5
 -10   2   6 3932.14 58.0164   2
 -10  -2   5 299.906 22.4718   0
 -10  -2   5 272.175 21.2451   5
 -10   2   5 289.411 26.8646   5
 -10   2   5 268.440 24.6527   2
  10  -2  -5 267.743 16.4698   0
 -10   2   4 290.557 25.8711   5
 -10  -2   4 307.114 26.6646   0
 -10  -2   4 243.781 19.1253   5
  10   2  -4 265.310 18.6967   3
 -10   2   4 274.193 25.2865   2
  10  -2  -4 247.188 14.8654   0
  10  -2  -3 6586.23 46.9828   0
 -10   2   3 6466.49 74.1368   5
  10   2  -3 6479.63 56.4925   3
 -10   2   3 6530.48 72.8023   2
 -10  -2   3 6593.64 62.3824   5
  10  -2  -2 5612.73 38.4572   0
 -10  -2   2 5740.32 56.2567   5
 -10   2   2 5688.73 69.5163   5
  10   2  -2 5624.10 50.5600   3
 -10  -2   1 3382.90 42.7535   5
 -10   2   1 3379.60 55.5624   5
  10   2  -1 3406.68 39.4677   3
 -10   2   1 3282.34 38.0789   3
 -10   2   0 209.465 25.9748   5
 -10  -2   0 205.893 16.8971   5
  10   2   0 230.343 15.5392   3
 -10   2   0 232.819 15.4382   3
 -10   2  -1 7.12380 22.9470   5
 -10   2  -1 4.08924 12.6122   3
  10   2   1-20.5827 11.5675   3
 -10  -2  -1-1.11880 13.7223   5
 -10  -2  -2 3832.19 45.6161   5
 -10   2  -2 3701.08 42.7899   3
 -10   2  -2 3619.16 59.7845   5
 -10  -2  -3 728.645 25.3684   6
 -10   2  -3 769.628 23.9840   3
 -10  -2  -3 748.816 24.5845   5
 -10   2  -3 783.732 36.1194   5
  10   2   4 18.5545 20.5659   1
 -10   2  -4 10.2347 22.3914   5
 -10  -2  -4 25.5527 17.4573   6
 -10  -2  -4 23.6942 15.2009   5
 -10   2  -4 10.2614 15.1012   3
 -10   2  -5 2715.11 28.5746   1
  10   2   5 2671.65 49.9415   1
 -10  -2  -5 2572.97 43.3831   5
 -10   2  -5 2526.47 56.4810   5
 -10  -2  -5 2622.08 46.9798   6
 -10  -2  -6 65.3761 19.2454   6
 -10   2  -6 87.1036 11.9149   1
 -10  -2  -6 73.5663 18.2231   5
 -10   2  -6 58.3507 26.5625   5
  10   2   6 99.8604 22.6339   1
 -10  -2  -7 2619.11 51.8666   6
 -10   2  -7 2479.14 59.4123   5
 -10   2  -7 2672.37 35.0725   1
 -10  -2  -7 2668.85 48.5848   5
 -10  -2  -8 28.5347 23.0346   6
 -10  -2  -9 4058.14 68.8314   6
 -10  -2 -10 21.0742 24.5371   6
 -10  -2 -11 623.894 37.3095   6
 -10   2 -12 2341.62 67.3057   6
 -10  -2 -12 2448.22 63.5475   6
 -10  -2 -13 1002.08 50.7614   6
 -10   2 -13 977.425 54.4675   6
 -10  -2 -14 1052.75 53.3091   6
 -10   2 -14 1108.23 57.8054   6
 -10   2 -15-28.7616 34.6923   6
 -10  -2 -15-34.0877 33.8085   6
 -10  -2 -16 154.689 39.7659   6
 -10   2 -16 222.538 46.0046   6
 -10   2 -17 135.241 39.3398   6
 -10  -2 -17 145.484 35.5238   6
 -10  -2 -18 79.2137 43.1997   6
 -10   2 -18 63.0843 44.6522   6
 -10  -2 -19 25.7291 32.8443   6
 -10   2 -19 75.3814 44.8665   6
 -10  -2 -20-5.53307 42.5744   6
 -10   2 -20 75.2837 47.1305   6
 -10  -2 -21 22.4829 41.2830   6
 -10   2 -21 298.671 51.8151   6
 -10   2 -22 107.275 48.1573   6
  10  -3 -22-34.7069 34.3833   6
  10  -3 -21 3.08017 34.0172   6
  10  -3 -20 44.9982 39.5934   6
 -10   3  20 21.3893 32.2409   5
  10  -3 -19 14.0772 40.5370   6
 -10   3  19 43.0246 37.3492   5
  10  -3 -18 69.5318 35.4318   6
 -10   3  18-32.4953 34.8634   4
 -10   3  18 12.2296 30.4622   5
 -10   3  17-12.2678 35.1759   5
 -10   3  17 20.1761 28.7412   4
 -10   3  16 3.17267 27.3106   5
 -10   3  16 8.08823 32.3134   4
 -10   3  15-20.9973 27.8559   5
 -10   3  14-14.1279 27.8456   5
 -10   3  13-14.4312 30.2268   5
 -10  -3  13-10.6570 29.0550   5
 -10  -3  12-78.3269 27.9031   5
 -10   3  12-11.8061 29.7358   5
 -10   3  11-7.99095 26.7523   5
 -10  -3  11-6.10566 27.9976   5
 -10  -3  10 2.82973 22.9838   5
 -10   3  10-2.14289 23.7854   5
 -10  -3   9 0.45972 20.1188   5
 -10   3   9-49.7948 24.1240   5
 -10  -3   8 11.2426 19.5346   5
 -10   3   8-11.6630 22.5272   5
 -10  -3   7 23.6607 18.6155   5
 -10   3   7-8.48321 21.2084   5
 -10  -3   6 12.7070 16.9904   5
 -10   3   6-19.0009 23.8549   2
 -10   3   6-3.89462 20.9696   5
  10   3  -6 7.82585 19.8860   3
 -10   3   5-1.62669 21.8614   2
 -10  -3   5 2.31198 15.5925   5
 -10   3   5 0.50486 21.3230   5
  10   3  -5 4.38703 19.5579   3
 -10   3   4-27.6759 25.5135   2
 -10  -3   4-3.08381 14.6654   5
  10  -3  -4-5.07314 10.0157   1
 -10   3   4-16.3068 21.8892   5
  10   3  -4-7.99173 18.7519   3
  10   3  -3-1.73120 17.4731   3
 -10   3   3-8.40869 22.2098   2
  10  -3  -3-4.34647 8.92312   1
 -10  -3   3 8.38575 14.0539   5
 -10   3   3 12.2396 21.7616   5
  10   3  -2 0.66073 17.4318   3
  10  -3  -2 4.96066 6.94897   1
 -10  -3   2 3.36367 13.0511   5
  10  -3  -2-1.17442 6.85643   0
 -10   3   2 8.16028 22.4275   5
 -10   3   2 18.0401 23.6464   2
 -10  -3   1 9.40941 11.8781   5
  10   3  -1 13.3942 17.5489   3
 -10   3   1 4.04819 25.7352   2
  10  -3  -1 0.08761 3.50432   0
 -10   3   1-0.47348 17.9423   3
 -10   3   1 5.65281 22.3782   5
 -10   3   0 4.29327 22.9414   5
  10   3   0 10.6825 16.3097   3
 -10   3   0 13.7302 17.3509   3
 -10  -3   0 9.27709 10.8435   5
 -10   3  -1-20.1049 23.4836   5
 -10   3  -1-0.89547 17.7863   3
  10   3   1 2.06897 15.6847   3
 -10  -3  -1-1.54128 9.99439   5
 -10   3  -2-21.6366 26.3333   5
 -10  -3  -2-5.12760 12.3188   6
 -10   3  -2 2.56795 19.0731   3
 -10  -3  -2-5.52809 11.4307   5
 -10   3  -3 4.56341 19.2684   3
 -10   3  -3 12.5461 17.0229   4
 -10   3  -3-32.3387 28.1485   5
 -10  -3  -3-7.69017 14.5994   6
 -10  -3  -4-2.23791 16.0555   6
 -10   3  -4 1.32463 27.9010   5
 -10   3  -4-10.6197 17.2935   4
 -10   3  -4 10.6176 21.1469   3
 -10  -3  -5 17.4372 20.0313   6
 -10   3  -5 24.2006 29.2081   5
 -10   3  -5 14.6938 17.7133   4
 -10   3  -5 39.2712 22.3235   3
 -10  -3  -6-1.71355 18.3237   6
 -10   3  -6 16.9366 27.4531   5
 -10   3  -6-3.72624 20.9016   3
 -10  -3  -7-7.19771 20.7701   6
 -10   3  -7 8.65685 28.5089   5
 -10   3  -7-9.31215 21.1023   3
 -10  -3  -8 17.0173 21.2498   6
 -10   3  -8 0.00000 31.8476   5
 -10  -3  -9 39.8483 23.8928   6
 -10  -3 -10 17.3102 22.9804   6
 -10  -3 -11 8.19537 27.1534   6
 -10  -3 -12-5.86788 29.6373   6
 -10  -3 -13-26.6818 30.7871   6
 -10  -3 -14 28.6481 35.9270   6
 -10  -3 -15 4.73898 35.8609   6
 -10  -3 -16 13.2241 36.3558   6
 -10  -3 -17 48.1306 41.3301   6
 -10  -3 -18 10.1887 30.7780   6
 -10  -3 -19 100.664 43.5964   6
 -10  -3 -20-52.7982 41.2854   6
 -10  -3 -21-11.7949 34.1865   6
  10  -4 -20 348.336 49.2131   6
  10  -4 -19 63.2000 43.7571   6
  10  -4 -18-2.40859 35.9501   6
 -10   4  18 72.2038 38.1859   4
 -10   4  17-7.11778 36.9719   4
 -10   4  16 263.852 34.6409   5
 -10   4  16 257.398 42.9894   4
 -10   4  15 126.342 31.4215   5
 -10   4  15 143.412 40.3612   4
 -10   4  14 495.205 46.8468   4
 -10   4  14 510.489 37.5890   5
 -10   4  13 109.340 28.0631   5
 -10   4  13 34.8608 36.1627   4
 -10   4  12 184.164 33.1579   5
 -10   4  12 168.917 36.3543   4
 -10   4  11 4949.71 95.3169   4
 -10   4  11 5011.75 81.7700   5
 -10   4  10 3705.33 82.4277   4
 -10   4  10 3829.77 70.6272   5
 -10   4   9 707.287 37.7005   5
 -10   4   9 675.064 46.0429   4
  10   4  -9 700.777 37.8379   3
 -10  -4   8 14.0272 19.3593   5
 -10   4   8-8.77406 31.7840   4
 -10   4   8 5.53265 23.6140   5
  10   4  -8-5.19922 25.6948   3
 -10   4   7 716.682 44.9486   4
 -10   4   7 761.172 35.2665   5
  10   4  -7 762.375 36.0712   3
 -10   4   6 61.9713 30.5944   4
 -10   4   6 51.2122 22.9754   5
  10   4  -6 77.0668 27.3631   3
 -10   4   5 760.420 43.7031   4
 -10   4   5 785.422 34.9140   5
  10   4  -5 821.325 38.0446   3
 -10   4   5 710.232 39.2732   2
 -10   4   4 1802.57 54.8219   4
 -10   4   4 1790.44 46.2122   5
  10   4  -4 1809.96 46.7580   3
 -10   4   4 1781.39 54.4449   2
 -10   4   3 771.855 40.8888   4
 -10   4   3 747.742 34.0164   5
  10   4  -3 800.740 34.5365   3
 -10   4   3 788.964 41.7982   2
 -10   4   2 870.883 40.6146   4
 -10   4   2 791.871 34.9964   5
  10   4  -2 898.414 35.6751   3
 -10   4   2 813.447 42.6792   2
 -10   4   2 809.657 34.2808   3
 -10   4   1 956.969 37.7992   5
 -10   4   1 964.550 41.3151   4
 -10   4   1 944.449 44.5570   2
  10   4  -1 956.761 36.1095   3
 -10   4   1 934.912 37.6534   3
 -10   4   0 1465.09 45.5379   4
 -10   4   0 1443.25 44.0788   5
 -10   4   0 1466.68 50.8493   2
  10   4   0 1430.82 40.9652   3
 -10   4   0 1378.94 41.4239   3
 -10   4  -1 581.860 32.2504   4
 -10   4  -1 491.176 31.9680   5
 -10   4  -1 541.553 39.2881   2
 -10   4  -1 481.525 30.0872   3
  10   4   1 545.172 30.8189   3
 -10   4  -2 2293.66 51.3658   4
 -10   4  -2 2338.79 55.9559   5
 -10   4  -2 2265.31 51.6911   3
  10   4   2 2393.08 49.6113   3
 -10   4  -3 2654.40 53.4787   4
 -10   4  -3 2737.98 56.4591   3
 -10   4  -3 2846.48 63.2206   5
 -10   4  -4 1536.21 42.2130   4
 -10   4  -4 1532.90 46.9398   3
 -10   4  -4 1571.38 51.7431   5
 -10   4  -5 4938.07 66.6528   4
 -10   4  -5 4952.35 74.2431   3
 -10   4  -5 5113.90 84.4581   5
 -10   4  -6 1142.65 42.7748   3
 -10   4  -6 1169.26 49.1475   5
 -10   4  -7 189.599 35.6656   5
 -10  -4  -7 190.797 23.2465   6
 -10   4  -7 218.963 28.2978   3
 -10  -4  -8 11.2883 20.9009   6
 -10   4  -8-18.7238 32.8266   5
 -10   4  -8 13.2309 26.7313   3
 -10  -4  -9 1563.63 44.9225   6
 -10   4  -9 1464.01 47.4716   3
 -10   4  -9 1491.35 60.1234   5
 -10  -4 -10 104.926 26.5624   6
 -10   4 -10 100.256 32.0790   3
 -10  -4 -11 490.807 34.9522   6
 -10  -4 -12-3.58344 25.3403   6
 -10  -4 -13 153.094 30.7242   6
 -10  -4 -14 94.4588 32.5341   6
 -10  -4 -15 108.141 31.7908   6
 -10  -4 -16 8.28635 34.2186   6
 -10  -4 -17 179.530 37.6076   6
 -10  -4 -18-24.8060 38.1824   6
 -10  -4 -19 434.090 43.8820   6
 -10  -4 -20 264.111 41.3695   6
  10  -5 -19 61.9618 41.7973   6
 -10   5  19-23.3032 46.0273   4
  10  -5 -18 29.7476 35.0333   6
 -10   5  18 90.5010 43.2025   4
 -10   5  17 40.4164 44.8462   4
 -10   5  16-22.5539 40.2455   4
 -10   5  15-25.2653 36.5251   4
 -10   5  14 32.6679 36.2277   4
  10   5 -14 0.64132 40.3257   3
 -10   5  13-9.68400 39.8534   4
  10   5 -13-11.4546 33.0866   3
 -10   5  12-40.0012 33.3687   4
  10   5 -12 31.4521 40.0525   3
  10   5 -11-5.98909 38.1525   3
 -10   5  11-4.62383 40.9983   4
 -10   5  10 41.8027 40.0988   4
  10   5 -10 56.4664 36.5299   3
 -10   5   9 22.7821 37.1190   4
  10   5  -9 26.6206 29.4645   3
 -10   5   8 2.85294 34.4708   4
  10   5  -8 19.5519 33.0731   3
  10   5  -7 15.8284 33.8090   3
 -10   5   7-17.8082 36.1236   4
  10   5  -6-5.17716 30.0929   3
 -10   5   6-21.3956 34.3418   4
 -10   5   5 12.5303 30.2852   4
  10   5  -5 14.3177 27.3689   3
  10   5  -4-5.13475 26.9762   3
 -10   5   4-2.12677 32.4168   4
 -10   5   4 28.0290 32.4007   2
  10   5  -3 9.14314 26.5748   3
 -10   5   3 2.86539 30.9171   2
 -10   5   3 14.4137 30.0328   4
 -10   5   3-10.3833 20.2743   5
  10   5  -2 5.47050 23.8165   3
 -10   5   2 16.8684 31.5031   2
 -10   5   2-0.17230 27.9128   4
 -10   5   2-12.0201 26.1460   3
 -10   5   2-10.1875 20.0243   5
 -10   5   1 21.2268 42.6579   2
  10   5  -1-8.29979 24.2016   3
 -10   5   1 3.25191 29.4781   4
 -10   5   1 4.04654 24.7194   3
 -10   5   1-18.7976 21.8078   5
 -10   5   0 8.21148 31.3078   2
  10   5   0 15.1659 27.1408   3
 -10   5   0 22.1105 25.6294   3
 -10   5   0-5.96696 28.4910   4
 -10   5   0 0.55321 22.7154   5
 -10   5  -1-20.5453 24.8316   5
 -10   5  -1-28.7212 32.2038   2
 -10   5  -1-10.3347 26.2496   4
 -10   5  -1 6.36849 27.0777   3
  10   5   1 16.5858 24.4062   3
 -10   5  -2-5.55967 25.0345   5
 -10   5  -2-6.36994 28.1366   3
 -10   5  -2-88.4535 24.4567   4
  10   5   2-68.1648 26.6824   3
 -10   5  -2-5.76826 28.6501   2
 -10   5  -3 13.6763 24.8012   4
 -10   5  -3 12.6629 29.3170   5
 -10   5  -3 5.65972 29.1739   3
 -10   5  -3 5.29706 31.4354   2
 -10   5  -4 1.31302 27.7137   3
 -10   5  -4 18.6535 23.3413   4
 -10   5  -4-17.5930 32.6686   5
 -10   5  -4 31.9211 35.3286   2
 -10   5  -5-6.71104 30.8006   5
 -10   5  -5 9.03477 31.4678   3
 -10   5  -6-15.1868 28.4700   3
 -10   5  -6-31.7867 35.7685   5
 -10   5  -7-11.4765 30.3038   3
 -10   5  -7-8.78634 36.1870   5
 -10   5  -8 0.58475 30.7345   5
 -10   5  -8 44.3707 32.6388   3
 -10   5  -9 23.8976 37.0748   5
 -10   5  -9-3.66715 32.2990   3
 -10   5 -10-6.92619 36.7799   5
 -10   5 -10-5.35952 34.1029   3
 -10   5 -11-6.70026 38.6457   5
 -10   5 -11 18.2007 34.4285   3
 -10   5 -12-26.9924 44.2914   5
 -10   5 -12 35.3437 36.6241   3
 -10   5 -13 32.4396 33.5159   3
 -10   5 -14 44.9605 40.7857   3
 -10   5 -15-31.2293 38.9809   3
 -10   5 -16 55.6667 44.3532   3
 -10  -5 -17 74.4149 33.1809   6
 -10  -5 -18-49.9315 40.1245   6
 -10  -5 -19-37.5570 40.5235   6
 -10   6  18 143.021 44.6862   4
 -10   6  17-2.64322 35.4449   4
  10   6 -17 66.6751 40.6209   3
 -10   6  16-81.7803 43.6033   4
  10   6 -16 16.2351 39.4805   3
 -10   6  15 95.6739 46.2296   4
  10   6 -15 97.7964 45.5547   3
 -10   6  14 100.980 40.1057   4
  10   6 -14 28.3792 43.5175   3
 -10   6  13 44.7433 40.1512   4
  10   6 -13 33.7575 34.0994   3
 -10   6  12 119.439 45.1095   4
  10   6 -12 110.034 43.6366   3
 -10   6  11 130.638 41.6018   4
  10   6 -11 166.968 45.7497   3
 -10   6  10 89.7531 37.4995   4
  10   6 -10 70.9143 42.7488   3
 -10   6   9 729.428 53.0571   4
  10   6  -9 840.145 54.1621   3
  10   6  -8 182.990 38.2770   3
 -10   6   8 208.212 41.7667   4
 -10   6   7 246.893 42.7146   4
  10   6  -7 338.154 43.1104   3
 -10   6   6 412.221 48.7726   4
  10   6  -6 369.330 44.9314   3
  10   6  -5 1.81722 38.0241   3
 -10   6   5 36.5147 34.9593   4
  10   6  -4 82.9580 34.9681   3
 -10   6   4 47.1310 35.6533   4
  10   6  -3 52.3568 30.6698   3
 -10   6   3 9.27349 35.7074   4
 -10   6   3 48.6111 36.7173   2
  10   6  -2 7.52063 32.8769   3
 -10   6   2-28.2782 32.8600   4
 -10   6   2-3.82181 33.9834   2
 -10   6   2 9.98680 28.2150   3
  10   6  -1 184.828 31.5871   3
 -10   6   1 149.036 40.3260   2
 -10   6   1 117.961 36.6951   4
 -10   6   1 163.447 36.7568   3
 -10   6   0 29.6091 29.9373   3
 -10   6   0 50.1460 31.8520   2
 -10   6   0-2.49818 30.1997   4
  10   6   0 9.56537 30.7489   3
 -10   6  -1 7.59170 34.2945   3
 -10   6  -1 20.2910 35.3918   2
 -10   6  -1 31.5403 30.8148   4
  10   6   1-17.7540 32.6692   3
 -10   6  -2 710.088 43.3288   4
 -10   6  -2 808.620 44.7422   3
 -10   6  -2 792.050 51.2150   2
  10   6   2 740.581 42.1023   3
 -10   6  -3 94.9102 39.0680   2
 -10   6  -3 16.0866 29.1447   4
 -10   6  -3 15.6874 31.2704   3
 -10   6  -4 488.366 43.6269   3
 -10   6  -4 577.285 47.8517   2
 -10   6  -5 170.556 37.4663   2
 -10   6  -5 174.440 38.9810   3
 -10   6  -6 922.730 51.6540   2
 -10   6  -6 985.539 51.4271   3
 -10   6  -7 244.089 38.5687   3
 -10   6  -7 287.104 42.0978   2
 -10   6  -8 6.91921 37.6298   3
 -10   6  -8 30.4205 30.0976   2
 -10   6  -9 21.6618 37.2335   3
 -10   6  -9 56.4472 35.0117   2
 -10   6 -10 175.459 44.3774   5
 -10   6 -10 113.449 38.5525   3
 -10   6 -11-39.9504 40.4411   5
 -10   6 -11-21.4998 40.3328   3
 -10   6 -12-25.3813 38.4788   5
 -10   6 -12 18.2608 41.4237   3
 -10   6 -13-2.38336 45.3903   5
 -10   6 -13-9.00243 32.2679   3
 -10   6 -14 143.677 52.6859   5
 -10   6 -14-30.8594 46.0496   3
 -10   6 -15 62.0993 51.1881   5
 -10   6 -15 17.4537 46.2633   3
 -10   6 -16-83.2895 48.7805   5
 -10   6 -16 63.2397 46.8033   3
 -10   6 -17 262.880 46.1055   5
 -10   6 -17 180.106 51.8339   3
 -10   7  14 55.0786 54.6387   4
  10   7 -14-56.4197 42.5963   3
  10   7 -13 35.8559 53.3389   3
 -10   7  13-27.6121 41.0251   4
 -10   7  12-25.2232 37.2416   4
  10   7 -12-25.5849 42.1231   3
  10   7 -11-55.3032 39.1604   3
 -10   7  11-105.373 37.7061   4
  10   7 -10 49.2390 44.5033   3
 -10   7  10-20.5527 40.1652   4
  10   7  -9 15.0519 44.8337   3
 -10   7   9-18.7157 36.1024   4
  10   7  -8 48.5940 37.8485   3
 -10   7   8-44.4380 39.9545   4
  10   7  -7 1.33935 43.4375   3
 -10   7   7-38.1365 45.4097   4
  10   7  -6 2.14471 40.0144   3
 -10   7   6 42.6953 38.4691   4
  10   7  -5-9.79982 40.8415   3
 -10   7   5 36.6091 43.5966   4
  10   7  -4-61.0315 35.3979   3
 -10   7   4-4.40172 36.5899   4
  10   7  -3-11.9234 32.6622   3
 -10   7   3-35.9528 34.3985   4
 -10   7   2 0.47436 33.5290   4
  10   7  -2-11.0880 32.8157   3
 -10   7   1-5.17962 34.2211   4
  10   7  -1 4.44554 33.8891   3
 -10   7   1-5.99479 37.5163   3
 -10   7   1-29.8252 40.4288   2
 -10   7   0-38.9289 37.9275   4
  10   7   0 36.9387 37.2398   3
 -10   7   0 31.0704 39.0999   3
 -10   7   0-1.78910 39.9207   2
 -10   7  -1 53.3606 40.8303   2
 -10   7  -1 51.1042 41.4681   3
  10   7   1 72.9666 40.4593   3
 -10   7  -2-11.2658 41.1855   2
 -10   7  -2 25.6905 39.7153   3
 -10   7  -3 25.3605 35.3721   2
 -10   7  -3 5.49742 38.5679   3
 -10   7  -4-21.3145 34.0754   2
 -10   7  -4-18.2708 33.1213   3
 -10   7  -5-33.4899 37.7411   2
 -10   7  -5-14.9531 40.2784   3
 -10   7  -6 4.49446 34.9300   3
 -10   7  -6-16.1522 31.2668   2
 -10   7  -7-8.44938 41.6658   3
 -10   7  -7-1.87582 40.1194   2
 -10   7  -8 27.2351 36.1032   2
 -10   7  -8-19.4786 41.9621   3
 -10   7  -9 34.6435 30.4030   2
 -10   7  -9 2.70854 41.5339   3
 -10   7 -10 26.7841 35.4139   2
 -10   7 -10-12.8818 41.4950   3
 -10   7 -11-7.61262 50.5966   3
 -10   7 -12 2.24571 38.9325   3
 -10   7 -13 71.2621 46.2906   3
 -10   7 -14-6.98643 41.5165   3
  10   8 -10-48.6742 51.1106   3
  10   8  -9 194.991 48.6949   3
 -10   8   9 103.522 47.5312   4
  10   8  -8 89.5287 47.0895   3
 -10   8   8 40.9316 45.1321   4
  10   8  -7 100.198 52.5764   3
 -10   8   7 62.1086 43.7032   4
 -10   8   6 137.136 49.6250   4
  10   8  -6 264.862 57.4114   3
  10   8  -5 139.308 44.9397   3
  10   8  -4 118.912 48.2067   3
  10   8  -3 61.8898 45.8109   3
  10   8  -2 23.1528 47.2432   3
  10   8  -1-2.59635 35.9674   3
 -10   8   1 32.2505 42.0259   3
  10   8   0 85.6238 40.7432   3
 -10   8   0 38.2784 33.8099   3
 -10   8  -1-24.1560 45.0124   3
  10   8   1-113.797 42.2276   3
 -10   8  -2 202.409 45.5312   3
 -10   8  -2 126.399 36.7027   2
 -10   8  -3 139.821 44.5807   2
 -10   8  -3 71.2467 44.8466   3
 -10   8  -4-18.5509 34.7456   3
 -10   8  -4-3.11979 31.5615   2
 -10   8  -5 80.9220 42.2531   3
 -10   8  -5 98.8208 43.6408   2
 -10   8  -6 47.0367 44.1440   3
 -10   8  -6 25.1136 42.1369   2
 -10   8  -7 0.43504 45.1434   3
 -10   8  -7 31.8483 37.6328   2
 -10   8  -8 67.5677 47.5448   3
 -10   8  -8 42.2406 39.5061   2
 -10   8  -9 128.853 50.7273   3
 -10   8 -10 150.778 49.6054   3
  11   0 -24 21.1921 36.4312   6
  11   0 -23 11.1585 36.7734   6
  11   0 -22-17.4511 35.0841   6
  11   0 -21 49.4974 32.5136   6
  11   0 -20 7.97176 30.0448   6
 -11   0  20-71.7170 38.3532   5
  11   0 -19-25.2812 34.5362   6
 -11   0  19 10.6305 40.1261   5
  11   0 -18-7.71411 33.6569   6
 -11   0  18 15.9654 38.9993   5
  11   0 -17-6.22476 31.7129   6
 -11   0  17 9.74184 36.2790   5
 -11   0  16-62.1180 33.9879   5
  11   0 -16-20.4292 29.4321   6
 -11   0  15 7.25045 33.7428   5
  11   0 -15 60.2707 30.6361   6
 -11   0  14 5.44597 31.2347   5
 -11   0  13-7.26463 26.5325   5
 -11   0  12 0.14556 25.3545   5
 -11   0  11 54.8477 26.9211   5
 -11   0  10 1.02099 23.4424   5
 -11   0   9-3.37127 23.3879   5
 -11   0   8 1.52008 20.9286   5
  11   0  -8 5.79625 18.5996   0
 -11   0   7-5.66983 10.5164   2
  11   0  -7 8.63542 16.3178   0
 -11   0   7-3.90583 24.3416   5
  11   0  -6-16.6099 19.4395   0
 -11   0   6-10.6282 23.7290   5
 -11   0   6 9.07077 18.5926   0
 -11   0   6 3.98526 11.4481   2
 -11   0   5 7.36519 20.1776   5
 -11   0   5-5.51880 18.1148   0
 -11   0   4-2.21431 16.0871   0
 -11   0   4 2.89221 20.9153   5
 -11   0   3 2.29712 18.8350   5
 -11   0   3-9.79463 16.7867   0
 -11   0   2 1.12011 13.7702   0
 -11   0   2-9.01219 20.9592   5
 -11   0   1 5.18723 19.7148   5
 -11   0   0 31.7722 20.4221   5
 -11   0  -1 2.52536 16.9100   5
 -11   0  -2 12.3526 21.6129   5
  11   0   3-3.35168 13.7846   1
 -11   0  -3-3.79530 21.7944   5
  11   0   4 4.56698 14.3516   1
 -11   0  -4-8.17507 23.1405   5
 -11   0  -5-0.48911 23.6950   5
  11   0   5-1.71042 13.8315   1
 -11   0  -6-18.9164 24.7140   5
  11   0   6 9.17725 13.3893   1
 -11   0  -7-24.7139 22.3781   5
  11   0   7 5.81531 14.4977   1
 -11   0  -7-18.9648 24.4461   6
 -11   0  -8-8.34764 16.4297   1
 -11   0  -8-15.7719 24.3784   6
 -11   0  -9-7.48505 15.1639   1
 -11   0  -9 9.55316 25.9113   6
 -11   0 -10-5.78966 26.2270   6
 -11   0 -10-99.3565 19.3562   1
 -11   0 -11-6.65565 31.1837   6
 -11   0 -12 7.00454 33.9798   6
 -11   0 -13-15.6368 31.7801   6
 -11   0 -14-9.08933 36.4341   6
 -11   0 -15-1.52636 35.3373   6
 -11   0 -16 50.9248 38.9884   6
 -11   0 -17 43.7283 40.3664   6
 -11   0 -18 51.4321 40.1945   6
 -11   0 -19 25.6728 42.4164   6
 -11   0 -20 31.7636 35.1210   6
 -11   0 -21 5.22688 44.6758   6
 -11   0 -22-81.6847 41.8715   6
  11  -1 -23 31.6942 43.4260   6
  11  -1 -22 22.0026 35.8717   6
  11  -1 -21 44.0559 37.2977   6
  11  -1 -20 129.692 32.7982   6
 -11   1  20 106.481 37.8254   5
  11  -1 -19 9.80853 35.9353   6
 -11   1  19-10.2562 39.3932   5
  11   1 -18 359.278 35.5269   6
 -11  -1  18 456.971 47.7466   5
 -11   1  18 448.636 46.2878   5
  11  -1 -18 392.645 40.5962   6
  11   1 -17 1488.83 53.3365   6
 -11  -1  17 1468.49 60.0684   5
 -11   1  17 1443.08 59.5381   5
  11  -1 -17 1416.15 57.5477   6
  11   1 -16 264.909 30.3123   6
 -11  -1  16 268.195 36.5911   5
 -11   1  16 291.483 41.3338   5
  11   1 -15 368.502 32.6802   6
 -11  -1  15 391.104 37.1813   5
 -11   1  15 393.873 40.2036   5
 -11  -1  14 453.627 38.5943   5
 -11   1  14 413.926 37.2990   5
  11   1 -14 410.066 29.4172   6
  11   1 -13-16.0801 21.1149   6
 -11  -1  13-4.07048 25.1726   5
 -11   1  13 6.73236 26.5798   5
 -11  -1  12 19.0194 25.0665   5
 -11   1  12 42.3418 28.0504   5
 -11  -1  11 399.493 30.7917   5
 -11   1  11 428.292 32.9108   5
 -11  -1  10 535.575 31.9985   5
 -11   1  10 579.293 34.9734   5
 -11  -1   9 8315.14 90.0968   5
 -11   1   9 8198.17 92.7648   5
  11  -1  -9 8298.19 83.1199   0
  11  -1  -8 684.979 28.5360   0
 -11  -1   8 677.161 32.9724   5
 -11   1   8 653.899 34.0459   5
  11  -1  -7 7397.10 70.5604   0
 -11  -1   7 7135.29 78.1847   5
 -11   1   7 7132.68 82.8059   5
 -11   1   7 7173.43 67.1453   2
 -11  -1   7 7052.47 76.2595   0
 -11  -1   6 2218.63 44.9505   0
 -11  -1   6 2202.11 45.2750   5
 -11   1   6 2358.87 49.4328   5
 -11   1   6 2270.68 39.8334   2
  11  -1  -6 2255.22 39.0676   0
 -11  -1   5 580.387 25.7687   0
  11  -1  -5 620.806 22.7948   0
 -11  -1   5 566.351 28.0965   5
 -11   1   5 608.210 30.3042   5
 -11   1   5 647.554 24.8133   2
 -11  -1   4 628.498 28.0092   0
 -11  -1   4 613.983 26.4136   5
  11  -1  -4 603.230 21.4261   0
 -11   1   4 569.529 28.8574   5
 -11  -1   3 11777.1 88.1520   5
 -11   1   3 11368.9 95.0263   5
 -11  -1   3 11309.2 85.8565   0
 -11   1   3 11380.4 68.4676   0
 -11  -1   2 12616.5 90.4618   5
 -11   1   2 12374.4 99.0206   5
  11   1  -2 12325.4 53.7704   3
 -11   1   2 12544.0 67.6880   0
 -11   1   1 3448.79 35.2823   0
 -11  -1   1 3587.20 49.7284   5
 -11   1   1 3528.95 56.0338   5
 -11   1   0 62.4108 10.7715   0
 -11  -1   0 48.5959 19.3249   5
 -11   1   0 51.6553 23.2888   5
 -11  -1  -1 18038.8 108.460   5
 -11   1  -1 18333.5 122.700   5
  11  -1   2 1728.76 25.2872   1
 -11   1  -2 1769.19 22.0036   3
 -11  -1  -2 1827.60 38.8865   5
 -11   1  -2 1837.31 45.4639   5
 -11   1  -3 28000.3 88.1673   3
 -11  -1  -3 28509.2 139.314   5
 -11   1  -3 28860.0 158.043   5
  11   1   4 726.068 29.2592   1
 -11  -1  -4 739.289 29.2466   5
 -11   1  -4 685.355 35.5835   5
  11  -1   4 680.426 18.6228   1
 -11   1  -5 3.25508 25.1201   5
  11   1   5 5.92356 18.1007   1
 -11  -1  -5-13.7304 20.1103   5
 -11  -1  -5-6.79051 18.8795   6
  11   1   6 2416.62 45.1816   1
 -11  -1  -6 2316.90 49.2885   6
 -11  -1  -6 2415.98 49.3511   5
 -11   1  -6 2419.62 56.1392   5
 -11  -1  -7 2295.53 51.8207   6
 -11   1  -7 2364.15 39.1425   1
  11   1   7 2264.22 45.0792   1
 -11  -1  -7 2287.97 49.8932   5
 -11   1  -7 2368.65 57.8591   5
 -11   1  -8 333.473 20.0372   1
 -11  -1  -8 317.802 29.2334   6
  11   1   8 330.944 24.8169   1
 -11  -1  -9 88.9910 25.5420   6
 -11   1  -9 72.1706 16.2643   1
 -11   1 -10 363.579 34.5160   6
 -11  -1 -10 422.626 35.7432   6
 -11   1 -10 364.767 23.2927   1
 -11  -1 -11 36.8031 31.4696   6
 -11   1 -11 51.9205 18.0808   1
 -11   1 -11 12.6363 32.8359   6
 -11   1 -12 1689.42 59.1648   6
 -11  -1 -12 1732.84 58.4811   6
 -11  -1 -13 786.911 46.2745   6
 -11   1 -13 818.743 49.8510   6
 -11  -1 -14 794.012 48.3156   6
 -11   1 -14 706.077 51.2314   6
 -11  -1 -15 588.521 50.0149   6
 -11   1 -15 591.971 48.0693   6
 -11   1 -16 177.151 43.5834   6
 -11  -1 -16 209.170 44.8071   6
 -11  -1 -17 64.9473 42.0868   6
 -11   1 -17 72.7176 39.2517   6
 -11   1 -18 23.8171 38.8105   6
 -11  -1 -18-25.4100 38.6064   6
 -11   1 -19 226.605 44.5014   6
 -11  -1 -19 288.227 43.7219   6
 -11   1 -20 82.4887 43.0525   6
 -11  -1 -20 109.897 48.4590   6
 -11   1 -21 62.2441 49.8239   6
 -11  -1 -21 157.883 42.8848   6
 -11   1 -22 64.5908 46.6762   6
  11  -2 -23 34.8043 44.3357   6
  11  -2 -22 4.44716 43.0768   6
  11  -2 -21 7.74784 42.5146   6
 -11   2  21 8.74231 34.1167   5
  11  -2 -20 49.4079 38.8395   6
 -11   2  20-26.5046 38.4351   5
  11  -2 -19 8.62109 31.0445   6
 -11   2  19-33.4658 38.7058   5
  11  -2 -18 28.0624 37.0528   6
 -11   2  18 24.1617 32.8714   5
 -11   2  17 46.1719 37.0360   5
 -11  -2  16 23.6255 27.5994   5
 -11   2  16-13.9574 33.4472   5
 -11  -2  15-14.1854 28.5800   5
 -11   2  15-23.1530 29.8971   5
 -11  -2  14-14.6720 27.6652   5
 -11   2  14-25.2820 29.8421   5
 -11  -2  13-7.83734 27.5220   5
 -11   2  13-73.5715 29.6083   5
 -11  -2  12 3.07457 24.7808   5
 -11   2  12-25.1261 29.3624   5
 -11   2  11-7.25460 25.3485   5
 -11  -2  11 8.45374 25.1412   5
 -11  -2  10-3.60988 21.2871   5
 -11   2  10-1.66556 22.5524   5
 -11  -2   9-3.87384 19.4154   5
 -11   2   9-10.2411 22.2200   5
 -11  -2   8-5.49423 21.0344   5
 -11   2   8 10.9241 24.0999   5
  11  -2  -8-4.91383 15.8816   0
 -11   2   7-10.3412 19.8970   2
 -11  -2   7 0.85218 18.2681   5
  11  -2  -7-2.48810 17.6628   0
 -11   2   7 0.90598 23.2200   5
 -11   2   6 8.43783 19.7570   2
 -11  -2   6 6.74575 17.9566   5
 -11   2   6-4.85695 22.4504   5
  11  -2  -6-1.08540 13.9926   0
 -11   2   5-7.63865 18.8047   2
 -11  -2   5 2.37928 17.4907   5
 -11  -2   5 1.53498 22.5221   0
 -11   2   5 9.63977 20.6418   5
  11  -2  -5 0.99591 12.6224   0
  11  -2  -4 7.52540 11.4368   0
 -11  -2   4 8.57786 21.3092   0
 -11  -2   4-5.41418 15.7621   5
 -11   2   4-1.99547 22.1390   5
  11   2  -4-4.45358 14.4494   3
 -11   2   4-4.12550 20.9319   2
  11  -2  -3 0.60600 9.74666   0
 -11   2   3 1.57859 19.5078   2
 -11  -2   3-2.82739 15.9095   5
 -11   2   3 5.75073 22.8322   5
  11   2  -3 15.8577 13.6407   3
  11   2  -2 10.2902 13.0701   3
 -11  -2   2-1.60386 16.0406   5
 -11   2   2 9.93011 24.6895   5
  11   2  -1-15.4492 12.5979   3
 -11  -2   1-11.1963 16.4176   5
 -11   2   1 4.78291 24.7312   5
 -11   2   0 6.46646 24.0668   5
  11   2   0 5.24266 12.3282   3
 -11   2   0 1.91616 12.5873   3
 -11  -2   0 5.69528 16.0621   5
 -11   2  -1-9.97601 21.6984   5
 -11   2  -1-2.23752 13.3973   3
 -11  -2  -1-11.2631 15.2599   5
 -11   2  -2-1.86266 24.3481   5
 -11   2  -2 11.7728 12.9950   3
 -11  -2  -2 0.43597 15.5217   5
 -11  -2  -3-2.14193 16.1195   5
 -11   2  -3 3.13130 25.3516   5
 -11  -2  -3-0.69220 16.7884   6
 -11   2  -3 7.18316 14.0317   3
  11   2   4-9.24097 16.2122   1
 -11  -2  -4-12.6279 16.5117   6
 -11  -2  -4 9.10393 16.7852   5
 -11   2  -4-26.9910 26.7658   5
 -11   2  -4 3.93239 14.3817   3
  11   2   5-12.7339 20.6982   1
 -11   2  -5-4.48897 27.3219   5
 -11  -2  -5-3.06912 17.9775   6
 -11  -2  -5 9.40602 17.8931   5
 -11  -2  -6 5.30689 19.0685   6
 -11  -2  -6-1.02368 18.0950   5
 -11   2  -6 13.8695 25.5685   5
 -11  -2  -7 0.56942 18.2974   5
 -11   2  -7 13.2010 27.4515   5
 -11  -2  -7 0.41440 20.3177   6
 -11  -2  -8-11.7592 21.2196   6
 -11  -2  -8-14.9188 20.3728   5
 -11   2  -8 1.28036 28.9966   5
 -11  -2  -9-11.4102 25.2833   6
 -11  -2 -10 6.80504 25.8189   6
 -11  -2 -11-17.0474 27.2082   6
 -11  -2 -12 18.8575 33.0731   6
 -11  -2 -13-17.6476 32.1026   6
 -11  -2 -14-19.1981 32.9607   6
 -11   2 -14 31.3474 41.3696   6
 -11  -2 -15-51.3251 33.3664   6
 -11   2 -15 18.6238 40.2695   6
 -11  -2 -16-36.1654 34.6380   6
 -11   2 -16-6.18274 37.6959   6
 -11   2 -17-21.8039 42.0609   6
 -11  -2 -17-26.5219 40.8550   6
 -11  -2 -18-16.7217 42.0529   6
 -11   2 -18-3.53745 42.2479   6
 -11   2 -19 1.19800 40.7585   6
 -11  -2 -19-51.0494 36.5955   6
 -11  -2 -20 41.9555 45.7266   6
 -11   2 -20-51.9419 41.4897   6
 -11   2 -21-107.094 41.4086   6
 -11  -2 -21 67.1529 46.7802   6
  11  -3 -21 384.657 53.1217   6
 -11   3  21 451.696 50.9222   5
  11  -3 -20 442.844 53.0677   6
 -11   3  20 396.339 45.8882   5
  11  -3 -19 670.442 47.1259   6
 -11   3  19 655.831 48.4223   5
 -11   3  18 709.721 47.1103   4
 -11   3  18 633.126 49.6793   5
 -11   3  17 118.667 35.5596   5
 -11   3  17 106.863 33.1752   4
 -11   3  16 78.0560 30.4230   5
 -11   3  15 172.166 32.5053   5
 -11  -3  14 35.3124 28.7194   5
 -11   3  14 21.6077 27.3937   5
 -11  -3  13 91.5254 30.8787   5
 -11   3  13 96.1609 30.2835   5
 -11  -3  12 28.2789 28.5658   5
 -11   3  12 20.5618 32.3510   5
 -11  -3  11 3813.02 70.0448   5
 -11   3  11 3728.96 72.9135   5
 -11  -3  10 26.7273 23.1677   5
 -11   3  10 46.0108 25.4892   5
 -11  -3   9 75.4139 23.6365   5
 -11   3   9 73.8501 27.0071   5
 -11  -3   8 783.433 31.9094   5
 -11   3   8 807.012 36.9393   5
 -11  -3   7 2836.36 50.6749   5
 -11   3   7 2794.66 58.1035   5
 -11   3   7 2780.17 58.9353   2
 -11  -3   6 999.002 31.3243   5
 -11   3   6 1100.42 39.7695   5
  11   3  -6 1043.08 34.0138   3
 -11   3   6 1027.26 40.2937   2
  11   3  -5 544.636 27.3657   3
 -11   3   5 512.975 30.5853   5
 -11   3   5 496.152 31.4106   2
 -11  -3   5 544.947 24.5294   5
 -11  -3   4 319.031 20.1494   5
 -11   3   4 291.119 27.3787   5
  11   3  -4 287.443 23.4037   3
 -11   3   4 315.300 30.6091   2
 -11  -3   3 5624.25 57.7486   5
 -11   3   3 5619.36 75.4200   5
  11   3  -3 5605.53 63.4000   3
 -11   3   3 5709.24 81.1299   2
  11   3  -2-0.29017 17.1987   3
 -11  -3   2 23.3730 13.4902   5
 -11   3   2 1.88088 24.0978   2
 -11   3   2 7.38977 22.8345   5
 -11  -3   1 2704.00 38.4199   5
 -11   3   1 2637.08 54.5097   5
  11   3  -1 2534.67 43.6329   3
 -11   3   1 2575.86 43.0202   3
 -11  -3   0 399.985 18.5748   5
 -11   3   0 387.953 29.6609   5
  11   3   0 358.979 23.1801   3
 -11   3   0 396.883 23.2825   3
 -11  -3  -1 1182.92 26.3305   5
 -11   3  -1 1180.74 40.6622   5
 -11   3  -1 1183.84 31.9513   3
  11   3   1 1229.13 32.1628   3
 -11   3  -2 161.601 27.5422   5
 -11  -3  -2 181.551 14.8591   5
 -11   3  -2 175.659 20.9630   3
 -11   3  -3 1138.45 33.5801   3
 -11  -3  -3 1121.33 29.6428   6
 -11   3  -3 1077.33 44.6957   5
 -11   3  -4 111.937 21.0157   3
 -11  -3  -4 119.752 18.5926   6
 -11   3  -4 100.553 29.9292   5
 -11   3  -4 102.626 19.2819   4
 -11  -3  -5 6172.59 71.1458   6
 -11   3  -5 6063.02 69.5759   3
 -11   3  -5 6133.44 89.3371   5
 -11   3  -5 5784.62 63.8175   4
 -11  -3  -6 4.33976 19.6285   6
 -11   3  -6 22.8838 30.2761   5
 -11   3  -6 25.6299 21.9254   3
 -11  -3  -7 2612.96 53.3306   6
 -11   3  -7 2632.19 51.1186   3
 -11   3  -7 2570.94 66.2384   5
 -11  -3  -8 762.713 34.7128   6
 -11   3  -8 810.253 45.8451   5
 -11   3  -9-24.3824 34.9654   5
 -11  -3  -9 4.84856 21.3809   6
 -11  -3 -10 137.440 26.1924   6
 -11  -3 -11-8.43858 27.8256   6
 -11  -3 -12 763.610 44.9683   6
 -11  -3 -13 1220.67 51.4071   6
 -11  -3 -14 6331.71 104.522   6
 -11  -3 -15 1233.22 58.3058   6
 -11  -3 -16 188.997 40.6760   6
 -11  -3 -17 37.1893 34.7005   6
 -11  -3 -18 33.9242 39.9688   6
 -11  -3 -19 272.113 48.6756   6
 -11  -3 -20 35.9017 41.6350   6
  11  -4 -20 40.3878 43.8331   6
  11  -4 -19 54.9329 37.1395   6
 -11   4  19 34.4912 40.1087   4
 -11   4  18-77.7431 33.9543   4
 -11   4  17 20.1341 26.6372   5
 -11   4  17 23.6840 32.1274   4
 -11   4  16 37.8281 32.2655   5
 -11   4  16-15.2534 33.3924   4
 -11   4  15-17.2250 31.1280   5
 -11   4  15 12.1905 34.6822   4
 -11   4  14-4.63619 28.9590   5
 -11   4  14 42.2601 31.8072   4
 -11   4  13 13.5446 28.1486   5
 -11   4  13-41.6196 34.9301   4
 -11   4  12 4.12382 30.1699   5
 -11   4  12 18.1331 36.2830   4
 -11   4  11 3.80465 30.8031   5
 -11   4  11-0.93012 36.8789   4
 -11  -4  10 3.35573 26.0657   5
 -11   4  10 7.46917 29.7013   5
 -11   4  10 48.4411 38.7471   4
  11   4 -10 30.3278 31.7204   3
 -11   4   9-12.8564 31.4128   4
 -11   4   9 15.4369 26.9039   5
  11   4  -9 29.1666 26.7627   3
 -11   4   8-16.3571 35.8163   4
 -11   4   8-4.91347 24.7995   5
  11   4  -8 8.69915 25.5740   3
 -11   4   7-60.4570 34.1962   4
 -11   4   7 14.0038 24.3589   5
  11   4  -7 8.12776 23.3637   3
 -11   4   6-21.1560 27.8102   2
 -11   4   6-11.5233 32.7406   4
 -11   4   6-3.98466 22.3300   5
  11   4  -6 15.9821 25.7374   3
  11   4  -5-14.6094 24.2192   3
 -11   4   5 14.5008 26.7148   2
 -11   4   5-22.9802 32.1695   4
 -11   4   5-8.69163 22.8793   5
 -11   4   4 1.74803 29.7634   2
  11   4  -4 12.3339 22.8131   3
 -11   4   4 17.9859 26.5413   4
 -11   4   4 39.4529 22.8349   5
  11   4  -3-7.67352 22.0051   3
 -11   4   3-15.1142 26.2374   2
 -11   4   3 0.77446 28.8887   4
 -11   4   3 3.53975 21.5528   5
 -11   4   2-9.06924 29.2702   2
  11   4  -2 10.7294 21.2414   3
 -11   4   2 16.8193 26.2021   4
 -11   4   2-0.12686 23.3448   5
  11   4  -1-11.4059 21.6641   3
 -11   4   1-5.84384 20.7947   3
 -11   4   1-9.03404 25.3506   4
 -11   4   1-3.82538 23.3185   5
 -11   4   1-13.1544 30.2157   2
  11   4   0 4.28348 20.4401   3
 -11   4   0-2.09794 22.2971   3
 -11   4   0-1.78492 25.1236   4
 -11   4   0-9.16966 30.2067   2
 -11   4   0-3.78393 23.1258   5
 -11   4  -1 20.6379 21.7316   3
  11   4   1 0.60372 20.9228   3
 -11   4  -1-4.38311 21.5295   4
 -11   4  -1-2.50845 24.2709   5
 -11   4  -1 16.8570 30.1356   2
 -11   4  -2 13.8771 28.2454   5
 -11   4  -2-10.3341 22.6411   3
 -11   4  -2-14.4629 22.2519   4
 -11   4  -3-11.4009 29.0427   5
 -11   4  -3-11.6166 23.9923   3
 -11   4  -3-19.1413 21.4692   4
 -11   4  -4-13.3004 21.4620   4
 -11   4  -4-10.6746 30.3079   5
 -11   4  -4-17.3175 22.5224   3
 -11   4  -5 39.7946 26.0716   3
 -11   4  -5 2.11869 31.7747   5
 -11   4  -6 2.61562 33.5886   5
 -11   4  -6 6.21931 26.6490   3
 -11   4  -7 22.7199 34.2401   5
 -11   4  -7-6.79115 25.6515   3
 -11  -4  -8-1.08973 20.9931   6
 -11   4  -8-17.1498 34.2528   5
 -11   4  -8-21.0365 25.8553   3
 -11  -4  -9 5.64273 23.7216   6
 -11   4  -9-9.81614 35.1504   5
 -11   4  -9-30.3172 26.3547   3
 -11  -4 -10 39.3575 22.8590   6
 -11   4 -10-6.95046 34.3848   5
 -11   4 -10-7.56322 30.4550   3
 -11  -4 -11-4.16687 28.0954   6
 -11   4 -11-21.3906 38.6972   5
 -11   4 -11 3.00633 30.8758   3
 -11  -4 -12 22.0306 27.6252   6
 -11  -4 -13 15.0715 29.7849   6
 -11  -4 -14 6.30687 23.3422   6
 -11  -4 -15 60.4616 32.2752   6
 -11  -4 -16 26.2634 34.4765   6
 -11  -4 -17 2.61552 34.4425   6
 -11  -4 -18-50.2593 37.8146   6
 -11  -4 -19-70.4605 36.3999   6
 -11  -4 -20-49.7826 36.7230   6
  11  -5 -19 723.208 52.0097   6
 -11   5  19 608.112 53.0282   4
 -11   5  18-2.17463 36.3355   4
 -11   5  17-36.3167 34.6071   4
 -11   5  16 51.0556 35.8131   4
 -11   5  15 164.116 44.6706   4
 -11   5  14 256.654 45.8189   4
  11   5 -14 277.780 38.0172   3
 -11   5  13 55.9245 34.5730   4
  11   5 -13 1.44138 38.4954   3
 -11   5  12 896.957 55.4839   4
  11   5 -12 800.069 50.1728   3
 -11   5  11 275.321 43.2379   4
  11   5 -11 262.156 39.5171   3
  11   5 -10 1267.17 55.7172   3
 -11   5  10 1226.03 62.2533   4
 -11   5   9-7.30627 40.2641   4
  11   5  -9-16.6108 34.8613   3
 -11   5   8 16.8177 36.7946   4
  11   5  -8 13.4459 34.8189   3
 -11   5   7 827.439 52.1509   4
  11   5  -7 738.280 44.1606   3
  11   5  -6 105.556 33.9205   3
 -11   5   6 144.678 36.4687   4
 -11   5   5 655.755 45.5040   4
  11   5  -5 650.835 39.4790   3
 -11   5   5 584.638 41.8304   2
  11   5  -4-10.8916 27.5001   3
 -11   5   4-7.46258 32.5426   2
 -11   5   4 3.98798 31.3317   4
 -11   5   4-13.8075 22.8787   5
  11   5  -3 74.2058 29.4277   3
 -11   5   3 75.6070 32.6887   2
 -11   5   3 101.396 33.4884   4
 -11   5   3 89.2816 22.7063   5
 -11   5   2 94.9024 35.9054   2
  11   5  -2 109.039 27.9495   3
 -11   5   2 96.3265 31.3247   4
 -11   5   2 88.0701 28.6156   3
 -11   5   2 84.3778 22.5680   5
 -11   5   1 1049.90 47.1136   4
 -11   5   1 1008.29 40.6214   5
  11   5  -1 1058.90 44.0186   3
 -11   5   1 1026.35 52.1287   2
 -11   5   1 1001.78 42.1005   3
 -11   5   0 1290.96 49.7695   4
 -11   5   0 1357.73 47.5179   5
 -11   5   0 1404.48 56.0227   2
  11   5   0 1476.56 49.8602   3
 -11   5   0 1353.59 47.4872   3
 -11   5  -1 264.457 31.5090   4
 -11   5  -1 238.814 31.8977   3
 -11   5  -1 248.613 31.2332   5
 -11   5  -1 265.772 39.4948   2
  11   5   1 225.401 30.1470   3
 -11   5  -2 227.895 29.2358   4
 -11   5  -2 236.748 32.4923   3
  11   5   2 212.169 32.0973   3
 -11   5  -2 294.719 31.5208   5
 -11   5  -2 247.040 38.0705   2
 -11   5  -3 10.5445 27.7771   5
 -11   5  -3-16.9148 28.4221   3
 -11   5  -3-4.14019 23.3439   4
 -11   5  -3 40.9960 34.6468   2
 -11   5  -4 4819.07 92.6424   2
 -11   5  -4 4464.44 78.9436   3
 -11   5  -4 4478.31 84.0396   5
 -11   5  -5 40.0499 36.6263   5
 -11   5  -5 70.2303 33.3088   3
 -11   5  -6 2785.04 66.2686   3
 -11   5  -6 2837.52 74.0973   5
 -11   5  -7 54.2329 29.3593   3
 -11   5  -7 33.7455 35.4074   5
 -11   5  -8 144.077 33.9277   3
 -11   5  -8 99.9233 35.4038   5
 -11   5  -9 219.698 42.7895   5
 -11   5  -9 317.991 39.6985   3
 -11   5 -10 26.0494 40.3268   5
 -11   5 -10-25.0881 33.4746   3
 -11   5 -11 454.455 42.5355   3
 -11   5 -11 422.370 48.1083   5
 -11   5 -12 205.092 49.1432   5
 -11   5 -12 208.967 41.4331   3
 -11   5 -13-32.3077 41.8550   5
 -11   5 -13-24.0720 33.0695   3
 -11   5 -14 112.650 43.8407   5
 -11   5 -14 353.147 44.2553   3
 -11   5 -15-22.1773 38.3337   3
 -11   5 -16 38.9464 36.9399   3
 -11   5 -17 109.275 41.5392   3
 -11   6  17 53.2726 46.7432   4
  11   6 -17-8.32416 47.3990   3
 -11   6  16 67.7452 42.8904   4
  11   6 -16-0.54780 44.1448   3
 -11   6  15 27.1237 39.2660   4
  11   6 -15 29.2533 38.4582   3
 -11   6  14 9.64972 45.8491   4
  11   6 -14-23.7509 37.5277   3
 -11   6  13-39.7700 41.3312   4
  11   6 -13 59.1743 44.2561   3
 -11   6  12-6.66836 38.3266   4
  11   6 -12-1.77413 38.5714   3
 -11   6  11 41.7146 46.1573   4
  11   6 -11 22.9331 39.0494   3
  11   6 -10 10.2458 38.2377   3
 -11   6  10 30.0319 45.1073   4
  11   6  -9 20.9736 39.5398   3
 -11   6   9 4.05955 42.2241   4
  11   6  -8-19.9518 35.6856   3
 -11   6   8 37.4099 44.8258   4
  11   6  -7 13.0584 40.3063   3
 -11   6   7-7.52162 41.8622   4
  11   6  -6-17.4178 38.3604   3
 -11   6   6-5.38434 37.6292   4
  11   6  -5 3.84065 34.9612   3
 -11   6   5-25.6490 40.9478   4
  11   6  -4 12.9837 33.1591   3
 -11   6   4 12.6271 31.1067   4
  11   6  -3 4.17562 29.0075   3
 -11   6   3 11.5226 32.9963   4
 -11   6   3-8.82369 31.9120   2
  11   6  -2-5.06433 31.3057   3
 -11   6   2-15.8913 32.4299   4
 -11   6   2 8.94483 38.2331   2
 -11   6   1 0.11303 33.2145   2
 -11   6   1 2.22256 29.8887   4
  11   6  -1 17.5843 27.8356   3
 -11   6   1 12.5989 31.6626   3
  11   6   0-42.8863 31.6199   3
 -11   6   0 1.36414 34.6341   2
 -11   6   0 13.8955 32.7281   4
 -11   6   0 10.8933 28.5275   3
 -11   6  -1 8.94625 38.3830   2
 -11   6  -1-10.2430 32.4785   3
 -11   6  -1-31.6259 32.3166   4
  11   6   1-19.7788 30.8103   3
 -11   6  -2-41.4649 38.0855   2
 -11   6  -2-15.8328 27.5939   3
 -11   6  -2 15.2628 30.7677   4
 -11   6  -3-9.50809 38.5409   2
 -11   6  -3-26.6159 32.2006   3
 -11   6  -3-18.4918 30.0752   4
 -11   6  -4 24.5138 37.4164   2
 -11   6  -4 18.0271 34.9761   3
 -11   6  -5-9.22579 34.0189   3
 -11   6  -5-2.23886 36.3982   2
 -11   6  -6 12.0049 35.4232   3
 -11   6  -6-10.6320 31.1008   2
 -11   6  -7 16.9496 31.1143   3
 -11   6  -7 64.3926 37.4414   2
 -11   6  -8 19.0404 40.1274   3
 -11   6  -8 7.12780 32.2937   2
 -11   6  -9-20.5793 35.9033   3
 -11   6  -9 13.2753 38.9110   5
 -11   6 -10 2.29455 39.2613   5
 -11   6 -10 9.94885 31.1101   3
 -11   6 -11 122.157 37.3632   3
 -11   6 -11-35.4952 45.3109   5
 -11   6 -12 14.7220 42.6317   5
 -11   6 -12-10.3941 40.7976   3
 -11   6 -13 54.0194 53.3036   5
 -11   6 -13 28.5261 37.8119   3
 -11   6 -14-108.831 47.6528   5
 -11   6 -14-21.8818 36.6591   3
 -11   6 -15 27.0765 50.3880   5
 -11   6 -15-18.2891 38.5767   3
 -11   6 -16 81.6989 60.0269   5
 -11   6 -16 6.54880 34.1605   3
 -11   6 -17 31.7151 49.0700   5
 -11   6 -17 31.2294 34.4292   3
  11   7 -14 28.8067 49.3031   3
 -11   7  13-13.8665 36.9235   4
  11   7 -13-75.6565 38.5683   3
  11   7 -12 82.9716 45.5688   3
 -11   7  12 69.6200 46.8348   4
  11   7 -11-66.3744 46.0757   3
 -11   7  11 3.14480 49.7193   4
 -11   7  10 97.1992 51.1285   4
  11   7 -10 124.465 47.3325   3
 -11   7   9 43.9166 51.2865   4
  11   7  -9-22.8670 44.2510   3
 -11   7   8 158.672 46.6648   4
  11   7  -8 150.712 47.7128   3
  11   7  -7 254.234 42.8150   3
 -11   7   7 264.207 43.0901   4
 -11   7   6 734.583 59.2424   4
  11   7  -6 710.953 54.5509   3
  11   7  -5 33.0331 35.1828   3
 -11   7   5 8.79755 37.1762   4
 -11   7   4 446.178 50.0471   4
  11   7  -4 421.922 45.4503   3
  11   7  -3 15.4884 39.2851   3
 -11   7   3 97.3177 44.0164   4
 -11   7   2 53.5067 41.9003   4
  11   7  -2 14.6606 40.0481   3
 -11   7   1 487.424 46.9671   4
  11   7  -1 497.799 47.5336   3
 -11   7   1 522.312 44.4947   3
 -11   7   1 494.547 48.6546   2
 -11   7   0 146.102 41.5824   2
 -11   7   0 156.523 38.0896   4
  11   7   0 165.648 37.1171   3
 -11   7   0 155.851 36.8730   3
 -11   7  -1 252.224 42.6606   4
 -11   7  -1 281.492 45.6207   2
  11   7   1 271.935 38.2495   3
 -11   7  -1 352.875 44.0932   3
 -11   7  -2 40.7558 37.6689   2
 -11   7  -2 74.1822 40.3022   3
 -11   7  -3 14.2924 38.6281   2
 -11   7  -3-10.8009 40.1939   3
 -11   7  -4 26.8835 31.7126   2
 -11   7  -4 38.3236 38.6373   3
 -11   7  -5 26.9147 38.5787   2
 -11   7  -5 39.8670 34.7643   3
 -11   7  -6 117.816 35.6901   2
 -11   7  -6 60.4674 41.0635   3
 -11   7  -7-18.4327 39.7548   2
 -11   7  -7-3.56423 40.3512   3
 -11   7  -8 354.015 42.0738   3
 -11   7  -8 367.258 47.6278   2
 -11   7  -9-6.14394 34.2299   2
 -11   7  -9 2.84958 35.1693   3
 -11   7 -10 775.268 53.8942   3
 -11   7 -10 745.120 51.9355   2
 -11   7 -11 129.993 47.3903   3
 -11   7 -11 214.519 39.9531   2
 -11   7 -12-4.36983 48.2235   3
 -11   7 -13 33.8125 38.8675   3
 -11   7 -14 29.5524 42.3051   3
  11   8 -10-30.6219 41.2506   3
  11   8  -9 7.89607 44.6068   3
  11   8  -8-2.70314 46.0705   3
 -11   8   8 103.250 52.7739   4
  11   8  -7-25.5223 42.5388   3
 -11   8   7-3.52048 44.0992   4
  11   8  -6-7.57338 40.9312   3
 -11   8   6 57.0521 47.6009   4
 -11   8   5-3.22506 42.0890   4
  11   8  -5 60.0383 48.6719   3
 -11   8   4-16.6073 46.3334   4
  11   8  -4 72.4621 43.0082   3
  11   8  -3 22.6766 50.1802   3
  11   8  -2 42.8347 37.7256   3
  11   8  -1-30.3095 41.8239   3
  11   8   0-76.5577 42.9758   3
 -11   8   0-32.8762 38.5467   3
 -11   8  -1 2.92490 33.4009   3
 -11   8  -1-15.8612 45.1500   2
 -11   8  -2-40.8218 42.9574   3
 -11   8  -2 0.15263 39.6360   2
 -11   8  -3 17.2181 36.0651   3
 -11   8  -3-0.45884 43.7184   2
 -11   8  -4 2.87852 45.1899   3
 -11   8  -4-9.06926 35.9234   2
 -11   8  -5-24.2854 43.7527   3
 -11   8  -5-53.1126 45.6713   2
 -11   8  -6 15.9055 40.5912   3
 -11   8  -6 40.4236 41.1837   2
 -11   8  -7-83.6450 32.9376   2
 -11   8  -7 24.4772 39.7956   3
 -11   8  -8 6.07590 38.6983   2
 -11   8  -8-120.464 39.8743   3
 -11   8  -9 24.2266 43.2537   2
 -11   8  -9 30.7941 43.9333   3
 -11   8 -10 66.4019 46.5892   3
  12   0 -23 40.2648 32.9044   6
  12   0 -22 659.717 48.6110   6
  12   0 -21-15.4017 35.7661   6
  12   0 -20 36.4903 35.3321   6
 -12   0  20 133.788 41.5428   5
  12   0 -19 12.6446 30.0391   6
 -12   0  19-17.6063 32.5947   5
  12   0 -18 76.8599 34.4322   6
 -12   0  18 110.618 38.9272   5
  12   0 -17-15.0498 32.7929   6
 -12   0  17-0.20400 39.9897   5
  12   0 -16 2163.32 60.8704   6
 -12   0  16 2078.78 66.0581   5
 -12   0  15-17.3447 31.5289   5
 -12   0  14 208.386 34.2346   5
 -12   0  13 3.91848 28.3173   5
 -12   0  12-29.1281 27.2457   5
 -12   0  11 0.70016 26.4440   5
 -12   0  10 73.1342 25.5262   5
 -12   0   9 4.97648 23.8102   5
  12   0  -8 400.964 25.6410   0
 -12   0   8 413.871 29.2983   5
  12   0  -7 6.37729 19.0048   0
 -12   0   7-3.40540 10.4515   2
 -12   0   7 12.6786 22.6884   5
 -12   0   6 7632.26 82.8167   5
  12   0  -6 7472.06 74.1294   0
 -12   0   6 7568.18 57.9490   2
 -12   0   6 7616.18 73.1196   0
 -12   0   5-12.3278 20.5131   5
 -12   0   5-5.15682 17.2747   0
 -12   0   4 874.905 27.0507   0
 -12   0   4 846.706 32.6550   5
 -12   0   3-4.72665 20.4751   5
 -12   0   3 6.30172 16.1422   0
 -12   0   2 2382.06 37.5872   0
 -12   0   2 2434.29 46.9979   5
 -12   0   1 2.32557 19.4104   5
 -12   0   0 6215.55 72.2099   5
 -12   0  -1-22.7153 21.8162   5
 -12   0  -2 33294.1 164.868   5
  12   0   3 4.59586 15.4709   1
 -12   0  -3 18.0492 21.2158   5
  12   0   4 6183.97 59.2401   1
 -12   0  -4 6266.99 77.7847   5
 -12   0  -5-2.63338 23.7464   5
  12   0   5 7.07508 14.6830   1
 -12   0  -6 48.5118 24.9006   5
  12   0   6 43.6230 15.5587   1
 -12   0  -7-10.1871 22.2954   5
  12   0   7-2.52986 12.4621   1
 -12   0  -8-1.23237 23.9092   6
 -12   0  -8-19.1795 23.8163   5
 -12   0  -9 0.16500 18.7400   1
 -12   0  -9 20.8730 26.7522   6
 -12   0 -10 5319.18 87.7624   6
 -12   0 -11 0.61498 30.7422   6
 -12   0 -12 914.857 48.6586   6
 -12   0 -13 48.4371 37.7347   6
 -12   0 -14 309.739 44.0455   6
 -12   0 -15 12.1203 37.9477   6
 -12   0 -16 88.3749 39.1678   6
 -12   0 -17-3.46219 39.9087   6
 -12   0 -18 106.168 41.2114   6
 -12   0 -19-1.30285 43.7486   6
 -12   0 -20 73.4508 39.8691   6
 -12   0 -21 30.3180 42.7211   6
  12  -1 -23-54.2378 37.7175   6
  12  -1 -22 48.7464 36.1465   6
  12  -1 -21 13.2127 32.4115   6
 -12   1  21 32.8413 44.6870   5
  12  -1 -20-7.95842 33.3516   6
 -12   1  20 19.8435 38.3375   5
 -12   1  19-15.5002 32.4970   5
  12  -1 -19 13.1730 36.5359   6
 -12  -1  19 37.2995 37.1366   5
  12  -1 -18 27.0904 32.9799   6
 -12  -1  18-16.8093 35.9993   5
 -12   1  18 6.90530 37.6896   5
  12  -1 -17-11.1107 32.3756   6
 -12  -1  17 21.1793 38.4955   5
 -12   1  17 13.9796 35.9857   5
  12   1 -16-25.5787 27.4274   6
 -12  -1  16 28.0579 33.0103   5
  12   1 -15-10.7735 26.5503   6
 -12  -1  15-17.0404 29.7597   5
 -12   1  15-36.1992 29.2426   5
 -12  -1  14-11.0315 31.5392   5
  12   1 -14-29.4688 24.8236   6
 -12   1  14-12.0655 28.5869   5
 -12  -1  13 5.26803 26.3604   5
 -12   1  13-12.2161 28.9490   5
 -12  -1  12-4.30407 24.8857   5
 -12   1  12-10.7197 27.9677   5
 -12  -1  11-5.04684 24.3980   5
 -12   1  11-5.14400 27.5333   5
 -12  -1  10-12.1464 24.4026   5
 -12   1  10 0.27801 26.7816   5
  12  -1  -9 3.75044 16.9561   0
 -12  -1   9-16.6568 22.4557   5
 -12   1   9-3.41808 26.1863   5
  12  -1  -8 1.28705 13.7682   0
 -12  -1   8-18.9409 23.5835   5
 -12   1   8-6.51204 24.4248   5
 -12   1   7-2.34503 15.1087   2
 -12  -1   7 3.46325 21.3714   5
  12  -1  -7-3.49817 17.4293   0
 -12   1   7-3.42612 23.6705   5
 -12  -1   7-15.4376 15.3773   0
 -12   1   6-16.0311 17.5585   2
 -12  -1   6 16.8338 20.6765   0
 -12  -1   6-18.6213 20.8875   5
 -12   1   6 11.0511 21.3403   5
  12  -1  -6-5.33657 15.2524   0
 -12  -1   5-1.65643 19.5884   5
 -12  -1   5 2.08167 20.0618   0
 -12   1   5-13.9088 22.7314   5
 -12   1   5-2.33406 16.8885   2
  12  -1  -5 1.84072 15.4540   0
 -12  -1   4-4.40825 16.2136   0
 -12  -1   4-15.9968 19.7150   5
 -12   1   4-7.50100 20.4582   5
 -12  -1   3 32.6728 20.5740   0
 -12   1   3-8.02184 13.6907   0
  12   1  -3 6.06853 9.03734   3
 -12  -1   3 15.8233 19.5777   5
 -12   1   3 17.2789 23.3507   5
  12   1  -2-5.95100 7.94161   3
 -12   1   2 4.08078 13.0517   0
 -12  -1   2 1.00152 19.1269   5
 -12   1   2 26.7203 25.2808   5
 -12   1   1 0.45596 13.2100   0
 -12  -1   1 3.59196 19.3365   5
 -12   1   1 6.35229 25.8158   5
 -12   1   0 6.66352 11.2734   0
 -12  -1   0 11.6312 18.2673   5
 -12   1   0-0.59145 24.2237   5
 -12   1  -1 28.0170 21.7925   5
 -12  -1  -1 112.240 21.9340   5
  12  -1   2-8.96880 11.4667   1
 -12  -1  -2 7.14932 18.9566   5
 -12   1  -2-0.17084 7.69504   3
 -12   1  -2 0.34167 25.5672   5
 -12   1  -3-8.79188 27.0292   5
 -12  -1  -3 15.6865 21.2609   5
  12  -1   3 5.78905 11.7756   1
 -12   1  -3 8.73371 9.83548   3
  12   1   4-11.4813 16.6660   1
 -12   1  -4-3.02071 22.1333   5
  12  -1   4-4.58045 10.3728   1
 -12  -1  -4-5.93978 19.7458   5
 -12  -1  -5-15.1544 21.0242   5
 -12   1  -5-7.46081 23.4344   5
  12   1   5-5.53693 17.6388   1
  12  -1   5 9.17499 10.3258   1
 -12  -1  -6 10.9493 22.0696   5
 -12   1  -6-2.81158 28.6472   5
  12   1   6 2.28695 18.5944   1
 -12  -1  -6-13.4388 20.8479   6
 -12  -1  -7-1.71980 23.7872   5
 -12   1  -7-1.76234 27.8473   5
  12   1   7-1.19493 18.8571   1
 -12  -1  -7-7.34984 23.6456   6
 -12   1  -8-9.11599 14.7153   1
 -12  -1  -8-5.59072 23.1008   5
 -12   1  -8-6.98385 28.7266   5
 -12  -1  -8-24.5341 24.6920   6
 -12  -1  -9 16.0819 27.3889   6
 -12   1  -9-7.75439 15.8299   1
 -12  -1 -10-6.19357 28.2141   6
 -12   1 -11 8.99681 32.6484   6
 -12  -1 -11 27.3451 29.4452   6
 -12   1 -12 20.4575 35.1032   6
 -12  -1 -12-22.4713 34.4945   6
 -12  -1 -13 31.5543 39.0073   6
 -12   1 -13 83.2096 39.9249   6
 -12   1 -14 11.7198 38.7166   6
 -12  -1 -14 9.04024 36.4810   6
 -12   1 -15-30.9332 36.0138   6
 -12  -1 -15 23.8266 35.6232   6
 -12   1 -16 4.45786 40.9760   6
 -12  -1 -16 10.0363 38.0306   6
 -12   1 -17 14.5929 39.0273   6
 -12  -1 -17-33.8111 37.7731   6
 -12   1 -18-29.1521 34.5819   6
 -12  -1 -18-23.6648 35.5103   6
 -12  -1 -19-31.2646 36.4379   6
 -12   1 -19-39.0446 31.9955   6
 -12   1 -20-34.7918 35.3429   6
 -12  -1 -20 1.05660 44.2159   6
 -12  -1 -21-35.0590 44.5694   6
 -12   1 -21-14.4387 36.4916   6
  12  -2 -22 70.9804 45.0133   6
 -12   2  22 37.8832 40.6447   5
  12  -2 -21 391.169 47.5735   6
 -12   2  21 397.321 51.9548   5
  12  -2 -20 333.239 41.8558   6
 -12   2  20 295.003 41.7279   5
  12  -2 -19 949.572 56.7846   6
 -12   2  19 994.171 58.0939   5
 -12   2  18 723.597 51.1887   5
 -12  -2  17 1017.08 54.9905   5
 -12   2  17 921.284 54.5755   5
 -12  -2  16 4.64593 32.2002   5
 -12   2  16-31.0165 31.1202   5
 -12  -2  15 532.470 40.5805   5
 -12   2  15 566.198 43.9062   5
 -12  -2  14 78.3152 29.3404   5
 -12   2  14 18.9710 31.5593   5
 -12  -2  13 1330.83 50.0901   5
 -12   2  13 1321.53 52.1382   5
 -12  -2  12 276.872 30.4661   5
 -12   2  12 300.555 35.4691   5
 -12  -2  11 2022.62 53.6594   5
 -12   2  11 2046.05 56.5151   5
 -12  -2  10 100.131 24.6674   5
 -12   2  10 95.3061 28.3462   5
 -12  -2   9 216.153 26.6448   5
 -12   2   9 273.492 30.1202   5
  12  -2  -9 211.691 23.6782   0
 -12  -2   8 1437.99 40.9763   5
 -12   2   8 1424.81 45.0141   5
  12  -2  -8 1422.63 35.0238   0
 -12  -2   7 3341.56 56.6113   5
 -12   2   7 3298.00 62.7444   5
 -12   2   7 3161.74 55.6779   2
  12  -2  -7 3294.01 47.5871   0
 -12  -2   6 1318.45 37.1853   5
 -12   2   6 1266.49 42.8525   5
  12  -2  -6 1218.07 29.5396   0
 -12   2   6 1277.88 39.0304   2
  12  -2  -5 514.669 20.8891   0
 -12  -2   5 492.727 25.4873   5
 -12   2   5 536.517 31.6952   5
 -12   2   5 513.044 28.6552   2
 -12  -2   4 1324.15 34.2738   5
  12  -2  -4 1263.86 26.1876   0
 -12  -2   4 1232.66 38.2244   0
  12   2  -4 1316.58 28.6115   3
 -12   2   4 1238.26 39.9051   5
 -12   2   4 1256.12 38.0490   2
  12  -2  -3 13.5487 10.8528   0
 -12  -2   3-4.91082 15.9184   5
 -12   2   3 4.20693 23.2973   5
  12   2  -3-20.4872 13.7986   3
 -12  -2   2 10100.1 82.2742   5
 -12   2   2 9903.32 97.2477   5
  12   2  -2 9969.00 66.7950   3
 -12  -2   1 1037.90 31.1574   5
 -12   2   1 1035.44 38.8538   5
  12   2  -1 1041.12 25.0608   3
 -12  -2   0 23237.3 120.352   5
 -12   2   0 23696.3 150.066   5
  12   2   0 23135.0 97.4066   3
 -12   2   0 23058.4 96.1409   3
 -12  -2  -1 810.015 27.9051   5
 -12   2  -1 780.101 37.8574   5
  12  -2   1 785.559 11.7071   1
 -12   2  -1 765.073 10.9707   0
 -12   2  -1 761.131 21.7950   3
 -12   2  -2 1051.58 12.6888   0
 -12  -2  -2 1141.91 31.6620   5
 -12   2  -2 1021.75 24.4703   3
 -12   2  -2 1022.83 42.0621   5
 -12  -2  -3 4280.64 55.5762   5
 -12   2  -3 4351.51 47.1232   3
 -12   2  -3 4025.68 69.4706   5
  12   2   4 34.8096 22.8267   1
 -12  -2  -4 37.9479 17.4926   5
 -12   2  -4 38.0548 27.5651   5
 -12   2  -4 26.9569 14.9369   3
 -12  -2  -4 27.6477 19.2786   6
 -12  -2  -5 18.5696 18.0185   5
 -12  -2  -5 17.1478 17.8454   6
 -12   2  -5 41.5828 26.7087   5
 -12   2  -5 17.4590 14.8061   3
 -12  -2  -6 84.0000 21.9352   6
 -12  -2  -6 65.7977 19.6389   5
 -12   2  -6 71.0667 30.8524   5
 -12  -2  -7 287.165 27.8078   6
 -12  -2  -7 263.982 24.0235   5
 -12   2  -7 299.073 36.0477   5
 -12  -2  -8 242.132 28.1699   6
 -12  -2  -8 231.908 22.8490   5
 -12   2  -8 291.336 35.4930   5
 -12  -2  -9 36.6111 23.8969   6
 -12  -2  -9 40.2033 22.1309   5
 -12   2  -9 38.2640 33.8882   5
 -12  -2 -10 472.048 35.5044   6
 -12  -2 -11-21.8984 27.8502   6
 -12  -2 -12 30.9511 33.2531   6
 -12  -2 -13 745.036 47.3566   6
 -12  -2 -14 830.857 53.6010   6
 -12  -2 -15 2215.43 73.5947   6
 -12   2 -16 2563.76 81.2521   6
 -12  -2 -16 2598.58 80.3884   6
 -12  -2 -17 50.1418 41.2304   6
 -12   2 -17 4.57992 39.9475   6
 -12   2 -18 6.01931 38.2572   6
 -12  -2 -18 1.21261 36.8265   6
 -12   2 -19 15.8289 41.9864   6
 -12  -2 -19 3.58102 38.0427   6
 -12  -2 -20-122.472 40.7146   6
 -12   2 -20 127.362 49.7667   6
 -12   2 -21-32.3524 44.8244   6
 -12  -2 -21-25.1181 37.6256   6
 -12   3  22-37.3272 43.5641   5
  12  -3 -21 40.1907 46.3859   6
 -12   3  21-9.24644 33.0847   5
  12  -3 -20-32.3991 34.5600   6
 -12   3  20 1.01952 39.5582   5
  12  -3 -19 52.1885 36.2872   6
 -12   3  19 65.2812 34.3414   5
 -12   3  18-1.59066 35.9813   5
 -12   3  18-2.13211 31.8846   4
 -12   3  17-25.6167 29.3548   5
 -12   3  16-20.5921 32.8937   5
 -12  -3  15 0.00000 29.9992   5
 -12   3  15-8.74391 34.8712   5
 -12  -3  14-6.98407 30.4522   5
 -12   3  14-13.9530 31.5495   5
 -12  -3  13 33.5161 28.9993   5
 -12   3  13-34.7827 29.9481   5
 -12  -3  12-1.54006 25.9166   5
 -12   3  12-26.5177 32.1140   5
 -12  -3  11-5.19987 24.8771   5
 -12   3  11 8.34692 29.1495   5
 -12  -3  10 16.5869 27.0440   5
 -12   3  10-5.28260 28.1589   5
 -12  -3   9 16.0329 21.6691   5
 -12   3   9 13.6210 25.2394   5
 -12  -3   8 10.7947 20.6502   5
 -12   3   8 10.7341 25.7589   5
 -12  -3   7 6.38404 18.2485   5
 -12   3   7-1.72041 23.5949   2
  12   3  -7 10.4127 20.0110   3
 -12   3   7-8.29847 22.8117   5
 -12   3   6-7.95095 26.0774   2
 -12  -3   6 17.0807 17.7019   5
 -12   3   6-6.83692 25.3467   5
  12   3  -6 8.10379 20.4847   3
 -12   3   5 9.79379 22.0405   2
 -12  -3   5 18.1617 16.5623   5
 -12   3   5 25.0173 24.4347   5
  12   3  -5 1.64861 18.6183   3
  12   3  -4-0.40337 18.5495   3
 -12   3   4 5.76982 23.4146   2
 -12  -3   4-8.21235 15.4238   5
 -12   3   4-12.6114 21.8757   5
  12   3  -3 3.95946 18.3305   3
 -12  -3   3 2.86249 15.8703   5
 -12   3   3 22.9335 22.3145   5
 -12   3   3 21.8709 25.9526   2
  12   3  -2 6.41376 16.4796   3
 -12  -3   2 1.03009 14.7709   5
 -12   3   2 10.5187 25.9586   2
 -12   3   2-0.75369 24.6130   5
  12   3  -1-4.07080 16.4661   3
 -12   3   1 12.4114 16.2379   3
 -12  -3   1-6.92819 14.5698   5
 -12   3   1 5.10400 24.6600   5
  12   3   0 7.47485 17.4457   3
 -12   3   0 1.37784 16.5548   3
 -12  -3   0-4.59949 13.9302   5
 -12   3   0 0.72040 24.6581   5
 -12   3  -1-3.69715 26.4872   5
  12   3   1-14.9605 15.7347   3
 -12   3  -1 1.50571 16.6302   3
 -12  -3  -1-12.8178 12.5206   5
 -12   3  -2-6.29425 29.2790   5
 -12   3  -2-1.97175 18.5512   3
 -12   3  -3-6.90355 29.5416   5
 -12  -3  -3-0.24925 15.2353   6
 -12   3  -3-2.49642 18.4492   3
 -12   3  -4-3.31689 19.0150   3
 -12  -3  -4-11.9212 18.1981   6
 -12   3  -4-7.54134 29.1773   5
 -12  -3  -5 22.0857 20.3739   6
 -12   3  -5 5.87974 30.8011   5
 -12   3  -5-22.3105 17.2113   4
 -12   3  -5-0.28726 19.8717   3
 -12   3  -6-47.9319 32.7839   5
 -12  -3  -6-7.68169 20.7007   6
 -12   3  -6-9.00961 18.6683   3
 -12   3  -7-14.0733 32.0712   5
 -12  -3  -7 33.7256 22.3352   6
 -12   3  -7-4.56373 21.1928   3
 -12  -3  -8-22.2438 22.5533   6
 -12   3  -8-0.54799 32.1803   5
 -12   3  -8 7.29342 21.9389   3
 -12  -3  -9 18.2989 25.0909   6
 -12   3  -9-1.06436 32.7016   5
 -12  -3 -10-3.85838 26.6935   6
 -12   3 -10-21.5140 38.1266   5
 -12  -3 -11-12.6424 29.6756   6
 -12  -3 -12-11.7445 30.6446   6
 -12  -3 -13-9.29760 30.1152   6
 -12  -3 -14 22.6959 35.3214   6
 -12  -3 -15-3.54315 38.1031   6
 -12  -3 -16-8.26957 31.9656   6
 -12  -3 -17-11.7076 38.7213   6
 -12  -3 -18-61.0984 41.1039   6
 -12  -3 -19-17.8238 35.4427   6
 -12  -3 -20 65.9326 47.1125   6
  12  -4 -20 18.2669 34.9652   6
 -12   4  19 699.006 52.5260   4
 -12   4  18 257.225 46.0299   4
 -12   4  17 36.7678 33.2080   5
 -12   4  17 107.081 44.0094   4
 -12   4  16 59.9689 34.8285   5
 -12   4  16 85.5224 39.4556   4
 -12   4  15 54.1829 31.9723   5
 -12   4  15 66.8343 38.5377   4
 -12   4  14 117.749 34.1204   5
 -12   4  14 81.9205 39.2805   4
 -12   4  13 0.53699 26.4132   5
 -12   4  13 25.2633 37.7482   4
 -12   4  12 239.577 35.6156   5
 -12   4  12 200.721 38.0443   4
 -12  -4  11 106.366 30.7181   5
 -12   4  11 103.507 28.7209   5
 -12   4  11 148.835 39.9624   4
 -12   4  10 1919.57 57.3531   5
  12   4 -10 1862.66 55.6520   3
 -12   4   9-7.84206 28.2318   5
  12   4  -9 41.7538 28.1526   3
 -12   4   8 48.1234 28.5195   5
  12   4  -8 82.5671 27.8833   3
 -12   4   7-4.03837 24.2687   5
  12   4  -7-3.22415 22.3033   3
 -12   4   6 128.519 29.0713   2
 -12   4   6 145.148 27.5619   5
  12   4  -6 162.045 26.6172   3
 -12   4   5 10.7996 29.7585   2
  12   4  -5 45.8694 23.0705   3
 -12   4   5 19.2909 24.0741   5
 -12   4   4 410.074 30.8975   5
  12   4  -4 353.778 29.7342   3
 -12   4   4 345.891 34.3797   2
 -12   4   3 391.240 31.7511   5
  12   4  -3 392.518 29.1125   3
 -12   4   3 380.813 37.8178   2
 -12   4   2 1432.64 49.9694   4
 -12   4   2 1411.54 46.2446   5
 -12   4   2 1473.96 53.7450   2
  12   4  -2 1342.88 41.4830   3
  12   4  -1 116.778 23.8153   3
 -12   4   1 136.388 23.0436   3
 -12   4   1 151.355 29.0238   4
 -12   4   1 179.441 30.1740   5
 -12   4   1 166.408 31.9546   2
 -12   4   0 878.568 39.6784   4
 -12   4   0 887.317 40.7459   5
 -12   4   0 894.895 44.7328   2
  12   4   0 1008.16 37.4832   3
 -12   4   0 864.515 35.0460   3
 -12   4  -1 543.107 33.5640   4
 -12   4  -1 495.195 36.1713   5
 -12   4  -1 509.031 29.8256   3
  12   4   1 496.632 29.4884   3
 -12   4  -2 25.2019 27.0072   5
 -12   4  -2 55.0957 24.1029   3
 -12   4  -2 16.3178 24.0339   4
 -12   4  -3 32.2072 30.1662   5
 -12   4  -3 42.4767 22.7742   3
 -12   4  -3 66.1125 23.6410   4
 -12   4  -4 125.745 31.9168   5
 -12   4  -4 112.269 26.4094   3
 -12   4  -4 133.790 23.3173   4
 -12   4  -5 1918.34 50.1091   3
 -12   4  -5 1974.28 61.3647   5
 -12   4  -6 3459.09 64.5248   3
 -12   4  -6 3593.65 79.3268   5
 -12   4  -7 619.286 34.3110   3
 -12   4  -7 539.375 45.7828   5
 -12   4  -8 309.621 30.8967   3
 -12   4  -8 298.193 39.7782   5
 -12   4  -9 24.7651 34.8176   5
 -12   4  -9-13.5647 26.1439   3
 -12  -4 -10 268.317 27.1848   6
 -12   4 -10 198.671 40.7652   5
 -12   4 -10 249.140 32.1997   3
 -12  -4 -11-39.0914 28.3584   6
 -12   4 -11-22.7051 41.6107   5
 -12   4 -11-7.28758 31.4372   3
 -12  -4 -12 28.7591 27.2610   6
 -12   4 -12-0.97832 38.7034   5
 -12  -4 -13 408.302 37.4538   6
 -12  -4 -14 46.9758 20.9367   6
 -12  -4 -15 2.36092 28.6575   6
 -12  -4 -16 894.262 52.4161   6
 -12  -4 -17 524.394 51.2318   6
 -12  -4 -18 82.8140 36.6432   6
 -12  -4 -19 368.644 47.5800   6
 -12  -4 -20 108.968 35.5863   6
 -12   5  19-74.5356 44.5711   4
 -12   5  18 58.7851 41.8831   4
 -12   5  17 53.5973 43.7240   4
 -12   5  16-42.3651 43.5501   4
 -12   5  15 52.1969 36.7617   4
  12   5 -15 30.6893 41.3361   3
 -12   5  14 25.2687 38.2785   4
  12   5 -14-23.7724 36.9312   3
 -12   5  13-49.6221 38.9296   4
  12   5 -13 65.8962 38.1370   3
 -12   5  12-47.3391 36.3168   4
  12   5 -12-8.13847 32.6326   3
 -12   5  11-37.0153 41.7484   4
  12   5 -11 15.3494 32.7198   3
 -12   5  10 25.7538 43.6679   4
  12   5 -10-6.02713 30.5721   3
 -12   5   9 18.9462 36.2743   4
  12   5  -9 7.02703 35.2539   3
 -12   5   8 52.8510 36.8797   4
  12   5  -8-4.68599 32.6644   3
 -12   5   7 12.3327 32.4308   4
  12   5  -7-26.0292 31.8118   3
  12   5  -6-9.33349 32.0086   3
 -12   5   6 6.12389 34.0464   4
 -12   5   6 43.2929 25.1149   5
 -12   5   5 2.85698 37.4064   4
 -12   5   5 0.49557 32.2423   2
  12   5  -5 14.5016 28.0130   3
 -12   5   5 9.07898 25.2897   5
  12   5  -4 23.4587 26.2093   3
 -12   5   4 14.3371 32.0105   2
 -12   5   4-12.1775 30.3337   4
 -12   5   4-9.53262 25.9857   5
  12   5  -3-19.7789 26.1084   3
 -12   5   3 7.40578 31.1449   2
 -12   5   3-10.6823 32.5380   4
 -12   5   3-8.33636 23.9740   5
 -12   5   2 10.9819 31.2262   2
  12   5  -2-7.62935 24.6165   3
 -12   5   2-6.83786 31.5000   4
 -12   5   2 6.77734 24.3522   5
 -12   5   1 9.31065 35.5492   2
  12   5  -1 22.9407 27.6218   3
 -12   5   1 41.7767 31.7461   4
 -12   5   1-13.2858 26.4274   3
 -12   5   1 6.47042 25.0493   5
 -12   5   0 4.73287 33.9864   2
  12   5   0 15.7467 26.5408   3
 -12   5   0 5.36934 24.9159   3
 -12   5   0 6.04905 28.0430   4
 -12   5   0 0.47600 27.4222   5
 -12   5  -1-7.63667 24.8364   3
 -12   5  -1 9.59193 26.0520   4
  12   5   1-8.43638 24.7471   3
 -12   5  -1-7.19838 34.8599   2
 -12   5  -1-100.720 26.6087   5
 -12   5  -2 4.64194 25.4278   5
 -12   5  -2-3.49386 24.8098   3
 -12   5  -2 22.4227 24.2727   4
 -12   5  -2 11.2435 31.3435   2
 -12   5  -3 12.4699 27.7148   5
 -12   5  -3 21.5830 27.0468   3
 -12   5  -3 16.4704 24.0352   4
 -12   5  -3 0.91474 34.5730   2
 -12   5  -4-16.1257 37.0757   5
 -12   5  -4 7.52368 28.0521   3
 -12   5  -5-31.1189 33.1140   5
 -12   5  -5-1.19771 31.8027   3
 -12   5  -6 21.3382 32.1914   3
 -12   5  -6 7.36586 31.3953   5
 -12   5  -7-23.0218 28.2468   3
 -12   5  -7-14.0710 37.6569   5
 -12   5  -8 10.9795 32.4065   3
 -12   5  -8-10.8873 38.0667   5
 -12   5  -9-28.0838 41.3631   5
 -12   5  -9-9.41006 31.6329   3
 -12   5 -10-132.281 42.8571   5
 -12   5 -10 33.5626 33.9727   3
 -12   5 -11-6.23176 39.5611   5
 -12   5 -11 52.4571 36.5683   3
 -12   5 -12-51.9993 45.4919   5
 -12   5 -12 15.8412 34.3602   3
 -12   5 -13 48.1739 44.2834   5
 -12   5 -13 26.9615 33.0482   3
 -12   5 -14 36.7472 43.1543   5
 -12   5 -14-39.0150 38.9149   3
 -12   5 -15-35.1199 46.0358   5
 -12   5 -15 173.220 38.9670   3
 -12   5 -16 135.745 50.9713   5
 -12   5 -16-6.57967 35.7948   3
 -12   6  17 179.793 50.5397   4
  12   6 -17 97.4130 45.0719   3
 -12   6  16 10.1436 49.8340   4
  12   6 -16 126.011 47.8417   3
 -12   6  15-0.94140 42.2889   4
  12   6 -15 87.1942 46.3915   3
 -12   6  14 391.430 52.3755   4
  12   6 -14 351.624 47.9248   3
 -12   6  13 357.057 49.2089   4
  12   6 -13 288.105 48.5384   3
 -12   6  12 741.705 64.5688   4
  12   6 -12 664.836 47.7987   3
 -12   6  11 11.6087 43.3775   4
  12   6 -11-38.8390 36.1401   3
 -12   6  10 81.2728 40.5682   4
  12   6 -10 53.2371 34.2008   3
  12   6  -9 47.5096 37.8538   3
 -12   6   9 33.2156 40.0006   4
 -12   6   8 535.289 49.4229   4
  12   6  -8 633.574 49.0147   3
  12   6  -7 1.53654 37.4402   3
 -12   6   7 31.1949 42.7054   4
 -12   6   6 2599.65 83.5171   4
  12   6  -6 2508.59 71.3689   3
  12   6  -5 136.418 36.2335   3
 -12   6   5 169.306 39.8230   4
 -12   6   4 449.127 47.3325   4
  12   6  -4 461.309 43.4113   3
 -12   6   4 403.517 43.7588   2
 -12   6   3 310.155 42.2253   4
 -12   6   3 311.270 45.2522   2
  12   6  -3 312.895 37.6800   3
  12   6  -2 74.1490 34.0276   3
 -12   6   2 31.8259 36.6121   2
 -12   6   2 104.385 35.4897   4
 -12   6   1 328.888 39.9398   4
  12   6  -1 338.242 37.3725   3
 -12   6   1 387.923 42.0902   2
 -12   6   1 324.970 38.4693   3
 -12   6   0 27.7157 37.3633   2
 -12   6   0 14.4573 34.0931   4
  12   6   0 61.6318 32.9870   3
 -12   6   0 33.3122 31.0434   3
 -12   6  -1 208.598 44.0668   2
 -12   6  -1 158.551 34.4158   4
 -12   6  -1 170.681 38.1916   3
  12   6   1 218.279 34.7179   3
 -12   6  -2 463.970 39.7334   4
 -12   6  -2 446.637 49.9436   2
 -12   6  -2 490.879 40.5001   3
 -12   6  -3 161.808 44.5350   2
 -12   6  -3 18.7765 34.1275   3
 -12   6  -4 1039.00 58.9596   2
 -12   6  -4 1019.28 54.3457   3
 -12   6  -5 175.411 38.0063   3
 -12   6  -5 191.933 40.3524   2
 -12   6  -6 321.835 41.8467   3
 -12   6  -6 273.149 40.3650   2
 -12   6  -7 205.995 36.5431   3
 -12   6  -7 286.630 45.9287   2
 -12   6  -8 50.2302 37.2535   5
 -12   6  -8 71.5593 36.2867   2
 -12   6  -8 48.0150 36.8774   3
 -12   6  -9 201.226 37.6886   3
 -12   6  -9 244.240 41.8895   5
 -12   6 -10 230.962 42.8112   5
 -12   6 -10 272.001 37.0581   3
 -12   6 -11 59.1802 40.7766   5
 -12   6 -11 59.7015 30.8223   3
 -12   6 -12 241.596 54.2395   5
 -12   6 -12 213.580 42.6503   3
 -12   6 -13 76.6939 43.9596   5
 -12   6 -13 178.202 46.7799   3
 -12   6 -14 58.3265 41.3219   5
 -12   6 -14-19.9670 39.8254   3
 -12   6 -15 70.2674 41.3397   5
 -12   6 -15 74.9872 33.6965   3
 -12   6 -16-7.30826 46.8431   5
  12   7 -14 35.8129 46.4467   3
  12   7 -13-106.867 49.3551   3
 -12   7  13 87.4296 51.2552   4
  12   7 -12 90.2089 50.1146   3
 -12   7  12-37.0829 51.6696   4
  12   7 -11-26.4037 38.9582   3
 -12   7  11-4.19925 47.1387   4
 -12   7  10-20.1534 43.1566   4
  12   7 -10 26.9587 36.8395   3
  12   7  -9 55.4210 40.4653   3
 -12   7   9-10.7353 46.9690   4
  12   7  -8-23.9939 42.9756   3
 -12   7   8 42.3893 46.9819   4
  12   7  -7-5.89041 43.5669   3
 -12   7   7 18.6375 44.9132   4
  12   7  -6 32.8978 39.8550   3
 -12   7   6 34.9657 37.5530   4
  12   7  -5 29.7443 34.7877   3
 -12   7   5 38.2203 43.0307   4
  12   7  -4 38.2354 40.7780   3
 -12   7   4 7.79721 41.2499   4
  12   7  -3 17.0920 39.3037   3
 -12   7   3-36.3320 34.5588   4
 -12   7   2 20.1119 32.2711   4
  12   7  -2 20.8283 39.6942   3
 -12   7   2-14.1468 36.6544   2
 -12   7   1-18.8216 33.4207   4
  12   7  -1 41.8056 39.2801   3
 -12   7   1-14.0001 35.0916   2
 -12   7   1-18.7087 30.3064   3
 -12   7   0-16.6928 39.0395   4
 -12   7   0 9.41863 38.3607   2
  12   7   0-7.59725 35.8750   3
 -12   7   0 29.2216 30.8856   3
 -12   7  -1 0.00000 34.3630   4
 -12   7  -1 5.87318 40.3593   2
 -12   7  -1 34.8752 33.0043   3
  12   7   1-28.8647 30.9984   3
 -12   7  -2-12.7956 41.3553   2
 -12   7  -2-20.5490 34.6955   3
 -12   7  -3 3.89234 41.6601   2
 -12   7  -3 15.8294 39.2436   3
 -12   7  -4-6.97316 34.7365   2
 -12   7  -4 32.3099 43.2924   3
 -12   7  -5 71.9459 36.5385   3
 -12   7  -5 54.2181 46.4575   2
 -12   7  -6-13.9568 39.8087   3
 -12   7  -6-7.37568 32.6880   2
 -12   7  -7 25.6305 38.9887   2
 -12   7  -7 13.7241 38.1969   3
 -12   7  -8 6.06194 37.5463   3
 -12   7  -8-33.2022 41.6133   2
 -12   7  -9 17.8161 39.4541   3
 -12   7  -9 5.58972 34.7878   2
 -12   7 -10 53.9728 41.6191   3
 -12   7 -10 58.7384 39.1135   2
 -12   7 -11 53.8661 42.6203   2
 -12   7 -11 12.1753 37.9886   3
 -12   7 -12-25.9952 40.6818   3
 -12   7 -13 10.8806 33.0680   3
  12   8 -10 99.6331 51.6238   3
  12   8  -9 70.1939 51.2447   3
  12   8  -8 133.689 53.4435   3
  12   8  -7 213.091 55.8566   3
 -12   8   7 130.053 50.3472   4
  12   8  -6 72.8827 43.3694   3
 -12   8   6 122.939 42.4575   4
 -12   8   5 150.775 50.5430   4
  12   8  -5 61.1098 39.6467   3
 -12   8   4 116.206 48.0840   4
  12   8  -4 139.584 50.4836   3
 -12   8   3 195.441 41.1921   4
  12   8  -3 197.361 46.5439   3
  12   8  -2-40.7973 43.8596   3
  12   8  -1-24.4961 47.1168   3
  12   8   0 46.6271 40.7847   3
 -12   8   0 35.9749 44.7801   3
 -12   8  -1-45.6608 39.8472   3
 -12   8  -1 10.0681 47.4637   2
 -12   8  -2 108.520 41.5840   2
 -12   8  -2 158.687 47.7015   3
 -12   8  -3 156.820 47.2056   2
 -12   8  -3 197.512 46.1211   3
 -12   8  -4-22.4608 38.0766   2
 -12   8  -4 33.5214 45.8942   3
 -12   8  -5 95.0187 48.3817   2
 -12   8  -5 30.0109 41.3726   3
 -12   8  -6 70.8268 45.0917   2
 -12   8  -6 65.3228 38.7572   3
 -12   8  -7-12.4209 35.6135   2
 -12   8  -7-2.30528 40.0214   3
 -12   8  -8-0.98896 38.3309   2
 -12   8  -8-120.696 38.1051   3
 -12   8  -9-89.4444 35.6342   2
 -12   8  -9 72.6382 30.5322   3
 -12   8 -10-33.9228 37.6914   3
  13   0 -22 27.8297 35.3691   6
  13   0 -21 63.3811 37.9567   6
 -13   0  21 20.7363 31.8921   5
  13   0 -20-4.22402 29.7792   6
 -13   0  20-24.8046 35.7007   5
  13   0 -19-10.6385 33.1641   6
 -13   0  19-0.47457 38.4032   5
  13   0 -18 1.79356 31.1123   6
 -13   0  18 26.1418 37.0494   5
  13   0 -17 6.07249 33.9143   6
 -13   0  17 13.0482 34.3633   5
 -13   0  16-18.8097 39.0524   5
 -13   0  15-4.94816 31.7869   5
 -13   0  14-4.89031 29.6969   5
 -13   0  13 9.21823 29.2440   5
 -13   0  12-6.66837 27.2726   5
 -13   0  11 8.02018 26.2062   5
 -13   0  10-9.93878 26.3732   5
 -13   0   9 8.41740 25.3784   5
 -13   0   8-17.9869 24.3099   5
 -13   0   7 12.4017 10.7455   2
  13   0  -7-7.63751 20.1987   0
 -13   0   7-17.2788 21.6600   5
 -13   0   6 2.54354 14.2643   0
 -13   0   6 2.65239 12.0080   2
 -13   0   6 14.4417 21.7759   5
 -13   0   5-2.44439 21.7852   5
 -13   0   5-4.60067 18.3381   0
 -13   0   4 2.71945 15.2500   0
 -13   0   4-15.9155 21.5163   5
 -13   0   3 6.73568 17.2492   0
 -13   0   3 0.88772 20.2303   5
 -13   0   2 12.4125 15.9898   0
 -13   0   2 36.8319 20.7137   5
 -13   0   1 2.79707 20.9539   5
 -13   0   0 95.6944 26.1917   5
 -13   0  -1 1.50205 22.0442   5
 -13   0  -2 131.966 27.6605   5
  13   0   3-1.57405 13.4865   1
 -13   0  -3-7.89044 22.3741   5
 -13   0  -4 20.5880 23.9353   5
  13   0   4 11.2458 14.9733   1
  13   0   5-0.57297 13.4936   1
 -13   0  -5-6.08900 22.9406   5
 -13   0  -6 7.89278 24.7305   5
  13   0   6 12.0516 14.0802   1
 -13   0  -7-8.46386 23.3080   5
  13   0   7-1.65813 15.5066   1
 -13   0  -8-7.01131 24.8664   5
 -13   0  -9 11.7987 30.1286   6
 -13   0  -9-36.2390 30.1606   5
 -13   0 -10-10.1925 30.1087   6
 -13   0 -11 106.935 38.9491   6
 -13   0 -12 21.8500 36.6693   6
 -13   0 -13 38.4294 39.4741   6
 -13   0 -14 8.64543 39.9807   6
 -13   0 -15-8.22568 38.2323   6
 -13   0 -16 17.4780 34.9096   6
 -13   0 -17-26.3764 38.8157   6
 -13   0 -18 34.0352 44.2984   6
 -13   0 -19-19.8374 44.2801   6
 -13   0 -20-32.8839 45.9268   6
 -13   0 -21-67.9947 39.9612   6
  13  -1 -23-31.0883 34.7920   6
  13  -1 -22-1.94067 36.5436   6
 -13   1  22-80.2764 38.2433   5
  13  -1 -21 47.7951 39.6338   6
 -13   1  21-54.9792 35.4618   5
  13  -1 -20 109.612 39.6373   6
 -13  -1  20 25.2083 39.0084   5
 -13   1  20 74.5720 36.5801   5
  13  -1 -19-4.51169 33.7115   6
 -13  -1  19 17.6912 39.2836   5
 -13   1  19 57.3175 40.4047   5
  13  -1 -18 143.242 35.7495   6
 -13  -1  18 141.093 38.5138   5
 -13   1  18 135.740 38.1096   5
 -13  -1  17 0.10474 32.1641   5
 -13   1  17-1.27775 36.9732   5
 -13  -1  16-22.7305 33.6752   5
 -13   1  16-36.0083 34.7638   5
  13   1 -15 19.9437 25.0929   6
 -13  -1  15 25.8709 33.2311   5
 -13   1  15 24.2157 35.1377   5
 -13  -1  14 144.075 31.3169   5
 -13   1  14 126.759 34.8736   5
 -13  -1  13 357.420 33.3622   5
 -13   1  13 319.941 38.2393   5
 -13  -1  12 399.148 33.6694   5
 -13   1  12 319.379 33.9068   5
 -13  -1  11 154.843 27.8865   5
 -13   1  11 71.9039 29.6222   5
 -13  -1  10 2552.58 57.6777   5
 -13   1  10 2567.98 61.0887   5
 -13  -1   9 4133.52 69.0665   5
 -13   1   9 4047.12 72.0846   5
  13  -1  -8 440.050 27.0570   0
 -13  -1   8 422.505 31.0256   5
 -13   1   8 463.388 32.6991   5
 -13   1   8 417.306 22.2247   2
  13  -1  -7 58.9478 19.0967   0
 -13   1   7 65.0025 17.1601   2
 -13  -1   7 35.1610 22.8428   5
 -13   1   7 55.5710 25.3849   5
 -13  -1   6 2174.11 45.1994   0
 -13  -1   6 2161.08 47.5170   5
  13  -1  -6 2110.57 39.2530   0
 -13   1   6 2120.14 50.7358   5
 -13   1   6 2204.34 42.1913   2
  13  -1  -5 63.1235 17.0612   0
 -13   1   5 68.4878 17.7072   2
 -13  -1   5 74.5217 21.1491   5
 -13   1   5 76.7460 24.3674   5
 -13  -1   5 75.1418 17.6436   0
 -13  -1   4 1957.17 40.8197   0
 -13  -1   4 2006.63 44.6193   5
 -13   1   4 1933.03 48.0722   5
 -13  -1   3 8000.66 80.8818   5
 -13   1   3 8027.04 88.3161   5
 -13  -1   3 8006.19 78.1421   0
  13   1  -3 7802.97 46.5778   3
 -13   1   3 7995.92 62.4406   0
 -13  -1   2 2596.99 47.9929   5
 -13   1   2 2688.38 55.1499   5
  13   1  -2 2520.57 24.7177   3
 -13   1   2 2695.55 36.0630   0
 -13   1   1 6388.85 51.9601   0
 -13  -1   1 6470.04 72.1599   5
 -13   1   1 6513.85 81.5577   5
 -13   1   0 9352.47 60.9672   0
 -13  -1   0 9486.33 86.7719   5
 -13   1   0 9723.64 97.8629   5
 -13  -1  -1 2417.56 47.1691   5
 -13   1  -1 2351.71 53.6504   5
 -13  -1  -2-9.49061 20.4157   5
 -13   1  -2-10.6097 27.4596   5
 -13   1  -2 19.6084 6.73487   3
  13  -1   2 25.0145 11.1513   1
 -13  -1  -3 83.8213 21.4660   5
  13  -1   3 79.0808 11.5816   1
 -13   1  -3 86.8888 26.9413   5
 -13   1  -3 104.143 9.77996   3
 -13  -1  -4 95.9536 22.6129   5
 -13   1  -4 66.8956 27.4152   5
  13  -1   4 64.6594 11.7867   1
  13   1   4 94.5285 19.2753   1
  13   1   5 6094.47 69.3076   1
 -13  -1  -5 6245.06 77.6509   5
 -13   1  -5 6451.74 88.6732   5
  13  -1   5 6431.44 53.6920   1
 -13  -1  -6 41.7516 23.6914   5
 -13   1  -6 31.1762 25.7322   5
  13   1   6 39.8436 20.3911   1
 -13  -1  -7 139.363 27.3454   6
 -13  -1  -7 129.394 26.5328   5
 -13   1  -7 112.942 29.2525   5
 -13  -1  -8 147.692 29.1162   5
 -13   1  -8 110.809 32.0690   5
 -13  -1  -8 128.152 26.6177   6
 -13  -1  -9 2161.55 57.9889   6
 -13  -1  -9 2250.70 58.2294   5
 -13   1  -9 2079.75 61.8839   5
 -13  -1 -10 83.9018 29.8474   6
 -13  -1 -10 49.7617 28.6918   5
 -13  -1 -11 11594.3 132.263   6
 -13  -1 -12 1135.18 53.9746   6
 -13   1 -12 1201.79 57.6719   6
 -13  -1 -13 6783.94 109.117   6
 -13   1 -13 6841.58 115.377   6
 -13   1 -14 757.932 54.7455   6
 -13  -1 -14 823.133 56.6808   6
 -13  -1 -15 1912.54 70.2341   6
 -13   1 -15 1834.81 69.0446   6
 -13   1 -16 304.736 49.3402   6
 -13  -1 -16 287.924 41.0668   6
 -13  -1 -17 119.447 37.6602   6
 -13   1 -17 164.111 40.1208   6
 -13   1 -18 26.5348 37.7297   6
 -13  -1 -18 44.0313 35.9558   6
 -13   1 -19 71.3880 43.2496   6
 -13  -1 -19 48.7829 37.0218   6
 -13   1 -20 63.6834 46.7112   6
 -13  -1 -20 63.8628 46.2783   6
 -13  -1 -21 218.918 55.5164   6
 -13   1 -21 319.742 53.2525   6
  13  -2 -22-3.44565 40.3650   6
 -13   2  22 53.1781 40.2609   5
  13  -2 -21 67.4591 37.4955   6
 -13   2  21 17.9086 33.0397   5
  13  -2 -20 16.8669 40.0771   6
 -13   2  20-86.3873 39.2696   5
  13  -2 -19-0.34606 35.7743   6
 -13   2  19-1.20978 34.1208   5
 -13  -2  18 40.0474 36.4163   5
 -13   2  18 23.1967 38.7799   5
 -13  -2  17-55.6045 35.6381   5
 -13   2  17 45.5063 35.9059   5
 -13  -2  16 8.50689 33.4830   5
 -13   2  16-48.1311 38.5725   5
 -13  -2  15 14.3052 33.7950   5
 -13   2  15 3.90855 33.9577   5
 -13  -2  14 1.31605 28.0907   5
 -13   2  14-5.00941 34.6450   5
 -13  -2  13-22.8896 28.1514   5
 -13   2  13-19.5129 33.1840   5
 -13  -2  12 13.3581 27.7664   5
 -13   2  12 3.62320 29.3583   5
 -13  -2  11 81.4364 27.8128   5
 -13   2  11-0.96261 31.6904   5
 -13  -2  10 25.3333 27.1140   5
 -13   2  10 27.7314 28.6194   5
 -13  -2   9-3.53839 24.5904   5
 -13   2   9-2.06470 26.1551   5
  13  -2  -9 6.19666 16.0560   0
  13  -2  -8 4.57567 14.7373   0
 -13  -2   8-1.07061 20.9771   5
 -13   2   8 8.28618 19.7684   2
 -13   2   8 26.5305 26.5531   5
  13  -2  -7 8.97322 16.3026   0
 -13   2   7-10.6666 19.2751   2
 -13  -2   7-0.33674 21.6855   5
 -13   2   7-1.48675 24.7131   5
 -13   2   6-14.6839 22.3003   2
  13  -2  -6 6.58938 15.3449   0
 -13  -2   6-1.99765 19.6280   5
 -13   2   6-5.79971 26.9288   5
 -13   2   5-2.43637 20.3704   2
  13  -2  -5-4.21945 13.3887   0
  13   2  -5 8.29906 14.1992   3
 -13  -2   5-0.45120 18.1712   5
 -13   2   5 1.97349 25.3309   5
  13  -2  -4-6.88340 12.7989   0
 -13  -2   4 6.87050 17.6433   5
 -13   2   4-13.6868 24.9610   5
 -13   2   4 21.9372 19.8738   2
  13   2  -4-6.49218 13.0214   3
  13   2  -3-10.1734 12.3259   3
 -13  -2   3-9.19381 17.1459   5
 -13   2   3 25.0480 22.5717   5
  13   2  -2 12.5458 11.7218   3
 -13  -2   2-1.19250 16.6367   5
 -13   2   2 7.78164 23.5170   5
  13   2  -1-4.25645 12.4415   3
 -13  -2   1 1.34376 18.0880   5
 -13   2   1 10.7711 25.5890   5
  13   2   0 2.20513 10.8312   3
 -13   2   0 5.10074 10.9746   3
 -13  -2   0 31.2387 19.4462   5
 -13   2   0 28.6741 28.1123   5
 -13   2  -1-12.5603 24.9659   5
 -13   2  -1-2.06738 12.0865   3
 -13  -2  -1 8.30952 17.4631   5
 -13   2  -2-13.5950 25.5171   5
 -13   2  -2-7.27262 12.7594   3
 -13  -2  -2-8.59362 17.0660   5
 -13  -2  -3-10.3156 17.6585   5
 -13   2  -3-9.11288 13.0371   3
 -13   2  -3-5.38778 25.7107   5
 -13  -2  -4 3.96586 18.4772   5
 -13   2  -4 3.51302 26.8095   5
 -13   2  -4 3.07469 13.6990   3
 -13  -2  -5 8.27865 18.6827   5
 -13   2  -5-23.1162 27.2167   5
 -13  -2  -5 14.9489 20.4311   6
 -13   2  -5-0.17356 13.5538   3
 -13  -2  -6-2.55959 19.1552   5
 -13   2  -6-17.6396 27.9253   5
 -13  -2  -6 3.57633 21.4226   6
 -13  -2  -7-6.69939 19.2494   5
 -13   2  -7 6.66022 30.4183   5
 -13  -2  -7 9.41751 22.2267   6
 -13  -2  -8 7.26547 23.5776   6
 -13  -2  -8-3.40882 21.7536   5
 -13   2  -8-8.87318 33.3221   5
 -13  -2  -9-11.4911 24.7211   5
 -13   2  -9 15.4307 32.9213   5
 -13  -2  -9-3.44853 22.9109   6
 -13  -2 -10 5.20833 28.5131   6
 -13  -2 -10-4.74668 28.1789   5
 -13   2 -10-42.0547 37.3055   5
 -13  -2 -11-16.7275 29.4544   6
 -13  -2 -11-65.9233 29.0079   5
 -13  -2 -12 2.17040 30.1525   6
 -13  -2 -13 18.5227 38.8741   6
 -13  -2 -14-9.23398 35.4670   6
 -13  -2 -15 18.9878 36.5802   6
 -13  -2 -16 7.54747 36.8070   6
 -13  -2 -17-4.14227 36.4375   6
 -13  -2 -18 12.7912 32.8316   6
 -13  -2 -19-23.0725 44.1383   6
 -13  -2 -20 28.1947 46.0036   6
 -13   3  22 12.0664 38.8469   5
  13  -3 -21 777.637 54.6512   6
 -13   3  21 936.221 59.6525   5
  13  -3 -20-30.9903 37.2562   6
 -13   3  20 57.9428 35.1862   5
 -13   3  19-39.8816 39.1626   5
 -13   3  19 28.3502 34.8421   4
 -13   3  18 45.9616 38.0577   5
 -13   3  17 76.4575 37.0055   5
 -13  -3  16 67.9719 34.1749   5
 -13   3  16 148.400 38.7316   5
 -13  -3  15 2.04626 33.1759   5
 -13   3  15 14.0300 33.3414   5
 -13  -3  14 1214.72 52.2148   5
 -13   3  14 1314.61 54.6501   5
 -13  -3  13-21.3620 27.1171   5
 -13   3  13 2.84065 33.3370   5
 -13  -3  12 169.386 31.6884   5
 -13   3  12 146.913 33.5956   5
 -13  -3  11 1699.94 51.5732   5
 -13   3  11 1760.54 57.7110   5
 -13  -3  10 5439.94 80.7490   5
 -13   3  10 5331.14 87.7078   5
 -13  -3   9 115.599 24.1169   5
 -13   3   9 107.897 32.0457   5
 -13  -3   8 34.9491 17.7112   5
 -13   3   8 50.4140 27.5486   5
 -13  -3   7 234.581 22.5889   5
 -13   3   7 255.216 30.3547   5
  13   3  -7 252.247 24.3187   3
 -13   3   7 188.683 27.0473   2
 -13   3   6 77.0825 26.1027   2
 -13  -3   6 100.641 20.1768   5
 -13   3   6 76.4761 26.3424   5
  13   3  -6 90.2354 20.5736   3
 -13  -3   5 679.703 29.1648   5
 -13   3   5 601.163 35.9151   5
  13   3  -5 624.806 28.3486   3
 -13   3   5 582.026 36.4096   2
 -13  -3   4 865.955 29.9888   5
 -13   3   4 854.228 39.1994   5
  13   3  -4 877.813 30.6812   3
 -13   3   4 947.456 41.4551   2
 -13  -3   3 286.984 21.3713   5
 -13   3   3 295.633 30.1064   5
 -13   3   3 286.149 31.0560   2
  13   3  -3 289.044 21.7185   3
 -13  -3   2 1962.83 38.8563   5
 -13   3   2 1863.72 51.9634   5
 -13   3   2 1903.29 53.0372   2
  13   3  -2 1857.72 39.8531   3
 -13  -3   1 8898.21 75.1641   5
 -13   3   1 9163.56 103.606   5
  13   3  -1 8954.59 77.7822   3
 -13  -3   0 5078.06 57.3733   5
 -13   3   0 5111.38 81.5358   5
  13   3   0 5110.90 59.5472   3
 -13   3   0 5203.35 58.9834   3
 -13   3  -1 33.9412 17.4213   3
 -13   3  -1 2.67409 30.0170   5
 -13   3  -2 2299.26 59.6660   5
 -13   3  -2 2273.84 42.5926   3
 -13   3  -3 47.9130 18.7024   3
 -13   3  -3 29.8122 28.1921   5
 -13   3  -4 3514.73 53.1062   3
 -13   3  -4 3589.24 73.1378   5
 -13  -3  -4 3593.20 55.7593   6
 -13   3  -5 89.0424 32.7882   5
 -13  -3  -5 111.938 21.3349   6
 -13   3  -5 92.5520 21.6282   3
 -13   3  -6 138.644 34.4242   5
 -13   3  -6 181.632 23.0923   3
 -13  -3  -6 164.421 24.3397   6
 -13  -3  -7 322.156 28.2691   6
 -13   3  -7 287.511 26.0690   3
 -13   3  -7 344.829 38.0233   5
 -13  -3  -8 14.2865 22.6610   6
 -13   3  -8-11.1699 35.0430   5
 -13   3  -8 17.0177 21.1881   3
 -13  -3  -9 479.988 35.3413   6
 -13   3  -9 443.786 46.3813   5
 -13  -3 -10 638.327 40.8156   6
 -13   3 -10 574.432 51.2327   5
 -13  -3 -11 139.275 31.5299   6
 -13   3 -11 71.7050 47.3082   5
 -13   3 -12-18.5544 43.7255   5
 -13  -3 -12-9.74451 29.8667   6
 -13  -3 -13 1086.42 55.6694   6
 -13  -3 -14-19.4859 36.6536   6
 -13  -3 -15 893.940 55.9503   6
 -13  -3 -16 286.373 44.2799   6
 -13  -3 -17 162.461 44.2466   6
 -13  -3 -18 21.4718 36.2421   6
 -13  -3 -19-39.4971 32.7053   6
 -13   4  19 14.4547 47.8773   4
 -13   4  18-4.29163 36.2973   5
 -13   4  18 88.5584 39.7627   4
 -13   4  17 19.2151 35.3096   5
 -13   4  17-6.69236 32.5585   4
 -13   4  16 40.2826 32.4241   5
 -13   4  16-32.8334 35.2722   4
 -13   4  15-10.4389 31.1530   5
 -13   4  15 2.50280 31.4810   4
 -13   4  14 4.43249 32.9651   5
 -13   4  14 57.4102 33.1902   4
 -13   4  13 1.32359 31.9805   5
 -13   4  13-30.2682 37.2147   4
 -13  -4  12 11.1319 28.2022   5
 -13   4  12 1.36784 29.6124   5
 -13   4  11-12.8867 32.2165   5
 -13   4  10 60.5320 34.1596   5
  13   4 -10 17.3524 32.4477   3
 -13   4   9-8.10408 31.4893   5
  13   4  -9 1.25837 26.1163   3
 -13   4   8 12.2683 29.8610   5
  13   4  -8-9.16142 24.1549   3
 -13   4   7-23.3632 30.4537   2
 -13   4   7 23.5215 25.6064   5
  13   4  -7-19.8088 24.9405   3
  13   4  -6 16.1357 22.1710   3
 -13   4   6 12.8478 30.9644   2
 -13   4   6 7.49893 25.5619   5
  13   4  -5-12.0151 23.5486   3
 -13   4   5 5.03950 27.2393   2
 -13   4   5 14.4116 24.4978   5
  13   4  -4 1.01920 21.8807   3
 -13   4   4 8.26266 30.2586   2
 -13   4   4 10.0446 25.0819   5
  13   4  -3-4.12361 21.7861   3
 -13   4   3 7.77642 31.5135   2
 -13   4   3 30.4476 27.1910   5
 -13   4   2-18.7512 28.5659   2
  13   4  -2 17.8214 21.8670   3
 -13   4   2 6.29785 25.2784   5
  13   4  -1-19.6123 22.1128   3
 -13   4   1 5.57455 20.3504   3
 -13   4   1-5.99138 28.2185   2
 -13   4   1 18.6410 26.0188   5
  13   4   0-4.45743 20.7902   3
 -13   4   0 2.78725 21.2672   3
 -13   4   0-26.6091 26.2623   4
 -13   4   0-3.92141 29.0629   2
 -13   4   0 1.24773 28.5375   5
 -13   4  -1-15.0182 27.7563   5
 -13   4  -1 17.3617 21.7119   3
  13   4   1-5.15561 21.1198   3
 -13   4  -2-8.55313 25.7350   5
 -13   4  -2-21.2112 21.5514   3
 -13   4  -2 0.40569 22.5072   4
 -13   4  -3-12.9249 30.1544   5
 -13   4  -3 15.5224 22.6142   3
 -13   4  -3 5.65106 22.3081   4
 -13   4  -4-30.2648 34.9599   5
 -13   4  -4-11.7195 23.9235   3
 -13   4  -4-11.5975 21.1803   4
 -13   4  -5 9.51088 25.5956   3
 -13   4  -5-9.25367 33.3279   5
 -13   4  -6-2.92897 25.5149   3
 -13   4  -6 0.75575 37.4176   5
 -13   4  -7-45.7833 37.1245   5
 -13   4  -7-8.84362 27.3976   3
 -13   4  -8-6.49851 34.6536   5
 -13   4  -8 15.9113 27.8514   3
 -13   4  -9-33.7157 38.1427   5
 -13   4  -9-21.7557 28.0851   3
 -13   4 -10-23.9250 37.8866   5
 -13   4 -10-23.0644 28.3478   3
 -13  -4 -11-0.99010 29.8974   6
 -13   4 -11 15.0272 28.2562   3
 -13  -4 -12-24.3399 26.5959   6
 -13   4 -12 2.93519 41.9301   5
 -13  -4 -13-24.2469 31.3808   6
 -13   4 -13-26.6829 42.7941   5
 -13   4 -14-14.5271 48.8366   5
 -13  -4 -15-51.4514 36.8155   6
 -13  -4 -16-111.282 35.4870   6
 -13  -4 -17-29.1044 31.6374   6
 -13  -4 -18 46.1603 39.1073   6
 -13  -4 -19 107.433 42.8046   6
 -13   5  19 8.94402 42.3398   4
 -13   5  18-68.6127 45.4666   4
 -13   5  17 34.8808 39.4116   4
 -13   5  16 63.7162 45.8953   4
 -13   5  15 116.926 43.7472   4
  13   5 -15 114.652 37.6932   3
 -13   5  14 252.021 47.1321   4
  13   5 -14 332.993 44.7961   3
 -13   5  13 144.326 41.6769   4
  13   5 -13 122.946 34.3185   3
 -13   5  12 564.864 53.2848   4
  13   5 -12 467.212 42.9648   3
 -13   5  11 55.1049 44.7353   4
  13   5 -11 39.8519 36.7222   3
 -13   5  10 1056.73 59.5403   4
  13   5 -10 1026.91 49.1604   3
 -13   5   9 886.231 57.9255   4
  13   5  -9 891.014 49.1094   3
 -13   5   8 273.893 46.3571   4
  13   5  -8 275.731 37.6598   3
  13   5  -7 8.19214 33.2154   3
 -13   5   7-2.70446 40.1180   4
 -13   5   7 5.54419 27.3809   5
  13   5  -6 37.2332 33.4070   3
 -13   5   6 8.39482 37.9503   4
 -13   5   6 2.15474 37.7822   2
 -13   5   6 29.0931 26.6429   5
 -13   5   5 1556.18 60.8280   4
 -13   5   5 1443.03 49.9520   5
  13   5  -5 1546.04 51.4893   3
 -13   5   5 1442.79 60.0883   2
 -13   5   4 396.301 43.2246   4
 -13   5   4 288.732 41.9982   2
 -13   5   4 300.406 31.5459   5
  13   5  -4 299.393 32.5392   3
 -13   5   3 223.698 39.2996   2
  13   5  -3 218.119 30.3859   3
 -13   5   3 258.467 35.2726   4
 -13   5   3 231.853 32.0338   5
 -13   5   2-13.5257 30.9368   2
  13   5  -2-14.1975 26.6632   3
 -13   5   2 6.48547 29.5354   4
 -13   5   2 15.0662 25.9935   5
 -13   5   1 733.031 43.0290   4
 -13   5   1 754.710 42.7660   5
 -13   5   1 718.038 49.4369   2
  13   5  -1 747.862 40.1437   3
 -13   5   1 742.196 39.2706   3
 -13   5   0 60.6983 36.4874   2
  13   5   0 32.1519 25.2113   3
 -13   5   0 33.3058 28.5681   3
 -13   5   0 41.3779 28.8148   4
 -13   5   0 84.7759 29.0038   5
 -13   5  -1 212.527 33.2647   4
  13   5   1 208.311 30.9236   3
 -13   5  -1 333.183 40.6082   2
 -13   5  -1 266.911 32.0481   3
 -13   5  -1 227.378 32.1202   5
 -13   5  -2 402.109 34.2217   4
 -13   5  -2 409.529 35.6531   5
 -13   5  -2 366.646 40.2962   2
 -13   5  -2 392.532 33.0891   3
 -13   5  -3 76.1030 32.4641   5
 -13   5  -3 71.4118 28.1996   3
 -13   5  -3 54.8396 26.9684   4
 -13   5  -3 81.9712 36.4325   2
 -13   5  -4 416.785 40.4426   5
 -13   5  -4 441.056 37.8101   3
 -13   5  -5 9.00966 26.6193   3
 -13   5  -5-0.98496 34.8609   5
 -13   5  -6 530.908 41.6582   3
 -13   5  -6 520.568 46.8137   5
 -13   5  -7 722.193 44.1945   3
 -13   5  -7 690.487 50.2586   5
 -13   5  -8 276.832 37.9200   3
 -13   5  -8 279.640 47.7453   5
 -13   5  -9 65.3533 43.2136   5
 -13   5  -9 127.776 31.4285   3
 -13   5 -10-13.6157 43.6766   5
 -13   5 -10-0.75697 33.5996   3
 -13   5 -11-54.1885 40.7385   5
 -13   5 -11-8.18358 34.2055   3
 -13   5 -12 88.1982 48.8893   5
 -13   5 -13 15.5147 41.0943   5
 -13   5 -14-17.2918 43.0960   5
 -13   5 -15 380.535 51.0818   5
 -13   5 -16 99.2691 48.7279   5
 -13   5 -17 382.882 64.5456   5
  13   6 -17 73.3816 38.0203   3
 -13   6  16 134.375 47.5294   4
  13   6 -16 27.8087 34.1448   3
 -13   6  15 61.9458 47.9411   4
  13   6 -15-30.6040 38.9099   3
 -13   6  14 25.5618 40.6375   4
  13   6 -14 39.6722 46.9868   3
  13   6 -13-57.0780 37.2146   3
 -13   6  12-25.4546 41.1251   4
  13   6 -12-5.52307 40.4589   3
 -13   6  11-44.2078 37.7253   4
  13   6 -11 14.0868 40.7431   3
  13   6 -10-3.70516 36.8020   3
 -13   6  10-29.3360 42.0098   4
  13   6  -9 7.69848 34.0157   3
 -13   6   9-30.1680 43.4546   4
  13   6  -8 47.7766 41.7012   3
 -13   6   8 4.92846 41.2304   4
  13   6  -7 29.9016 36.3338   3
 -13   6   7 7.88514 39.3450   4
  13   6  -6 29.5288 33.6428   3
 -13   6   6 34.3398 39.4529   4
  13   6  -5 44.2923 32.4372   3
 -13   6   5 35.4543 41.9643   4
  13   6  -4 47.8052 34.1419   3
 -13   6   4 19.5192 37.0524   4
 -13   6   4-13.3547 35.3460   2
  13   6  -3 67.0515 36.1861   3
 -13   6   3 9.40352 42.9903   2
 -13   6   3 17.4167 36.0355   4
 -13   6   2-23.4874 34.1963   2
  13   6  -2 11.3506 44.0202   3
 -13   6   2-31.4630 36.1601   4
 -13   6   1-5.93866 35.5048   2
 -13   6   1-21.7996 35.8334   4
  13   6  -1-14.9821 33.3874   3
 -13   6   1-35.7041 31.8564   3
 -13   6   0 0.85600 40.0961   2
 -13   6   0-10.7080 30.3386   4
  13   6   0-3.48259 36.8547   3
 -13   6   0-5.89300 27.9437   3
 -13   6  -1 17.7984 40.4084   2
 -13   6  -1-14.6647 35.5681   4
 -13   6  -1 34.3245 33.0533   3
  13   6   1-9.30130 31.2234   3
 -13   6  -2-16.4202 41.5183   2
 -13   6  -2-21.7143 28.1730   3
 -13   6  -2 35.0129 30.7615   4
 -13   6  -3 51.8839 40.9546   2
 -13   6  -3-21.8129 30.3164   3
 -13   6  -4 2.08839 33.1121   3
 -13   6  -4 2.75197 39.1039   2
 -13   6  -5-24.0993 34.0984   3
 -13   6  -5 4.13036 32.8348   2
 -13   6  -6-23.2097 33.8181   3
 -13   6  -6-6.66949 37.4739   2
 -13   6  -7-38.5455 35.6789   5
 -13   6  -7 7.33581 31.6510   3
 -13   6  -7 34.4099 34.2596   2
 -13   6  -8 47.9200 39.0565   3
 -13   6  -8 27.3134 40.2685   5
 -13   6  -9 30.1845 33.7701   3
 -13   6  -9-7.86794 44.5547   5
 -13   6 -10-19.8075 46.6864   5
 -13   6 -11 45.9945 43.4905   5
 -13   6 -12-30.6973 44.8229   5
 -13   6 -13 18.9606 38.8473   5
 -13   6 -14-47.8071 47.3876   5
 -13   6 -15-34.7276 49.3027   5
 -13   6 -16 132.848 53.2782   5
  13   7 -14 42.9219 39.6604   3
  13   7 -13-62.4157 46.0342   3
  13   7 -12 161.636 40.5889   3
 -13   7  12 67.0902 49.0903   4
  13   7 -11 13.7377 43.7288   3
 -13   7  11 4.63942 43.4772   4
  13   7 -10 186.008 48.8596   3
 -13   7  10 125.812 42.2394   4
  13   7  -9 242.641 47.7791   3
 -13   7   9 198.172 44.0062   4
  13   7  -8 87.7165 41.9173   3
 -13   7   8 88.9068 44.3418   4
  13   7  -7 33.5554 42.6045   3
 -13   7   7 9.07416 41.8102   4
  13   7  -6 19.2906 33.6912   3
 -13   7   6 24.2833 42.1070   4
  13   7  -5 32.4918 39.7929   3
 -13   7   5 99.3383 47.7521   4
  13   7  -4 133.811 42.1418   3
 -13   7   4 141.696 39.5684   4
  13   7  -3 300.228 45.6006   3
 -13   7   3 237.797 44.6367   4
 -13   7   2 291.108 46.7916   4
  13   7  -2 344.339 46.7358   3
 -13   7   2 326.388 45.2036   2
 -13   7   1 406.831 48.2608   4
  13   7  -1 393.549 47.2655   3
 -13   7   1 488.394 41.4858   3
 -13   7   1 378.471 46.9230   2
 -13   7   0 46.1014 35.4017   4
 -13   7   0 13.7633 37.7328   2
  13   7   0 21.5037 37.4608   3
 -13   7   0 70.3017 31.5776   3
 -13   7  -1 420.744 46.8372   4
 -13   7  -1 492.519 43.1603   3
 -13   7  -1 549.815 51.9372   2
  13   7   1 473.436 43.2871   3
 -13   7  -2 129.855 48.5877   2
 -13   7  -2 138.590 35.3684   3
 -13   7  -3 211.515 49.1633   2
 -13   7  -3 136.348 41.2267   3
 -13   7  -4 307.296 43.9630   2
 -13   7  -4 324.742 46.9696   3
 -13   7  -5 80.6476 34.3093   3
 -13   7  -5 89.6087 42.9588   2
 -13   7  -6 22.8270 34.0503   2
 -13   7  -6 63.3784 42.1270   3
 -13   7  -7 64.4781 36.7856   3
 -13   7  -7 76.6094 41.6277   2
 -13   7  -8 247.509 42.9954   3
 -13   7  -8 242.550 49.0626   2
 -13   7  -9 135.660 45.4963   2
 -13   7 -10 64.5760 47.0399   2
 -13   7 -11 173.570 51.8141   2
 -13   7 -12 149.035 50.0919   2
  13   8  -9-93.7482 43.2001   3
  13   8  -8-55.6712 43.2183   3
  13   8  -7 67.4466 47.5016   3
 -13   8   7 0.50179 54.5226   4
  13   8  -6 36.0781 49.3294   3
 -13   8   6-17.3759 43.9556   4
 -13   8   5-38.5360 49.0001   4
  13   8  -5-65.3688 38.8624   3
 -13   8   4 29.4776 38.9265   4
  13   8  -4-46.0684 44.9113   3
 -13   8   3 15.6576 39.4558   4
  13   8  -3 30.4560 39.0962   3
 -13   8   2-81.7602 38.7704   4
 -13   8   1-11.7557 35.1108   4
 -13   8   0-37.9658 43.3712   2
  13   8   0-89.0206 33.7972   3
 -13   8   0 7.12398 41.2151   3
 -13   8  -1 6.30610 49.3407   2
 -13   8  -1-27.4719 42.2587   3
 -13   8  -2-28.6613 34.8368   2
 -13   8  -2-22.1010 38.6101   3
 -13   8  -3-28.7594 48.4696   2
 -13   8  -3-32.4571 44.8823   3
 -13   8  -4-5.54793 35.7306   2
 -13   8  -4 36.6580 46.5176   3
 -13   8  -5 64.1658 47.3731   2
 -13   8  -5 66.1041 32.5658   3
 -13   8  -6 6.01590 46.7452   2
 -13   8  -7 28.2654 42.6020   2
 -13   8  -8-99.9777 34.9022   2
 -14   0  22 79.5895 40.4489   5
  14   0 -21 5.56230 29.4747   6
 -14   0  21-25.6667 41.2198   5
  14   0 -20 68.3061 36.7829   6
 -14   0  20 51.4562 38.5680   5
  14   0 -19 58.7891 32.6641   6
 -14   0  19 11.9193 34.2348   5
  14   0 -18 1217.36 54.1730   6
 -14   0  18 1203.88 58.3842   5
  14   0 -17-0.62517 28.0389   6
 -14   0  17 35.7705 38.9347   5
 -14   0  16 2494.03 71.1543   5
 -14   0  15-28.6104 39.9427   5
 -14   0  14 374.687 40.1561   5
 -14   0  13-63.9578 32.4835   5
 -14   0  12 1219.83 49.6352   5
 -14   0  11 14.4031 27.8741   5
 -14   0  10 222.837 30.5932   5
 -14   0   9 22.3954 24.6369   5
 -14   0   8 56.5296 24.4370   5
 -14   0   7 16.0983 22.3029   5
 -14   0   6 9.97169 17.5873   0
 -14   0   6 14.8294 22.3034   5
 -14   0   5-0.97083 17.6624   0
 -14   0   5 11.0439 22.0937   5
 -14   0   4 153.568 20.4507   0
 -14   0   4 159.828 24.7129   5
 -14   0   3 0.87587 14.7996   0
 -14   0   3-3.89659 21.9204   5
 -14   0   2 16146.9 99.5475   0
 -14   0   2 16322.3 123.617   5
 -14   0   1-4.99267 24.1102   5
 -14   0   0 12526.5 109.065   5
 -14   0  -1-4.06100 22.0930   5
 -14   0  -2 1091.53 38.3163   5
  14   0   3-9.19943 14.9490   1
 -14   0  -3-14.5447 22.4041   5
 -14   0  -4 159.615 25.9798   5
  14   0   4 141.727 16.7926   1
 -14   0  -5-45.3784 23.6428   5
  14   0   5 0.04079 13.5984   1
 -14   0  -6 326.502 29.4446   5
  14   0   6 313.998 19.4886   1
 -14   0  -7-7.41628 25.9027   5
  14   0   7-11.9924 16.0768   1
 -14   0  -8 1356.60 49.1515   5
  14   0   8 1364.18 35.1734   1
 -14   0  -9-8.10714 31.3609   5
 -14   0 -10 2561.37 69.0991   6
 -14   0 -10 2511.94 67.8573   5
 -14   0 -11 19.4378 35.4707   6
 -14   0 -11 31.0658 37.5141   5
 -14   0 -12 9564.48 131.006   6
 -14   0 -13 11.8706 41.7329   6
 -14   0 -14 4344.69 95.6082   6
 -14   0 -15 7.42349 41.2021   6
 -14   0 -16 60.9161 37.1638   6
 -14   0 -17-57.5876 40.1015   6
 -14   0 -18 31.2189 45.0615   6
 -14   0 -19-47.8166 45.5212   6
 -14   0 -20 243.765 52.1224   6
  14  -1 -23 10.2057 34.2179   6
  14  -1 -22-25.1811 41.8239   6
 -14   1  22 78.0588 35.2498   5
  14  -1 -21-75.8566 39.8845   6
 -14   1  21 3.43456 40.3881   5
  14  -1 -20 14.8274 31.3177   6
 -14  -1  20 29.8668 34.3801   5
 -14   1  20-6.58842 38.9274   5
  14  -1 -19 17.0802 36.9351   6
 -14  -1  19-2.17756 35.9669   5
 -14   1  19-10.5703 35.5902   5
 -14  -1  18-32.3522 38.5795   5
 -14   1  18 5.53351 36.2340   5
 -14  -1  17-9.57227 37.6917   5
 -14   1  17 1.74356 34.7288   5
 -14  -1  16 21.2203 32.4912   5
 -14   1  16-10.8282 39.3009   5
 -14  -1  15 2.07139 33.4727   5
 -14   1  15-104.466 33.8970   5
 -14  -1  14-8.94924 28.0106   5
 -14   1  14-31.9672 29.7659   5
 -14  -1  13-18.2990 29.3847   5
 -14   1  13-30.9684 30.6483   5
 -14  -1  12-49.2907 30.6619   5
 -14   1  12-26.4474 32.8728   5
 -14  -1  11 30.0328 29.4944   5
 -14   1  11-5.04464 28.5229   5
 -14  -1  10-15.2949 23.7456   5
 -14   1  10 19.3491 29.1314   5
 -14  -1   9 0.00000 25.3276   5
 -14   1   9 2.71252 28.0557   5
  14  -1  -8-1.30804 16.9325   0
 -14   1   8-16.6866 16.7520   2
 -14  -1   8-1.39975 22.4330   5
 -14   1   8-16.8811 27.5432   5
 -14   1   7 6.07874 16.4676   2
 -14  -1   7-2.56826 21.5194   5
 -14   1   7-2.61891 26.4220   5
  14  -1  -7-7.49284 14.3437   0
  14  -1  -6 14.3137 17.6099   0
 -14  -1   6-13.3291 23.4958   5
 -14   1   6-5.82062 24.6655   5
 -14   1   6-2.90555 17.0745   2
 -14  -1   5-10.8706 19.1994   5
 -14   1   5 1.96094 23.0450   5
 -14  -1   5 5.10554 18.6842   0
 -14  -1   4 8.24882 17.1085   0
 -14  -1   4-0.54643 19.2940   5
 -14   1   4 13.4201 21.4605   5
 -14  -1   3 36.5266 21.9464   0
 -14  -1   3-7.22587 20.3039   5
 -14   1   3-0.79606 13.0125   0
 -14   1   3-3.48538 21.9087   5
 -14   1   2-2.40946 13.9300   0
 -14  -1   2-7.20601 21.1645   5
 -14   1   2 7.54653 23.9093   5
 -14   1   1 18.7771 14.4219   0
 -14  -1   1 98.2621 22.8822   5
 -14   1   1 71.0732 28.1931   5
 -14   1   0-2.65260 13.6176   0
 -14   1   0 20.8754 27.9784   5
 -14   1  -1 2.16976 24.0210   5
 -14  -1  -1 35.0691 21.2528   5
 -14  -1  -2-9.04041 19.9491   5
 -14   1  -2 1.56984 22.7960   5
  14  -1   2 9.88461 10.6438   1
 -14  -1  -3-9.41932 21.6948   5
  14  -1   3-8.94007 11.6211   1
 -14   1  -4-2.10340 29.0684   5
 -14  -1  -4-7.74639 21.8935   5
  14   1   4 2.64734 17.0060   1
  14  -1   4 4.13939 12.4893   1
 -14  -1  -5 5.76894 21.1850   5
 -14   1  -5 19.5743 27.2121   5
  14   1   5 7.96037 18.8725   1
  14  -1   5-6.47488 11.8992   1
 -14   1  -6-5.46586 29.9200   5
  14   1   6 7.42996 19.2046   1
 -14  -1  -6 4.31685 22.5100   5
 -14  -1  -7 0.00000 26.2494   5
 -14   1  -7-4.11222 31.3722   5
 -14  -1  -8-14.8472 24.5337   6
 -14  -1  -8-3.15629 26.6651   5
 -14   1  -8 8.71861 31.6539   5
 -14  -1  -9 9.75867 29.7859   5
 -14   1  -9-25.0924 35.1675   5
 -14  -1  -9 6.27325 28.6137   6
 -14  -1 -10-8.30276 33.5925   6
 -14  -1 -10 14.7378 31.0881   5
 -14   1 -10 8.22150 39.7141   5
 -14  -1 -11 15.8483 37.9349   6
 -14  -1 -11 21.2263 39.3654   5
 -14   1 -11 31.5260 41.6545   5
 -14  -1 -12 41.7824 38.9637   6
 -14  -1 -13 74.2958 44.0974   6
 -14  -1 -14 95.4180 40.2065   6
 -14   1 -14 70.5669 44.6032   6
 -14   1 -15 35.7965 36.8764   6
 -14  -1 -15 86.3008 44.8331   6
 -14   1 -16 32.7678 42.9275   6
 -14  -1 -16 28.8002 40.8234   6
 -14  -1 -17 59.8892 35.6178   6
 -14   1 -17-23.2633 37.6409   6
 -14   1 -18-38.7992 45.1032   6
 -14  -1 -18 31.2479 36.2746   6
 -14   1 -19-82.0943 48.9586   6
 -14  -1 -19 45.0575 36.2956   6
 -14   1 -20-122.801 48.3785   6
 -14  -1 -20 63.4152 44.6703   6
  14  -2 -22 55.0722 35.8396   6
 -14   2  22-18.3651 37.0042   5
  14  -2 -21 13.6926 40.5987   6
 -14   2  21-29.7318 45.2075   5
  14  -2 -20-28.3039 40.2541   6
 -14   2  20 65.6566 39.6474   5
 -14  -2  19 17.3240 38.2564   5
 -14   2  19-17.5170 36.5823   5
 -14  -2  18 135.661 39.0611   5
 -14   2  18 181.634 40.7636   5
 -14  -2  17 796.250 50.1648   5
 -14   2  17 647.789 50.0574   5
 -14  -2  16-34.1518 29.4468   5
 -14   2  16-6.47098 33.1312   5
 -14  -2  15 20.9873 29.8514   5
 -14   2  15 40.7757 32.0482   5
 -14  -2  14 452.720 40.0602   5
 -14   2  14 401.376 37.6800   5
 -14  -2  13 133.325 29.1448   5
 -14   2  13 96.9052 30.3362   5
 -14  -2  12 1289.55 49.6142   5
 -14   2  12 1275.31 53.4648   5
 -14  -2  11 675.001 38.6048   5
 -14   2  11 516.283 39.5394   5
 -14  -2  10 4225.08 72.9752   5
 -14   2  10 4441.60 80.5441   5
 -14  -2   9 8.45425 23.9295   5
 -14   2   9 18.1153 29.5391   5
  14  -2  -8 3542.57 54.4223   0
 -14  -2   8 3594.51 63.9548   5
 -14   2   8 3672.55 70.8516   5
 -14   2   8 3584.94 60.8231   2
 -14   2   7-9.55125 19.6349   2
 -14  -2   7 18.9800 22.5832   5
  14  -2  -7 13.4072 17.7472   0
 -14   2   7-1.28756 25.1306   5
  14  -2  -6 495.105 23.5208   0
 -14  -2   6 494.659 30.2628   5
 -14   2   6 463.005 35.7079   5
 -14   2   6 482.702 29.7605   2
 -14  -2   5 7630.79 83.1747   5
  14  -2  -5 7527.45 65.5818   0
 -14   2   5 7508.53 93.5364   5
  14   2  -5 7353.96 65.2751   3
 -14   2   5 7426.11 86.0608   2
 -14  -2   4 1729.62 41.8649   5
 -14   2   4 1614.73 48.0957   5
 -14   2   4 1686.06 45.3105   2
 -14  -2   3 58.4454 19.0248   5
 -14   2   3 75.9515 25.8625   5
 -14  -2   2 263.014 22.2438   5
 -14   2   2 301.711 29.9960   5
 -14  -2   1 3121.69 51.6899   5
 -14   2   1 3286.73 64.7808   5
 -14  -2   0 2919.91 50.1885   5
 -14   2   0 3045.60 63.8068   5
 -14  -2  -1 4763.30 62.4483   5
 -14   2  -1 4439.63 76.6461   5
 -14  -2  -2 1145.41 35.1668   5
 -14   2  -2 1103.52 45.0275   5
 -14  -2  -3 715.941 29.9544   5
 -14   2  -3 747.196 41.9272   5
 -14  -2  -4 571.959 28.7237   5
 -14   2  -4 582.305 38.9379   5
 -14  -2  -5-5.65475 19.9836   5
 -14   2  -5 5.16721 28.9241   5
 -14  -2  -6 1296.20 43.6405   6
 -14  -2  -6 1194.36 38.1468   5
 -14   2  -6 1186.50 50.3265   5
 -14  -2  -7 22.5744 21.6787   6
 -14  -2  -7 45.5659 21.7777   5
 -14   2  -7 22.5322 32.1479   5
 -14  -2  -8 37.4236 26.6489   6
 -14  -2  -8 57.5208 24.7082   5
 -14   2  -8 38.0514 33.9672   5
 -14  -2  -9 346.983 33.3118   6
 -14  -2  -9 345.733 32.7122   5
 -14   2  -9 366.679 45.6350   5
 -14  -2 -10 60.7918 32.8484   6
 -14  -2 -10 30.8406 31.3673   5
 -14   2 -10 13.8513 43.4681   5
 -14  -2 -11 370.779 40.2017   6
 -14  -2 -11 328.610 37.0275   5
 -14   2 -11 360.478 48.5047   5
 -14  -2 -12 2484.93 70.3318   6
 -14   2 -12 2541.99 81.2346   5
 -14  -2 -12 2377.49 64.2999   5
 -14  -2 -13 39.1265 32.4627   6
 -14  -2 -14 46.6758 40.0978   6
 -14  -2 -15 827.350 56.1360   6
 -14  -2 -16 141.182 37.4933   6
 -14  -2 -17-20.7048 34.4073   6
 -14  -2 -18-16.1553 37.0955   6
 -14  -2 -19-54.5394 41.4117   6
 -14  -2 -20 216.491 52.2877   6
 -14   3  22 41.0536 45.5742   5
  14  -3 -21 42.6019 34.7268   6
 -14   3  21-39.0859 37.3545   5
  14  -3 -20 89.8065 44.2292   6
 -14   3  20 50.7883 43.1434   5
 -14   3  19 62.5051 37.4581   5
 -14   3  18-1.19995 39.5983   5
 -14  -3  17-80.6086 30.3039   5
 -14   3  17-30.6295 32.1870   5
 -14  -3  16 6.04109 30.1255   5
 -14   3  16 30.1478 32.3434   5
 -14  -3  15-27.1583 29.4537   5
 -14   3  15-7.01300 31.0232   5
 -14  -3  14-33.3221 29.0419   5
 -14   3  14-33.7157 31.2286   5
 -14  -3  13-6.10585 28.1315   5
 -14   3  13 8.52367 29.6629   5
 -14  -3  12-9.05018 28.7306   5
 -14   3  12-76.7220 32.4811   5
 -14  -3  11 11.7991 28.2610   5
 -14   3  11 50.6028 30.1491   5
 -14  -3  10-9.64470 29.6479   5
 -14   3  10 27.8465 33.7379   5
 -14  -3   9-20.5936 25.3942   5
 -14   3   9-20.4499 32.3627   5
 -14  -3   8 16.6227 20.3141   5
 -14   3   8-30.1179 25.6366   2
  14   3  -8 20.7449 21.0309   3
 -14   3   8 0.70724 27.5948   5
 -14   3   7-3.66554 26.0232   2
 -14  -3   7-28.0693 19.9561   5
 -14   3   7-5.73278 25.2776   5
  14   3  -7-11.5038 20.2013   3
 -14   3   6-6.63101 24.9536   2
 -14  -3   6-12.0574 19.4664   5
 -14   3   6-8.82419 27.1261   5
  14   3  -6-0.60154 20.1015   3
 -14  -3   5 2.46632 18.9990   5
 -14   3   5 5.65012 24.7054   2
 -14   3   5 33.2941 25.8135   5
  14   3  -5-27.1457 20.1196   3
 -14   3   4-6.37094 24.0346   2
  14   3  -4-34.0068 18.8366   3
 -14  -3   4 1.64633 18.1898   5
 -14   3   4 4.08216 26.7961   5
  14   3  -3 4.45702 16.8599   3
 -14  -3   3 4.47550 16.4930   5
 -14   3   3 34.5382 26.6787   5
 -14   3   3-9.20087 24.3522   2
 -14  -3   2 5.54980 16.1907   5
 -14   3   2 4.76781 25.9985   5
 -14  -3   1 3.41652 15.8711   5
 -14   3   1 17.5220 30.1429   5
 -14   3   0 5.37398 27.8209   5
 -14   3  -1-44.0941 30.8816   5
 -14   3  -2 4.34343 29.1964   5
 -14   3  -3-69.5253 30.8133   5
 -14   3  -4-13.2624 29.8627   5
 -14   3  -5-8.40294 32.4490   5
 -14  -3  -5 18.2991 20.0194   6
 -14  -3  -6-0.56562 21.2575   6
 -14   3  -6-8.30760 34.4115   5
 -14  -3  -7-5.23284 24.4334   6
 -14   3  -7 3.99117 31.7221   5
 -14  -3  -8 10.5956 26.4644   6
 -14   3  -8 27.1130 39.5803   5
 -14  -3  -9 5.44206 26.6905   6
 -14   3  -9-28.4727 42.4574   5
 -14  -3 -10-24.2615 31.2700   6
 -14   3 -10-27.1062 47.8326   5
 -14  -3 -11-2.49495 30.8407   6
 -14   3 -11-28.7172 45.9301   5
 -14  -3 -12-9.45463 29.7026   6
 -14   3 -12 6.67849 45.1298   5
 -14  -3 -13-9.76558 34.9697   6
 -14   3 -13-26.6838 41.8972   5
 -14  -3 -14 1.23136 31.6525   6
 -14  -3 -15 21.6924 36.8672   6
 -14  -3 -16 18.5092 38.5896   6
 -14  -3 -17 28.8306 37.7294   6
 -14  -3 -18 44.0569 32.6489   6
 -14  -3 -19 72.0763 42.0085   6
 -14  -3 -20 13.6689 44.9447   6
 -14   4  19 65.5219 40.4396   5
 -14   4  19-9.06940 41.7550   4
 -14   4  18 20.9746 34.0213   5
 -14   4  18 12.1249 34.9221   4
 -14   4  17 176.778 36.2568   5
 -14   4  17 145.662 41.2065   4
 -14   4  16 31.1694 35.7797   5
 -14   4  16 105.388 41.5337   4
 -14   4  15-29.6480 29.9007   5
 -14   4  15 13.9459 41.4890   4
 -14   4  14 18.3302 29.6814   5
 -14  -4  13 28.2203 28.5683   5
 -14   4  13-0.39605 27.7791   5
 -14   4  12 1022.64 51.6113   5
 -14   4  11 770.740 45.0381   5
  14   4 -11 756.067 42.0661   3
 -14   4  10 2434.81 67.0925   5
  14   4 -10 2412.78 61.8860   3
 -14   4   9 3918.25 79.6966   5
  14   4  -9 3691.09 70.7068   3
 -14   4   8 362.964 37.6299   5
  14   4  -8 269.964 31.2388   3
 -14   4   7 288.104 34.8780   5
 -14   4   7 271.953 34.4790   2
  14   4  -7 346.471 33.1247   3
 -14   4   6 1350.21 48.7394   5
  14   4  -6 1335.97 44.4497   3
 -14   4   6 1377.51 53.6647   2
  14   4  -5 16.1250 23.3930   3
 -14   4   5-10.8064 28.0566   2
 -14   4   5 13.4090 28.0111   5
 -14   4   4 2029.91 56.7569   5
  14   4  -4 2187.50 50.8380   3
 -14   4   4 2235.30 63.9090   2
 -14   4   3 72.6988 32.0963   2
  14   4  -3 68.3222 24.1227   3
 -14   4   3 44.4424 29.3916   5
 -14   4   2 1827.54 54.3081   5
 -14   4   2 1840.79 59.3697   2
  14   4  -2 1884.37 46.4197   3
 -14   4   1 256.675 35.1048   2
 -14   4   1 204.963 25.5274   3
 -14   4   1 221.258 33.3829   5
 -14   4   0 966.296 47.2574   5
 -14   4   0 967.129 47.1917   2
 -14   4   0 1046.42 36.7016   3
 -14   4  -1 879.447 45.6155   5
 -14   4  -1 826.924 34.8498   3
 -14   4  -2 1049.68 41.1376   4
 -14   4  -2 1050.14 50.0218   5
 -14   4  -3 185.293 34.6407   5
 -14   4  -3 133.504 25.4997   4
 -14   4  -4 55.7182 34.9696   5
 -14   4  -5 2814.29 73.7172   5
 -14   4  -6 31.1402 33.0553   5
 -14   4  -7 3112.25 80.1812   5
 -14   4  -8 1255.19 60.1978   5
 -14   4  -9 53.0933 36.9998   5
 -14   4 -10-42.5884 38.0171   5
 -14   4 -11 75.9206 47.9553   5
 -14   4 -12-13.1169 38.2777   5
 -14  -4 -13-99.3740 34.0319   6
 -14   4 -13-23.2299 49.0907   5
 -14  -4 -14-4.34741 33.9631   6
 -14   4 -14 36.6985 49.7404   5
 -14  -4 -15 21.2369 30.5985   6
 -14   4 -15 121.573 51.5589   5
 -14  -4 -16 18.3358 33.0407   6
 -14   4 -16 76.5240 43.0555   5
 -14  -4 -17 131.190 34.9650   6
 -14   4 -17 254.986 55.2563   5
 -14  -4 -18 6.61896 46.5340   6
 -14  -4 -19-115.094 41.9900   6
 -14   5  19-97.3592 36.5806   4
 -14   5  18 62.4473 36.8196   4
 -14   5  17 22.1625 35.3016   4
 -14   5  16-53.9835 38.3696   4
  14   5 -16-23.1959 38.6875   3
 -14   5  15 1.46255 44.9349   4
  14   5 -15 14.7434 33.6252   3
 -14   5  14 34.7024 43.2499   4
  14   5 -14 17.9696 38.6235   3
 -14   5  13-13.5872 34.7876   4
  14   5 -13-31.5337 31.2506   3
 -14   5  12-38.2583 46.1959   4
  14   5 -12 31.9633 37.4095   3
 -14   5  11-12.9634 37.7566   4
  14   5 -11 53.0836 35.7378   3
 -14   5  10 43.3801 42.7767   4
  14   5 -10-16.7861 31.9702   3
 -14   5   9 1.49017 40.9342   4
  14   5  -9-5.91761 42.2590   3
  14   5  -8-5.78043 32.4575   3
 -14   5   8-29.2686 40.1256   4
 -14   5   8-6.90606 30.3911   5
 -14   5   7 7.58539 38.5351   4
 -14   5   7 28.1394 28.0071   5
  14   5  -6-43.5005 32.5056   3
 -14   5   6-6.96792 35.6528   2
 -14   5   6 13.8905 39.8905   4
 -14   5   6-14.2261 27.5130   5
 -14   5   5 34.7942 38.2083   2
 -14   5   5 78.7010 37.0991   4
 -14   5   5-6.20002 25.2616   5
  14   5  -4 16.4718 27.4847   3
 -14   5   4 28.9814 38.6387   2
 -14   5   4 58.0541 32.9481   4
 -14   5   4 38.4392 26.9633   5
 -14   5   3-16.3173 37.5707   2
  14   5  -3 9.30619 25.9919   3
 -14   5   3 5.96197 34.6170   4
 -14   5   3-11.5520 28.3275   5
 -14   5   2 18.7045 34.3624   2
  14   5  -2 0.14476 27.0335   3
 -14   5   2-1.46143 31.7218   4
 -14   5   2 6.06581 25.7188   5
 -14   5   1-2.04357 35.7951   2
  14   5  -1 33.5468 24.6105   3
 -14   5   1 0.46799 30.0053   4
 -14   5   1 7.83736 23.4693   3
 -14   5   1 40.6259 27.0359   5
 -14   5   0-0.54325 35.4826   2
 -14   5   0 5.64870 25.4735   3
 -14   5   0-22.2834 29.9514   4
 -14   5   0-13.9396 29.2577   5
 -14   5  -1-14.8470 27.2012   3
 -14   5  -1 6.88171 29.3809   4
 -14   5  -1 8.64273 37.9297   2
 -14   5  -1 49.5317 31.2910   5
 -14   5  -2 9.66940 29.8510   5
 -14   5  -2-3.69778 26.4373   3
 -14   5  -2-6.54223 27.3308   4
 -14   5  -2 16.0228 31.9618   2
 -14   5  -3-29.6961 35.6714   5
 -14   5  -4-8.71685 34.4277   5
 -14   5  -5-14.0312 33.9035   5
 -14   5  -6 22.1764 40.6282   5
 -14   5  -7-7.34425 41.0299   5
 -14   5  -8-2.69426 42.2257   5
 -14   5  -9-23.2883 43.1357   5
 -14   5 -10-98.9547 44.4792   5
 -14   5 -11-64.8810 48.0246   5
 -14   5 -12-16.4218 43.0004   5
 -14   5 -13-56.6392 44.3039   5
 -14   5 -14 0.93594 49.6716   5
 -14   5 -15-18.8833 51.2787   5
 -14   5 -16-39.7569 43.6077   5
  14   6 -17 304.130 57.1279   3
  14   6 -16 26.9216 42.5998   3
 -14   6  15-116.664 46.1441   4
  14   6 -15 7.89986 37.7929   3
 -14   6  14 26.1813 44.8607   4
  14   6 -14 71.1182 41.5011   3
 -14   6  13 211.339 52.3915   4
  14   6 -13 171.205 41.9025   3
 -14   6  12 80.8702 39.0971   4
  14   6 -12-21.5136 40.2705   3
  14   6 -11 60.6298 43.3764   3
 -14   6  11 73.7089 46.1650   4
  14   6 -10 230.848 42.7495   3
 -14   6  10 115.401 49.3945   4
  14   6  -9 110.658 36.9404   3
 -14   6   9 216.658 50.3335   4
 -14   6   8 864.821 51.1378   4
  14   6  -8 552.760 50.0427   3
  14   6  -7 112.724 36.5235   3
 -14   6   7 79.6265 46.1812   4
  14   6  -6 214.970 36.9931   3
 -14   6   6 210.029 43.0269   4
 -14   6   5 1019.31 59.5284   4
  14   6  -5 1029.87 52.7877   3
 -14   6   5 1002.41 60.5454   2
  14   6  -4 15.6309 36.3763   3
 -14   6   4 26.7231 40.7957   4
 -14   6   4-5.93442 37.0040   2
 -14   6   3 631.822 52.0492   4
  14   6  -3 592.160 41.4415   3
 -14   6   3 628.260 53.8165   2
 -14   6   2 35.3270 38.8914   2
  14   6  -2 35.7561 34.6507   3
 -14   6   2 38.7697 38.5147   4
 -14   6   1 65.6682 39.4086   2
 -14   6   1 96.7685 39.0358   4
 -14   6   1 48.4917 32.1230   3
 -14   6   0 1.00944 40.4009   2
 -14   6   0-10.9703 35.0769   4
 -14   6   0-19.2337 28.2908   3
 -14   6  -1 101.760 44.3145   2
 -14   6  -1 67.0108 32.9622   4
 -14   6  -1-17.6649 33.9187   3
 -14   6  -2 625.090 53.7019   2
 -14   6  -2 581.590 44.0724   3
 -14   6  -3 574.399 52.3302   2
 -14   6  -4 353.178 42.8847   2
 -14   6  -5 3.86067 35.6036   5
 -14   6  -5-0.12890 38.9778   2
 -14   6  -6 99.3031 38.4059   5
 -14   6  -6 146.567 44.8250   2
 -14   6  -7 102.828 43.0778   5
 -14   6  -7 56.2345 37.5553   2
 -14   6  -8 370.730 48.3542   5
 -14   6  -9 0.26044 39.8233   5
 -14   6 -10 108.040 43.9110   5
 -14   6 -11-114.038 46.7191   5
 -14   6 -12 72.7074 39.2118   5
 -14   6 -13 56.5093 51.5454   5
 -14   6 -14 25.1479 55.0258   5
 -14   6 -15 11.2782 53.8480   5
  14   7 -14-75.8711 50.9845   3
  14   7 -13-40.3704 39.2398   3
  14   7 -12-72.9222 43.6892   3
  14   7 -11 16.8835 44.0973   3
 -14   7  11 25.3674 38.7973   4
  14   7 -10-11.0095 48.2155   3
 -14   7  10 16.1531 45.5013   4
  14   7  -9-60.3590 44.1276   3
 -14   7   9 66.9256 43.5270   4
  14   7  -8 18.6173 35.7629   3
 -14   7   8-78.0588 38.4258   4
  14   7  -7-24.5794 41.3174   3
 -14   7   7 30.1923 42.5307   4
  14   7  -6 39.8318 33.6336   3
 -14   7   6 14.5872 45.9771   4
  14   7  -5-42.0259 39.6467   3
 -14   7   5-2.00203 36.1822   4
  14   7  -4-10.9265 39.9260   3
 -14   7   4-42.2171 42.8417   4
 -14   7   3-14.9944 42.0056   4
 -14   7   3-0.57666 37.9130   2
 -14   7   2 17.7238 39.6016   4
 -14   7   2-2.45055 35.9235   2
 -14   7   1 9.14799 38.6941   4
 -14   7   1 19.2600 38.2572   2
 -14   7   0 12.6060 42.5151   2
 -14   7   0-5.94945 39.9741   4
 -14   7   0 18.0742 30.0359   3
 -14   7  -1 7.14906 45.3208   2
 -14   7  -2 33.8678 48.0695   2
 -14   7  -3-36.7544 40.1203   2
 -14   7  -4 34.7386 40.1068   2
 -14   7  -5-18.7086 40.4846   2
 -14   7  -6 53.4379 47.8842   2
 -14   7  -7-28.0181 34.2940   2
 -14   7  -8 14.0473 38.8359   2
 -14   7  -9 18.5373 41.5682   2
 -14   7 -10-14.0444 42.9636   2
 -14   7 -11-19.2117 41.6626   2
 -14   7 -12 3.25583 31.8520   2
 -14   8   6 326.422 57.5884   4
 -14   8   5 15.5918 48.5040   4
 -14   8   4 68.4496 40.5419   4
 -14   8   3 40.8518 48.5934   4
 -14   8   2 119.401 48.4390   4
 -14   8   1 29.1537 42.9200   4
 -14   8   1 51.5874 40.3128   2
 -14   8   0 163.411 50.9629   2
 -14   8  -1 143.820 49.8721   2
 -14   8  -2 73.5091 40.4401   2
 -14   8  -3 4.00817 44.8576   2
 -14   8  -4 182.090 47.4803   2
 -14   8  -5 55.6049 38.7893   2
 -14   8  -6 240.196 57.0939   2
 -15   0  22-5.74835 41.7754   5
 -15   0  21 6.36201 36.9200   5
  15   0 -20-35.9799 33.7327   6
 -15   0  20-39.5791 34.0320   5
  15   0 -19 20.1318 27.1146   6
 -15   0  19 37.3308 38.0009   5
  15   0 -18-4.54493 32.7488   6
 -15   0  18 22.9861 41.4744   5
 -15   0  17 28.5833 33.3274   5
 -15   0  16-24.4693 36.4928   5
 -15   0  15-8.53608 33.0620   5
 -15   0  14-8.25189 32.6647   5
 -15   0  13 11.8832 33.2153   5
 -15   0  12 9.15758 30.0927   5
 -15   0  11 11.0058 27.9638   5
 -15   0  10 7.45275 28.0582   5
 -15   0   9-9.77617 25.7440   5
 -15   0   8-3.44986 23.1518   5
 -15   0   7 12.5630 24.8197   5
 -15   0   6 16.8254 24.9541   5
 -15   0   6-13.0742 20.7006   0
 -15   0   5 20.4930 15.7947   0
 -15   0   5-7.37270 21.6799   5
 -15   0   4 5.55473 18.1827   0
 -15   0   4 5.74606 21.5762   5
 -15   0   3 8.75544 14.5809   0
 -15   0   3 0.66807 21.9509   5
 -15   0   2 270.935 24.8554   0
 -15   0   2 165.668 31.9650   5
[truncated: 163,170 more chars]
