# Supplementary material for: 1-(3,5-Di­nitro­benzo­yl)-4-(2-meth­oxy­phen­yl)piper­azine
Source: IUCrdata. 2020 Nov 20;5(Pt 11):x201523. doi: 10.1107/S2414314620015230 (PMC9462154; doi:10.1107/S2414314620015230)
Supplement: Supplementary file 2 [file x-05-x201523-Isup2.hkl]

data_I                                                                          
_shelx_title ' Hha1cg'                                                          
_shelx_refln_list_code          4                                               
_shelx_F_calc_maximum      361.21                                               
_exptl_crystal_F_000      1616.00                                               
_reflns_d_resolution_high  0.7605                                               
                                                                                
loop_                                                                           
 _space_group_symop_operation_xyz                                               
 'x, y, z'                                                                      
 '-x, y, -z+1/2'                                                                
 'x+1/2, y+1/2, z'                                                              
 '-x+1/2, y+1/2, -z+1/2'                                                        
 '-x, -y, -z'                                                                   
 'x, -y, z-1/2'                                                                 
 '-x+1/2, -y+1/2, -z'                                                           
 'x+1/2, -y+1/2, z-1/2'                                                         
                                                                                
_cell_length_a    25.3480                                                       
_cell_length_b     7.3059                                                       
_cell_length_c    19.3470                                                       
_cell_angle_alpha  90.000                                                       
_cell_angle_beta   94.190                                                       
_cell_angle_gamma  90.000                                                       
                                                                                
_shelx_F_squared_multiplier     1.000                                           
                                                                                
loop_                                                                           
 _refln_index_h                                                                 
 _refln_index_k                                                                 
 _refln_index_l                                                                 
 _refln_F_squared_calc                                                          
 _refln_F_squared_meas                                                          
 _refln_F_squared_sigma                                                         
 _refln_observed_status                                                         
   4   0   0       7790.22       7017.78        33.15 o                         
   6   0   0      24089.23      23430.95        73.99 o                         
   8   0   0       4424.55       4543.09        39.01 o                         
  10   0   0       1241.78       1074.85        23.03 o                         
  12   0   0       3873.69       3869.44        44.95 o                         
  14   0   0       7081.92       7798.26        67.90 o                         
  16   0   0        953.48        948.36        28.78 o                         
  18   0   0        284.69        281.23        21.02 o                         
  20   0   0       1784.91       1786.82        43.32 o                         
  22   0   0        278.23        277.64        25.84 o                         
  24   0   0         27.16          9.83        18.93 o                         
  26   0   0         14.30          9.76        20.28 o                         
  28   0   0         15.07         23.27        21.26 o                         
  30   0   0         40.69         64.27        24.57 o                         
  32   0   0        164.42        103.79        28.06 o                         
   3   1   0       2992.55       3025.03        23.28 o                         
   5   1   0      19978.82      19116.61       124.60 o                         
   7   1   0      16232.34      15427.49        28.97 o                         
   9   1   0          4.91          6.23         4.36 o                         
  11   1   0         43.14         36.18         5.43 o                         
  13   1   0       5735.14       5893.17        57.40 o                         
  15   1   0          5.21         -2.64         6.57 o                         
  17   1   0        590.74        622.75        18.41 o                         
  19   1   0       1701.63       1715.32        29.15 o                         
  21   1   0        173.53        195.65        16.70 o                         
  23   1   0        171.19        198.96        17.73 o                         
  25   1   0         95.98         93.88        15.91 o                         
  27   1   0         63.76         59.07        21.13 o                         
  29   1   0         14.23         -1.91        37.14 o                         
  31   1   0         15.65         16.86        20.63 o                         
   0   2   0     130469.34     119872.62       492.37 o                         
   2   2   0      55854.21      54788.08       247.11 o                         
   4   2   0      29192.91      29873.85       111.62 o                         
   6   2   0       1586.95       1581.93        21.52 o                         
   8   2   0       2479.42       2140.20        31.59 o                         
  10   2   0        139.93        138.84         5.39 o                         
  12   2   0      14375.11      14448.72        66.51 o                         
  14   2   0       1759.22       1848.45        39.12 o                         
  16   2   0         91.89         66.84        11.16 o                         
  18   2   0       1256.27       1240.10        24.29 o                         
  20   2   0         28.12         17.56        13.56 o                         
  22   2   0       1511.18       1530.38        48.12 o                         
  24   2   0         15.34        -14.19        14.19 o                         
  26   2   0         11.15         -7.38        21.35 o                         
  28   2   0        124.05        133.37        26.44 o                         
  30   2   0          9.52         19.80        24.65 o                         
   1   3   0       3046.15       2990.24        27.89 o                         
   3   3   0       3200.24       3254.07        13.74 o                         
   5   3   0        555.43        578.50         9.54 o                         
   7   3   0        473.96        486.99         6.23 o                         
   9   3   0       3066.56       2836.95        36.66 o                         
  11   3   0        199.89        241.75         7.08 o                         
  13   3   0       3171.15       3192.18        19.46 o                         
  15   3   0        158.04        198.68        20.69 o                         
  17   3   0          0.00          4.47        19.47 o                         
  19   3   0        426.46        430.55        31.57 o                         
  21   3   0        773.93        735.87        37.87 o                         
  23   3   0        649.67        633.37        34.90 o                         
  25   3   0         37.53         77.01        22.04 o                         
  27   3   0         78.07         81.17        26.37 o                         
  29   3   0         27.15        -28.31        28.31 o                         
   0   4   0       1125.66        831.60       202.80 o                         
   2   4   0          4.51          5.19         5.14 o                         
   4   4   0         80.80         66.67         6.52 o                         
   6   4   0          0.07          1.33         4.06 o                         
   8   4   0        641.21        657.88        10.80 o                         
  10   4   0        856.77        892.79        12.30 o                         
  12   4   0        511.92        566.93        13.38 o                         
  14   4   0        592.87        625.27        17.22 o                         
  16   4   0        126.37        111.91        21.47 o                         
  18   4   0        368.36        351.24        30.96 o                         
  20   4   0        370.60        407.62        31.71 o                         
  22   4   0        111.38        176.05        23.93 o                         
  24   4   0        292.36        306.04        33.02 o                         
  26   4   0          0.04         35.09        30.03 o                         
   1   5   0         76.49         58.91         8.75 o                         
   3   5   0        806.63        772.13        20.33 o                         
   5   5   0       1528.57       1524.24        18.55 o                         
   7   5   0       1011.18        989.12        15.93 o                         
   9   5   0         12.41         10.03         7.28 o                         
  11   5   0        867.86        857.45        15.94 o                         
  13   5   0         45.23         30.77         8.08 o                         
  15   5   0        414.10        393.81        18.10 o                         
  17   5   0        703.11        724.62        20.74 o                         
  19   5   0          3.14          9.19        13.39 o                         
  21   5   0         39.08         39.89        17.96 o                         
  23   5   0         81.64         87.63        20.27 o                         
  25   5   0          0.46         -9.07        28.20 o                         
  27   5   0         10.82          9.97        19.63 o                         
   0   6   0        102.31        105.13        22.48 o                         
   2   6   0        234.73        160.63        15.40 o                         
   4   6   0         55.60         67.32        15.74 o                         
   6   6   0       1031.92       1070.96        21.60 o                         
   8   6   0          8.31          6.09        10.01 o                         
  10   6   0         15.67         13.32         9.54 o                         
  12   6   0         28.85         21.56        10.47 o                         
  14   6   0         39.06         -6.80        12.04 o                         
  16   6   0        123.17        153.37        30.91 o                         
  18   6   0         96.11         94.04        18.48 o                         
  20   6   0         32.36         11.46        16.80 o                         
  22   6   0        179.36        229.86        23.13 o                         
  24   6   0        126.92         93.27        27.28 o                         
   1   7   0         19.31        -16.96        16.96 o                         
   3   7   0          5.72          4.46        14.63 o                         
   5   7   0          3.78         22.51        17.42 o                         
   7   7   0         23.35         10.01        17.85 o                         
   9   7   0        263.41        245.55        17.21 o                         
  11   7   0         94.23         97.65        11.92 o                         
  13   7   0         33.77         24.59        10.98 o                         
  15   7   0         42.51         59.21        18.93 o                         
  17   7   0          4.06        -24.70        24.70 o                         
  19   7   0         86.87         64.93        31.76 o                         
   0   8   0          0.99         20.49        28.33 o                         
   2   8   0         69.16         54.39        19.36 o                         
   4   8   0         71.19         83.16        18.55 o                         
   6   8   0          1.07         -1.53        18.72 o                         
   8   8   0          1.29        -29.59        29.59 o                         
  10   8   0         46.72         37.20        16.20 o                         
  12   8   0         41.70         25.87        18.77 o                         
  14   8   0        107.93        101.73        31.73 o                         
   1   9   0          0.33         30.03        26.82 o                         
   3   9   0          0.02         13.44        15.89 o                         
   5   9   0         18.88         31.32        21.67 o                         
   7   9   0         30.67         37.17        18.88 o                         
 -33   1   1         89.94         25.73        28.58 o                         
 -31   1   1          0.48         -6.12        49.69 o                         
 -29   1   1         33.80         36.03        22.43 o                         
 -27   1   1        232.57        256.57        20.19 o                         
 -25   1   1         14.79          0.36        13.62 o                         
 -23   1   1          7.62         -3.26        14.86 o                         
 -21   1   1        148.92        133.86        16.84 o                         
 -19   1   1       1632.70       1685.13        28.66 o                         
 -17   1   1         48.75         68.56        11.88 o                         
 -15   1   1       5388.14       5488.35        42.26 o                         
 -13   1   1       3922.90       4007.62        23.32 o                         
 -11   1   1       2010.19       2180.89        24.09 o                         
  -9   1   1       8854.03       8290.98        30.35 o                         
  -7   1   1       6801.95       6416.19        30.60 o                         
  -5   1   1       1378.62       1271.56         7.55 o                         
  -3   1   1       5122.93       5363.58        25.01 o                         
  -1   1   1      19474.66      19584.76        53.72 o                         
   1   1   1         48.88         75.61         4.01 o                         
   3   1   1      60833.39      56593.78       204.78 o                         
   5   1   1      59160.21      53992.48       344.42 o                         
   7   1   1       4443.58       4513.38        32.85 o                         
   9   1   1       3968.31       3659.03        27.84 o                         
  11   1   1      10890.20      11311.10        91.73 o                         
  13   1   1       1395.96       1487.44        22.05 o                         
  15   1   1       1058.92        812.02        41.26 o                         
  17   1   1         74.08         79.64        12.49 o                         
  19   1   1        402.40        417.53        24.49 o                         
  21   1   1        462.25        438.90        19.50 o                         
  23   1   1        320.54        293.32        20.18 o                         
  25   1   1        594.97        533.52        23.09 o                         
  27   1   1         50.07         81.62        19.34 o                         
  29   1   1          0.51        -17.33        17.33 o                         
  31   1   1        210.14        189.75        57.72 o                         
 -30   2   1         42.64         66.07        26.36 o                         
 -28   2   1          8.38        -13.43        26.14 o                         
 -26   2   1        237.23        257.78        29.66 o                         
 -24   2   1         99.20         92.00        14.27 o                         
 -22   2   1        837.07        801.33        23.92 o                         
 -20   2   1         34.77         30.37        13.79 o                         
 -18   2   1        330.09        331.79        15.48 o                         
 -16   2   1        813.95        839.43        18.97 o                         
 -14   2   1       1802.89       1984.61        51.37 o                         
 -12   2   1        793.70        646.80        10.86 o                         
 -10   2   1       1929.27       2090.91        15.23 o                         
  -8   2   1       5149.82       4997.88        44.13 o                         
  -6   2   1       1125.35       1026.49        13.93 o                         
  -4   2   1      18612.64      18610.32        78.21 o                         
  -2   2   1     108066.26     101726.33       353.53 o                         
   0   2   1      12295.59      12328.45        79.26 o                         
   2   2   1       1711.90       1744.74        12.09 o                         
   4   2   1       5580.18       5477.10        26.06 o                         
   6   2   1        539.21        500.69         6.00 o                         
   8   2   1        905.69        910.25        12.95 o                         
  10   2   1          0.15         -2.71         4.30 o                         
  12   2   1        472.74        483.06         4.58 o                         
  14   2   1       2762.99       2888.33       100.75 o                         
  16   2   1        137.74        130.29        11.90 o                         
  18   2   1          3.08         13.51        17.29 o                         
  20   2   1        205.09        166.01        15.01 o                         
  22   2   1        620.78        588.90        23.43 o                         
  24   2   1         20.66         -9.56        29.08 o                         
  26   2   1         99.64        152.13        29.64 o                         
  28   2   1         44.26         22.26        27.96 o                         
  30   2   1          5.68         11.01        29.71 o                         
 -29   3   1         76.00         32.87        21.88 o                         
 -27   3   1        195.83        219.74        32.36 o                         
 -25   3   1          2.52         -3.85        25.27 o                         
 -23   3   1         13.42         23.06        23.58 o                         
 -21   3   1        834.03        867.03        38.64 o                         
 -19   3   1        131.90        162.05        24.22 o                         
 -17   3   1         17.78         36.54        20.62 o                         
 -15   3   1         52.84         50.40        18.04 o                         
 -13   3   1       5426.66       5588.87        42.30 o                         
 -11   3   1       1401.29       1630.37        20.72 o                         
  -9   3   1        915.92        998.84        16.53 o                         
  -7   3   1      13614.76      14319.36        28.77 o                         
  -5   3   1        543.05        611.31         6.89 o                         
  -3   3   1         12.79         13.33         3.85 o                         
  -1   3   1        120.79        114.72         4.51 o                         
   1   3   1       8657.33       8548.25        63.72 o                         
   3   3   1        158.04        170.19         5.73 o                         
   5   3   1       4017.05       3951.00        32.87 o                         
   7   3   1        230.45        236.12         6.57 o                         
   9   3   1          7.64         10.35         3.79 o                         
  11   3   1        780.26        743.52         9.85 o                         
  13   3   1         14.48         13.98         9.73 o                         
  15   3   1        241.25        227.79        21.67 o                         
  17   3   1        161.56        146.98        22.39 o                         
  19   3   1       1461.53       1468.11        44.99 o                         
  21   3   1        276.71        282.76        29.37 o                         
  23   3   1        420.04        417.55        33.52 o                         
  25   3   1         85.60         40.34        25.07 o                         
  27   3   1        312.41        350.51        33.62 o                         
  29   3   1          4.82         72.30        29.00 o                         
 -30   4   1         29.04          0.82        26.22 o                         
 -28   4   1          8.98         29.68        28.81 o                         
 -26   4   1         21.73         -3.01        24.07 o                         
 -24   4   1         13.07         18.72        26.76 o                         
 -22   4   1         29.23         30.84        23.30 o                         
 -20   4   1        163.29        134.27        26.35 o                         
 -18   4   1       2203.97       2168.35        36.60 o                         
 -16   4   1        181.46        138.95        16.09 o                         
 -14   4   1        165.15        139.69        10.93 o                         
 -12   4   1         86.01         92.38         7.49 o                         
 -10   4   1        588.39        592.47        10.90 o                         
  -8   4   1        675.02        834.41        11.99 o                         
  -6   4   1          2.73         12.73         4.69 o                         
  -4   4   1       9006.12       8917.05        66.22 o                         
  -2   4   1       2436.41       2322.34        26.17 o                         
   0   4   1       1217.68       1153.33        13.54 o                         
   2   4   1        849.35        868.62        30.15 o                         
   4   4   1        581.50        601.61         6.69 o                         
   6   4   1        390.19        388.35         6.72 o                         
   8   4   1        416.53        448.35        11.33 o                         
  10   4   1        300.50        329.28        10.39 o                         
  12   4   1        289.55        318.17         9.94 o                         
  14   4   1        556.56        527.32        17.24 o                         
  16   4   1         27.31         17.14        20.66 o                         
  18   4   1       1085.64       1108.41        41.29 o                         
  20   4   1          4.38          5.80        23.15 o                         
  22   4   1         28.76         23.78        20.23 o                         
  24   4   1        105.96         95.04        25.13 o                         
  26   4   1          3.63         -3.54        23.39 o                         
  28   4   1         46.54         98.70        25.84 o                         
 -27   5   1        109.35        128.44        20.89 o                         
 -25   5   1        226.81        262.00        23.75 o                         
 -23   5   1        101.74         95.90        30.06 o                         
 -21   5   1        428.31        454.42        23.52 o                         
 -19   5   1        365.88        299.31        17.02 o                         
 -17   5   1        121.13        139.93        14.71 o                         
 -15   5   1        968.31        959.69        21.54 o                         
 -13   5   1        496.46        461.16        11.84 o                         
 -11   5   1        583.28        639.91        12.44 o                         
  -9   5   1        133.96        137.41         8.46 o                         
  -7   5   1          4.49          6.80         8.55 o                         
  -5   5   1         11.16         16.08         8.57 o                         
  -3   5   1        258.13        272.56        15.63 o                         
  -1   5   1         73.75         67.59         8.77 o                         
   1   5   1        260.29        281.08        11.85 o                         
   3   5   1        124.13        127.92        10.79 o                         
   5   5   1          6.60          9.80         8.43 o                         
   7   5   1        721.94        707.33        20.23 o                         
   9   5   1         57.68         67.81         7.82 o                         
  11   5   1        145.32        154.29         9.03 o                         
  13   5   1        186.21        155.60        12.56 o                         
  15   5   1        284.67        300.28        15.33 o                         
  17   5   1         35.93         54.04        13.84 o                         
  19   5   1        241.50        247.25        20.63 o                         
  21   5   1         46.47         36.94        16.34 o                         
  23   5   1         24.91         13.90        18.14 o                         
  25   5   1         86.44         62.11        19.02 o                         
 -24   6   1          2.42        -11.74        18.57 o                         
 -22   6   1          5.98         83.89        24.97 o                         
 -20   6   1         92.28         64.21        14.53 o                         
 -18   6   1          0.47          4.50        17.16 o                         
 -16   6   1        120.84         82.89        18.75 o                         
 -14   6   1         50.96         42.87        13.07 o                         
 -12   6   1        184.26        214.81        12.25 o                         
 -10   6   1         98.02        100.03        11.18 o                         
  -8   6   1       1091.87       1162.24        19.27 o                         
  -6   6   1        232.99        185.58        15.12 o                         
  -4   6   1        381.56        300.28        18.05 o                         
  -2   6   1         11.26         24.65        14.77 o                         
   0   6   1        135.08        106.96        15.77 o                         
   2   6   1          0.18         12.91        19.88 o                         
   4   6   1         18.11         -0.96        13.27 o                         
   6   6   1        212.41        200.32        13.82 o                         
   8   6   1        109.47        106.23        10.74 o                         
  10   6   1          3.17          6.59        10.32 o                         
  12   6   1        103.96        119.03        11.61 o                         
  14   6   1         21.13         28.78        20.57 o                         
  16   6   1        469.72        441.75        22.09 o                         
  18   6   1        267.28        280.45        56.95 o                         
  20   6   1         63.27         74.57        20.09 o                         
  22   6   1         92.56         66.90        19.29 o                         
  24   6   1          0.09        -29.47        29.47 o                         
 -19   7   1          5.51         -0.73        30.74 o                         
 -17   7   1         28.21         10.79        17.32 o                         
 -15   7   1        139.04        153.96        19.79 o                         
 -13   7   1        249.09        265.57        14.62 o                         
 -11   7   1        313.36        312.28        14.58 o                         
  -9   7   1        105.82         88.32        14.54 o                         
  -7   7   1         19.90         16.54        17.45 o                         
  -5   7   1         29.63         48.44        18.38 o                         
  -3   7   1          5.15         -0.51        15.05 o                         
  -1   7   1         61.98         48.28        17.32 o                         
   1   7   1         16.86         14.67        16.72 o                         
   3   7   1          2.73         -9.91        14.74 o                         
   5   7   1        284.23        282.14        20.79 o                         
   7   7   1        710.10        748.13        42.93 o                         
   9   7   1        250.82        281.49        17.04 o                         
  11   7   1        170.00        182.16        13.19 o                         
  13   7   1        329.93        301.90        14.29 o                         
  15   7   1        207.53        178.55        32.79 o                         
  17   7   1         39.05         52.92        26.42 o                         
  19   7   1          0.61          0.00        22.30 o                         
 -16   8   1         44.40         42.13        29.30 o                         
 -14   8   1         21.32         25.35        18.29 o                         
 -12   8   1          1.97        -15.25        29.33 o                         
 -10   8   1          1.31          8.39        17.01 o                         
  -8   8   1          3.94         -4.78        17.29 o                         
  -6   8   1         69.51         94.87        18.85 o                         
  -4   8   1         42.65         11.20        17.20 o                         
  -2   8   1          7.90         12.33        18.61 o                         
   0   8   1        298.77        313.45        22.27 o                         
   2   8   1        237.55        191.80        21.26 o                         
   4   8   1        155.35        207.57        21.05 o                         
   6   8   1        279.68        327.56        23.36 o                         
   8   8   1         26.70         30.66        17.95 o                         
  10   8   1          1.48        -27.90        27.90 o                         
  12   8   1          0.02        -12.59        19.00 o                         
  14   8   1         79.32         89.53        31.05 o                         
  -7   9   1         16.75         -4.31        30.02 o                         
  -5   9   1         18.70          5.11        16.97 o                         
  -3   9   1         20.29         25.50        21.78 o                         
  -1   9   1        142.14        223.54        24.45 o                         
   1   9   1         11.92        -19.01        57.59 o                         
   3   9   1          1.22         -8.60        20.80 o                         
   5   9   1         35.75         60.31        18.64 o                         
   7   9   1          4.62        -17.18        26.83 o                         
 -32   0   2          1.30         10.15        23.42 o                         
 -30   0   2         34.56        -22.77        22.77 o                         
 -28   0   2          0.19         -0.96        19.03 o                         
 -26   0   2        158.22        127.78        25.08 o                         
 -24   0   2        799.25        836.61        37.47 o                         
 -22   0   2       2524.99       2472.63        53.09 o                         
 -20   0   2       3475.20       3172.42        55.15 o                         
 -18   0   2        291.61        239.10        12.04 o                         
 -16   0   2       4847.04       4865.71        36.24 o                         
 -14   0   2       9829.96      10095.35        54.60 o                         
 -12   0   2       1393.18       1495.78        18.27 o                         
 -10   0   2       5703.00       5378.77        30.05 o                         
  -8   0   2       5867.09       5973.27        28.51 o                         
  -6   0   2      28834.81      27304.62        93.57 o                         
  -4   0   2      12509.38      14055.81        50.59 o                         
  -2   0   2      37288.73      33302.59       228.01 o                         
   2   0   2      31403.21      29536.67       353.03 o                         
   4   0   2      18865.29      19078.73       266.73 o                         
   6   0   2        900.44        833.15        12.35 o                         
   8   0   2       4299.38       4133.14        38.45 o                         
  10   0   2       8824.14       8546.00        60.30 o                         
  12   0   2      20076.70      20726.95       102.64 o                         
  14   0   2        566.85        679.52        23.85 o                         
  16   0   2       2756.68       2867.36        46.83 o                         
  18   0   2         21.56         49.36        17.72 o                         
  20   0   2       5012.65       5177.03        70.63 o                         
  22   0   2        361.32        345.99        28.33 o                         
  24   0   2        201.69        137.27        22.97 o                         
  26   0   2        169.57        178.91        27.92 o                         
  28   0   2        192.10        188.26        26.48 o                         
  30   0   2          0.49        -20.60        20.60 o                         
  32   0   2         26.81        130.58        25.29 o                         
 -33   1   2         81.46        142.01        29.91 o                         
 -31   1   2          2.15         43.52        16.48 o                         
 -29   1   2        189.12        146.52        16.87 o                         
 -27   1   2          0.42         11.10        17.68 o                         
 -25   1   2         27.27         11.14        14.41 o                         
 -23   1   2         35.45         17.21        23.05 o                         
 -21   1   2       1397.88       1432.16        28.98 o                         
 -19   1   2        249.14        223.52        15.29 o                         
 -17   1   2         27.49         25.09        10.91 o                         
 -15   1   2       1443.78       1455.96        16.39 o                         
 -13   1   2       1475.63       1614.44        24.60 o                         
 -11   1   2       7949.27       7743.49        41.40 o                         
  -9   1   2        123.77        153.23         4.56 o                         
  -7   1   2       1643.55       1610.12        11.47 o                         
  -5   1   2       1553.08       1602.60        22.37 o                         
  -3   1   2      25886.78      24807.35        72.14 o                         
  -1   1   2       5653.42       5523.54        47.70 o                         
   1   1   2        121.92        205.55         3.23 o                         
   3   1   2      27187.92      27437.68        47.22 o                         
   5   1   2      16300.80      16305.57        64.15 o                         
   7   1   2      12373.53      11734.12        40.59 o                         
   9   1   2        248.63        270.73         5.00 o                         
  11   1   2       1146.40       1103.00        15.00 o                         
  13   1   2          2.01          8.28         5.82 o                         
  15   1   2        384.61        394.96         9.72 o                         
  17   1   2        268.32        278.23        15.13 o                         
  19   1   2        378.89        358.93        17.58 o                         
  21   1   2          8.77         -4.06        15.08 o                         
  23   1   2         50.71         71.05        24.22 o                         
  25   1   2        699.97        631.07        24.69 o                         
  27   1   2        436.76        436.15        44.66 o                         
  29   1   2         81.27        128.33        27.47 o                         
  31   1   2         41.15         10.98        40.55 o                         
 -30   2   2        262.99        267.72        34.37 o                         
 -28   2   2          1.28         17.65        21.38 o                         
 -26   2   2          0.25          2.32        22.41 o                         
 -24   2   2         48.36         25.97        14.03 o                         
 -22   2   2        420.49        373.81        19.56 o                         
 -20   2   2       2527.42       2366.49       106.37 o                         
 -18   2   2        368.69        360.91        15.51 o                         
 -16   2   2         64.53         38.06        10.23 o                         
 -14   2   2        170.31        173.06        12.05 o                         
 -12   2   2       5801.45       6222.65        32.77 o                         
 -10   2   2       3641.77       3518.12        17.27 o                         
  -8   2   2      24460.34      23378.28        70.77 o                         
  -6   2   2         60.73         30.72         3.27 o                         
  -4   2   2       5066.75       5188.16        30.82 o                         
  -2   2   2      92792.36      89104.20       382.33 o                         
   0   2   2       2659.86       3001.30        28.26 o                         
   2   2   2      12094.83      12598.30        34.78 o                         
   4   2   2      10848.13      11077.21        55.29 o                         
   6   2   2      16885.42      16966.55        42.17 o                         
   8   2   2       3571.37       3477.07        27.46 o                         
  10   2   2       2143.00       2324.31        36.03 o                         
  12   2   2        619.82        656.86        14.02 o                         
  14   2   2        728.95        703.41        17.25 o                         
  16   2   2        353.73        329.13        14.82 o                         
  18   2   2        361.29        358.28        20.64 o                         
  20   2   2        155.82        163.49        14.72 o                         
  22   2   2        408.42        400.48        31.11 o                         
  24   2   2         63.64         63.78        26.34 o                         
  26   2   2        142.48        145.75        27.93 o                         
  28   2   2          6.40          1.96        24.11 o                         
  30   2   2         46.14         19.56        29.15 o                         
 -29   3   2          1.11         22.78        28.41 o                         
 -27   3   2         50.40         15.80        23.70 o                         
 -25   3   2          0.00          8.50        26.55 o                         
 -23   3   2         91.29         80.57        23.84 o                         
 -21   3   2        560.74        574.61        33.45 o                         
 -19   3   2         54.04         62.77        23.73 o                         
 -17   3   2        800.07        742.82        31.69 o                         
 -15   3   2        994.61        955.24        19.36 o                         
 -13   3   2       1085.18       1184.36        13.86 o                         
 -11   3   2         10.67          6.06         5.56 o                         
  -9   3   2        176.32        226.59         4.83 o                         
  -7   3   2       1252.21       1302.91         8.50 o                         
  -5   3   2        291.61        325.69         7.84 o                         
  -3   3   2        527.09        580.45         6.89 o                         
  -1   3   2        234.96        239.46         9.19 o                         
   1   3   2        324.17        326.22         7.89 o                         
   3   3   2       2208.90       2079.38        11.51 o                         
   5   3   2         87.52         73.54         3.36 o                         
   7   3   2          0.75         -1.50         4.08 o                         
   9   3   2       1723.63       1806.83        11.70 o                         
  11   3   2        106.38        110.16         6.91 o                         
  13   3   2       1360.15       1420.94        21.58 o                         
  15   3   2         95.41         77.45        17.64 o                         
  17   3   2        317.08        322.99        27.61 o                         
  19   3   2        272.74        297.53        27.93 o                         
  21   3   2        228.84        253.65        30.79 o                         
  23   3   2        660.33        653.04        39.73 o                         
  25   3   2         70.43         84.85        27.24 o                         
  27   3   2         33.09         30.81        23.28 o                         
  29   3   2         25.67         40.86        25.04 o                         
 -30   4   2        107.35        128.25        26.49 o                         
 -28   4   2          2.75         25.09        16.09 o                         
 -26   4   2          3.99         12.90        26.07 o                         
 -24   4   2        335.80        350.57        22.21 o                         
 -22   4   2          4.15         15.44        16.23 o                         
 -20   4   2         49.89         53.87        16.24 o                         
 -18   4   2        324.41        400.24        20.72 o                         
 -16   4   2          7.45         20.90        13.93 o                         
 -14   4   2       1108.06       1155.20        18.88 o                         
 -12   4   2        924.29        876.37        14.69 o                         
 -10   4   2        464.82        521.63        11.97 o                         
  -8   4   2       7356.38       7486.32        61.77 o                         
  -6   4   2       3114.00       3166.32        34.43 o                         
  -4   4   2        528.66        436.21         9.33 o                         
  -2   4   2      16986.54      16729.24        66.68 o                         
   0   4   2        104.91         99.52         6.33 o                         
   2   4   2       1397.12       1293.49        12.27 o                         
   4   4   2        258.28        256.87         5.66 o                         
   6   4   2       2736.14       2704.43        28.75 o                         
   8   4   2       2096.94       2171.88        20.97 o                         
  10   4   2       1469.87       1447.16        16.19 o                         
  12   4   2         31.50         20.20         8.96 o                         
  14   4   2        583.68        653.58        19.78 o                         
  16   4   2        211.43        171.58        25.07 o                         
  18   4   2        176.67        144.74        24.89 o                         
  20   4   2         65.74         71.94        25.35 o                         
  22   4   2        237.53        281.61        32.47 o                         
  24   4   2        230.64        292.72        34.02 o                         
  26   4   2          2.90        -26.29        29.20 o                         
  28   4   2        114.00        161.01        33.35 o                         
 -27   5   2         27.29         51.51        37.88 o                         
 -25   5   2          9.07        -11.39        17.02 o                         
 -23   5   2         99.49         97.33        17.81 o                         
 -21   5   2          0.02         16.82        17.39 o                         
 -19   5   2        110.93        108.43        14.41 o                         
 -17   5   2       2242.79       2228.95        39.32 o                         
 -15   5   2         18.67         17.83        11.67 o                         
 -13   5   2          2.03         -0.75         8.74 o                         
 -11   5   2         61.04         58.70         7.87 o                         
  -9   5   2         55.47         63.24         8.17 o                         
  -7   5   2         23.23         22.83         8.84 o                         
  -5   5   2        172.33        221.75        12.56 o                         
  -3   5   2        423.30        389.85        11.54 o                         
  -1   5   2        119.30        106.08         8.97 o                         
   1   5   2        126.78        122.58         8.63 o                         
   3   5   2         13.73         13.71         9.52 o                         
   5   5   2        113.10        112.30        11.25 o                         
   7   5   2          4.19          2.47         7.11 o                         
   9   5   2         65.44         66.26         8.13 o                         
  11   5   2        150.57        153.55         9.00 o                         
  13   5   2        269.02        245.82        11.06 o                         
  15   5   2         66.71         71.74        12.44 o                         
  17   5   2         80.16        102.14        17.25 o                         
  19   5   2        136.09        125.26        24.38 o                         
  21   5   2          9.68         63.90        25.10 o                         
  23   5   2         29.31         78.20        23.64 o                         
  25   5   2        232.17        198.51        27.89 o                         
 -24   6   2          4.77         -7.67        19.33 o                         
 -22   6   2          3.26         -1.74        15.54 o                         
 -20   6   2        235.28        154.80        19.52 o                         
 -18   6   2        243.10        249.20        21.39 o                         
 -16   6   2        425.29        462.40        24.97 o                         
 -14   6   2         12.52         22.78        13.37 o                         
 -12   6   2         69.62         43.93        12.70 o                         
 -10   6   2          7.48         -1.93         9.88 o                         
  -8   6   2        246.43        233.48        12.47 o                         
  -6   6   2        287.55        269.80        18.70 o                         
  -4   6   2         94.70         97.93        16.08 o                         
  -2   6   2        335.78        359.91        26.95 o                         
   0   6   2        166.55        154.21        16.04 o                         
   2   6   2         61.96         52.67        14.59 o                         
   4   6   2         13.25         -5.60        11.84 o                         
   6   6   2          0.60        -12.32        12.32 o                         
   8   6   2          5.03          1.12        12.55 o                         
  10   6   2        478.39        474.10        14.00 o                         
  12   6   2        296.45        292.83        15.35 o                         
  14   6   2        277.00        373.44        21.21 o                         
  16   6   2        566.23        711.81        40.74 o                         
  18   6   2          6.61         -4.15        19.51 o                         
  20   6   2        204.38        234.88        22.67 o                         
  22   6   2          5.02        -30.01        30.01 o                         
  24   6   2          0.31         87.62        26.82 o                         
 -19   7   2          1.45        320.00       237.62 o                         
 -17   7   2          0.01         -8.56        17.80 o                         
 -15   7   2        142.83         95.23        18.51 o                         
 -13   7   2        207.65        200.62        16.61 o                         
 -11   7   2         14.56         20.95        18.02 o                         
  -9   7   2          0.00        -14.07        14.07 o                         
  -7   7   2         86.56         74.99        18.08 o                         
  -5   7   2        284.19        306.31        20.06 o                         
  -3   7   2         32.86         36.71        16.01 o                         
  -1   7   2        276.58        262.38        19.50 o                         
   1   7   2         65.48         68.73        16.20 o                         
   3   7   2         12.13          2.81        15.28 o                         
   5   7   2         82.36         13.97        16.31 o                         
   7   7   2        183.15        169.89        15.51 o                         
   9   7   2        837.73        832.59        21.92 o                         
  11   7   2         34.81         35.43        17.13 o                         
  13   7   2         46.76         84.33        17.80 o                         
  15   7   2        155.05        173.76        32.60 o                         
  17   7   2         60.62         53.78        32.45 o                         
  19   7   2        144.63        157.00        35.36 o                         
 -18   8   2          8.84         35.44        30.13 o                         
 -16   8   2          3.42        -22.22        29.66 o                         
 -14   8   2         21.84         74.33        30.16 o                         
 -12   8   2         52.45        -25.40        27.30 o                         
 -10   8   2          3.38         14.41        29.41 o                         
  -8   8   2        164.16        196.21        30.95 o                         
  -6   8   2          2.49          9.11        28.28 o                         
  -4   8   2         12.23         -8.50        21.01 o                         
  -2   8   2         44.30         24.28        19.61 o                         
   0   8   2          0.29        -19.24        19.24 o                         
   2   8   2          5.95        -14.45        19.22 o                         
   4   8   2        127.73        158.07        19.14 o                         
   6   8   2         13.15         34.37        25.82 o                         
   8   8   2         34.00         51.17        27.41 o                         
  10   8   2        103.23        102.82        23.66 o                         
  12   8   2        104.95         82.91        19.51 o                         
  14   8   2          8.50         45.76        25.18 o                         
  -5   9   2         45.15          7.67        31.04 o                         
  -3   9   2         18.97         22.53        28.77 o                         
  -1   9   2         54.62         58.23        28.43 o                         
   1   9   2          0.41          2.31        25.80 o                         
   3   9   2         28.79         30.92        32.59 o                         
   5   9   2        142.49        105.28        29.09 o                         
   7   9   2         55.34         62.67        33.63 o                         
 -31   1   3         58.23        130.44        72.99 o                         
 -29   1   3         25.03         44.35        16.35 o                         
 -27   1   3          3.79          0.19        15.13 o                         
 -25   1   3        103.47         60.27        15.59 o                         
 -23   1   3        323.86        237.35        18.80 o                         
 -21   1   3       1076.87       1064.99        25.81 o                         
 -19   1   3        419.43        472.14        21.01 o                         
 -17   1   3         32.54         25.97         7.06 o                         
 -15   1   3         94.92         89.57         6.33 o                         
 -13   1   3       4688.05       4934.35        27.92 o                         
 -11   1   3       7038.84       7128.90        55.82 o                         
  -9   1   3       3533.99       3001.48        24.52 o                         
  -7   1   3       2940.00       3078.40        14.41 o                         
  -5   1   3        125.39        114.61         4.97 o                         
  -3   1   3       1686.44       1496.36        21.85 o                         
  -1   1   3        155.07        193.21         3.87 o                         
   1   1   3      15848.94      15781.13        80.31 o                         
   3   1   3       5053.88       4811.73        48.82 o                         
   5   1   3       6208.82       6262.33        27.43 o                         
   7   1   3        368.05        427.82         7.31 o                         
   9   1   3        357.79        374.80         6.87 o                         
  11   1   3      17062.93      17605.40       159.79 o                         
  13   1   3         57.70         58.38         4.25 o                         
  15   1   3        444.02        481.24        16.54 o                         
  17   1   3       2228.45       2139.04        30.33 o                         
  19   1   3          0.25        -11.02        12.95 o                         
  21   1   3       2528.00       2239.00        43.88 o                         
  23   1   3        585.04        586.85        23.23 o                         
  25   1   3        380.67        342.43        27.98 o                         
  27   1   3        114.29        138.29        18.87 o                         
  29   1   3          1.63         13.12        14.89 o                         
  31   1   3        133.59        173.94        71.21 o                         
 -30   2   3         67.99         59.12        22.02 o                         
 -28   2   3          0.02         28.96        26.67 o                         
 -26   2   3          0.18         42.54        31.37 o                         
 -24   2   3        737.99        683.90        30.08 o                         
 -22   2   3         43.33         35.28        13.58 o                         
 -20   2   3        810.74        797.58        37.04 o                         
 -18   2   3          2.97         -0.76        11.68 o                         
 -16   2   3        218.19        210.83        13.36 o                         
 -14   2   3         54.79         40.94         9.54 o                         
 -12   2   3          0.14         -0.84         4.45 o                         
 -10   2   3       3875.18       4071.97        16.67 o                         
  -8   2   3       5355.39       5249.13        32.04 o                         
  -6   2   3         86.78         37.99         4.49 o                         
  -4   2   3          1.16          0.43         3.43 o                         
  -2   2   3      87755.45      83481.52       723.40 o                         
   0   2   3        123.69        122.97         4.80 o                         
   2   2   3         49.98         31.99         3.78 o                         
   4   2   3       5496.39       5503.82        26.73 o                         
   6   2   3         28.41         39.44         2.39 o                         
   8   2   3       3760.08       3879.40        29.11 o                         
  10   2   3        484.65        469.92         8.24 o                         
  12   2   3       2593.42       2653.88        50.40 o                         
  14   2   3        388.76        452.47        15.17 o                         
  16   2   3        150.11        160.57        12.64 o                         
  18   2   3          0.34         -2.99        11.36 o                         
  20   2   3          2.84          7.91        13.53 o                         
  22   2   3        595.63        572.40        22.19 o                         
  24   2   3         20.62          6.60        22.46 o                         
  26   2   3        192.88        184.25        31.03 o                         
  28   2   3          1.29         -5.30        22.09 o                         
  30   2   3          3.95         39.12        25.32 o                         
 -29   3   3          7.90         25.80        24.74 o                         
 -25   3   3         21.80         47.60        24.27 o                         
 -23   3   3        158.66        112.37        24.49 o                         
 -21   3   3         78.39         59.58        21.94 o                         
 -19   3   3        299.78        281.49        25.58 o                         
 -17   3   3       1540.42       1549.04        87.00 o                         
 -15   3   3        771.63        701.03        14.61 o                         
 -13   3   3        161.14        179.94         7.75 o                         
 -11   3   3       3377.43       3506.72        21.03 o                         
  -9   3   3        197.57        144.00         5.05 o                         
  -7   3   3       7779.74       7925.15        35.62 o                         
  -5   3   3       6726.32       6625.96        27.74 o                         
  -3   3   3       4765.96       5241.64        27.79 o                         
  -1   3   3        728.97        692.36         7.45 o                         
   1   3   3        165.53        190.49         6.12 o                         
   3   3   3          3.50         -0.75         4.00 o                         
   5   3   3         92.37         90.42         3.63 o                         
   7   3   3       1000.33        982.25         7.89 o                         
   9   3   3       2112.19       2260.06        21.73 o                         
  11   3   3        690.53        696.65        12.39 o                         
  13   3   3         47.28         25.33         9.70 o                         
  15   3   3        197.39        199.46        22.37 o                         
  17   3   3        352.70        331.60        26.86 o                         
  19   3   3         27.12        -10.93        22.83 o                         
  21   3   3        747.14        810.73        40.25 o                         
  23   3   3        257.36        229.83        28.95 o                         
  25   3   3         32.03         78.15        28.49 o                         
  27   3   3         32.26         46.39        28.54 o                         
  29   3   3        252.55        218.67        30.10 o                         
 -28   4   3         13.13         33.61        17.78 o                         
 -26   4   3         76.38         90.68        32.49 o                         
 -24   4   3          8.35         30.43        14.98 o                         
 -22   4   3        174.97        130.87        17.43 o                         
 -20   4   3        109.98        119.22        15.87 o                         
 -18   4   3        643.60        694.46        56.06 o                         
 -16   4   3          4.06         13.08        14.15 o                         
 -14   4   3         29.49         38.59        10.04 o                         
 -12   4   3        240.43        242.35        11.62 o                         
 -10   4   3        477.96        483.73        11.61 o                         
  -8   4   3          0.01         11.02         7.50 o                         
  -6   4   3      10379.28      10314.37       103.12 o                         
  -4   4   3         21.86         31.02         5.67 o                         
  -2   4   3       5049.13       5339.38        36.44 o                         
   0   4   3       2456.31       2419.24        18.53 o                         
   2   4   3       2426.20       2494.28        14.25 o                         
   4   4   3       1328.63       1341.13         9.65 o                         
   6   4   3         18.95         18.25         5.13 o                         
   8   4   3         45.20         44.38         8.53 o                         
  10   4   3       1685.02       1704.43        28.20 o                         
  12   4   3         46.60         29.88         8.97 o                         
  14   4   3         99.36         96.95        16.12 o                         
  16   4   3        106.55         78.01        23.94 o                         
  18   4   3        135.48         79.93        21.45 o                         
  20   4   3        569.69        566.40        35.98 o                         
  22   4   3         98.60        155.25        29.85 o                         
  24   4   3         18.79          7.99        21.68 o                         
  26   4   3        144.79        122.20        32.19 o                         
 -27   5   3          9.88         16.95        28.80 o                         
 -25   5   3        108.29         92.35        20.25 o                         
 -23   5   3          0.10         21.54        15.85 o                         
 -21   5   3         16.33         30.15        16.04 o                         
 -19   5   3          5.95          9.39        15.04 o                         
 -17   5   3        119.80        197.85        14.65 o                         
 -15   5   3         53.25         60.89        14.62 o                         
 -13   5   3        114.21        145.18        10.51 o                         
 -11   5   3         81.77         53.27         8.87 o                         
  -9   5   3          0.46         -8.35        10.35 o                         
  -7   5   3       1070.31       1143.38        29.34 o                         
  -5   5   3          0.03         -1.02        10.25 o                         
  -3   5   3        340.34        335.70        14.67 o                         
  -1   5   3        196.25        169.53        10.41 o                         
   1   5   3        141.38        145.62        10.80 o                         
   3   5   3        252.49        244.65        11.91 o                         
   5   5   3       2113.30       2166.89        20.50 o                         
   7   5   3       2331.42       2397.97        22.21 o                         
   9   5   3          2.92          4.54         8.20 o                         
  11   5   3          3.66          3.44         8.63 o                         
  13   5   3         36.44         43.60         9.46 o                         
  15   5   3          6.21        -22.17        22.81 o                         
  17   5   3         22.13         33.85        21.54 o                         
  19   5   3         35.94         26.57        22.95 o                         
  21   5   3         14.06         15.27        28.09 o                         
  23   5   3         12.08         45.27        27.65 o                         
  25   5   3         44.74         78.03        32.09 o                         
 -24   6   3          2.33         62.45        19.13 o                         
 -22   6   3          1.94         22.40        14.81 o                         
 -20   6   3          7.06         22.08        16.79 o                         
 -18   6   3          4.36        -17.46        17.46 o                         
 -16   6   3        271.96        288.82        20.97 o                         
 -14   6   3        347.17        382.02        17.29 o                         
 -12   6   3        222.28        193.97        14.87 o                         
 -10   6   3         36.52         23.32        12.23 o                         
  -8   6   3        171.75        192.33        18.27 o                         
  -6   6   3       1388.17       1281.90        28.98 o                         
  -4   6   3        139.49        108.15        16.27 o                         
  -2   6   3        307.74        331.26        21.65 o                         
   0   6   3        114.87        104.54        16.36 o                         
   2   6   3         60.94         51.63        14.50 o                         
   4   6   3         97.91         63.93        12.14 o                         
   6   6   3         13.05         15.18        14.58 o                         
   8   6   3        726.89        782.49        24.88 o                         
  10   6   3         39.64         23.60        14.83 o                         
  12   6   3         44.55         54.55        44.52 o                         
  14   6   3        345.94        357.59        32.58 o                         
  16   6   3        608.39        625.03        26.23 o                         
  18   6   3         10.76         25.64        17.60 o                         
  20   6   3        232.27        241.05        21.98 o                         
  22   6   3         57.69         46.74        17.97 o                         
  24   6   3         26.74         54.67        26.99 o                         
 -21   7   3         76.90         53.20        31.42 o                         
 -19   7   3         89.89        119.99        22.32 o                         
 -17   7   3          2.15        -25.03        25.03 o                         
 -15   7   3         18.70         -7.41        18.22 o                         
 -13   7   3        155.38        169.32        19.86 o                         
 -11   7   3         64.40         33.67        25.47 o                         
  -9   7   3        214.07        210.45        20.78 o                         
  -7   7   3        232.33        273.13        29.94 o                         
  -5   7   3        140.62         84.64        26.03 o                         
  -3   7   3        382.73        407.25        29.71 o                         
  -1   7   3        212.64        225.46        28.77 o                         
   1   7   3         28.48          6.38        21.56 o                         
   3   7   3         18.40         14.55        22.45 o                         
   5   7   3          4.82         -8.29        14.60 o                         
   7   7   3          5.40          0.47        15.08 o                         
   9   7   3          2.60        -14.36        14.36 o                         
  11   7   3          6.06          1.24        17.34 o                         
  13   7   3        119.37        109.30        23.40 o                         
  15   7   3        115.96        120.82        27.78 o                         
  17   7   3          3.99         12.02        27.01 o                         
  19   7   3          9.61        -11.76        25.54 o                         
 -16   8   3         35.77        100.70        30.85 o                         
 -14   8   3         32.76         25.43        30.25 o                         
 -12   8   3        124.21        122.20        19.20 o                         
 -10   8   3         33.16         38.53        28.52 o                         
  -8   8   3          2.95         10.15        28.17 o                         
  -6   8   3          0.68          2.68        24.50 o                         
  -4   8   3          0.04        -13.39        27.99 o                         
  -2   8   3         84.82         70.67        23.76 o                         
   0   8   3         50.39         23.90        24.06 o                         
   2   8   3        109.47         89.93        24.70 o                         
   4   8   3         37.66         23.88        27.94 o                         
   6   8   3          8.29          9.68        23.34 o                         
   8   8   3          7.35          6.37        15.08 o                         
  10   8   3         79.29         66.24        21.35 o                         
  12   8   3        106.26        112.04        20.54 o                         
  14   8   3         69.94          2.50        27.93 o                         
  -3   9   3          1.57          1.36        24.35 o                         
  -1   9   3        184.61        236.18        37.62 o                         
   1   9   3          0.00        -14.22        27.22 o                         
   3   9   3        258.22        272.15        33.68 o                         
   5   9   3         19.63         38.16        30.99 o                         
 -32   0   4        303.91        326.05        29.42 o                         
 -30   0   4          6.43         34.73        23.43 o                         
 -28   0   4        310.22        340.33        31.09 o                         
 -26   0   4        414.63        346.75        30.89 o                         
 -24   0   4          5.41         -2.43        22.25 o                         
 -22   0   4        223.04        194.76        25.25 o                         
 -20   0   4        326.76        306.81        25.39 o                         
 -18   0   4        430.44        443.23        15.18 o                         
 -16   0   4        708.17        654.23        28.09 o                         
 -14   0   4         51.31         97.22         9.81 o                         
 -12   0   4        547.02        537.66        12.97 o                         
 -10   0   4      21217.30      21228.76       224.39 o                         
  -8   0   4      14112.03      14167.64       129.06 o                         
  -6   0   4      15329.04      15477.88        62.67 o                         
  -4   0   4      76230.42      64877.32      1126.49 o                         
  -2   0   4      10175.84       8452.86        41.65 o                         
   0   0   4      16648.33      16380.18        53.50 o                         
   2   0   4      15665.93      15394.07        56.92 o                         
   4   0   4       3846.23       4004.89       113.34 o                         
   6   0   4        940.75        985.84        10.00 o                         
   8   0   4       5492.91       5424.58        24.91 o                         
  10   0   4        580.63        599.55        28.95 o                         
  12   0   4       3478.67       3868.91        29.34 o                         
  14   0   4        139.74         91.79         8.78 o                         
  16   0   4        468.85        513.09        20.14 o                         
  18   0   4       2123.12       1945.83        43.75 o                         
  20   0   4        480.29        523.05        29.90 o                         
  22   0   4        795.09        948.63        37.88 o                         
  24   0   4       1265.87       1239.72        43.28 o                         
  26   0   4         33.13         54.09        24.00 o                         
  28   0   4         61.58        114.26        21.92 o                         
  30   0   4        318.54        401.59        35.78 o                         
 -31   1   4         19.96         -3.77        21.19 o                         
 -29   1   4        225.93        231.72        53.45 o                         
 -27   1   4        353.19        443.84        41.40 o                         
 -25   1   4        874.07        863.88        26.77 o                         
 -23   1   4        217.90        216.78        18.55 o                         
 -21   1   4        100.15        100.78        16.36 o                         
 -19   1   4       1416.93       1333.21        26.07 o                         
 -17   1   4        179.81        200.25        15.26 o                         
 -15   1   4        710.57        747.41        11.07 o                         
 -13   1   4       1337.43       1224.53        15.89 o                         
 -11   1   4        387.64        376.66         7.98 o                         
  -9   1   4        599.39        630.26         7.78 o                         
  -7   1   4        102.71         95.26         4.33 o                         
  -5   1   4       2565.16       2578.85        23.86 o                         
  -3   1   4         48.16         79.13         4.08 o                         
  -1   1   4       5229.47       4961.23        15.45 o                         
   1   1   4        102.83         71.60         4.35 o                         
   3   1   4       8854.68       8451.32       101.37 o                         
   5   1   4       1359.10       1364.14        13.42 o                         
   7   1   4       1212.24       1185.32        11.12 o                         
   9   1   4        253.26        252.40         7.33 o                         
  11   1   4        512.30        437.22         8.95 o                         
  13   1   4         69.44         48.65         5.42 o                         
  15   1   4        728.29        709.17        14.27 o                         
  17   1   4        808.56        889.37        23.58 o                         
  19   1   4         41.88         40.30        13.76 o                         
  21   1   4         53.37         55.90        15.52 o                         
  23   1   4          6.86         -3.68        15.48 o                         
  25   1   4          0.15         -8.65        17.31 o                         
  27   1   4         14.38          1.59        15.82 o                         
  29   1   4         69.08         86.34        17.22 o                         
 -30   2   4          9.37         14.44        26.74 o                         
 -28   2   4        359.21        349.18        33.92 o                         
 -26   2   4        124.80        154.37        22.83 o                         
 -24   2   4         49.16         69.75        16.61 o                         
 -22   2   4         11.26         -1.76        14.28 o                         
 -20   2   4       1942.35       1972.84        31.81 o                         
 -18   2   4         17.78         16.71        11.67 o                         
 -16   2   4        295.40        279.42        13.60 o                         
 -14   2   4       1006.21       1047.95        17.26 o                         
 -12   2   4        856.27        795.60         9.55 o                         
 -10   2   4        131.89        164.88         5.41 o                         
  -8   2   4       6132.92       6551.61        25.69 o                         
  -6   2   4       3692.86       3736.47        30.03 o                         
  -4   2   4       5076.40       5475.19        75.16 o                         
  -2   2   4      49124.07      47924.52       151.06 o                         
   0   2   4        228.83        200.91         5.35 o                         
   2   2   4       2422.81       2508.60        13.01 o                         
   4   2   4          9.50         12.15         3.26 o                         
   6   2   4        872.51        786.70         7.16 o                         
   8   2   4       1560.51       1582.86        24.46 o                         
  10   2   4         13.95         11.15         4.87 o                         
  12   2   4         39.03         20.21         5.32 o                         
  14   2   4        389.93        358.36        14.39 o                         
  16   2   4        994.74        942.57        50.28 o                         
  18   2   4        509.71        493.71        18.64 o                         
  20   2   4         48.84         42.80        13.64 o                         
  22   2   4        711.71        783.72        38.97 o                         
  24   2   4         60.26         29.41        26.45 o                         
  26   2   4         19.33        -16.11        23.73 o                         
  28   2   4          2.44         19.54        25.09 o                         
  30   2   4         21.53         -0.65        25.35 o                         
 -29   3   4          0.31          6.13        30.61 o                         
 -27   3   4        117.33        110.81        27.79 o                         
 -25   3   4         15.46         24.28        16.06 o                         
 -23   3   4          5.93         16.97        23.49 o                         
 -21   3   4         31.22         49.96        24.57 o                         
 -19   3   4       1481.56       1416.72        37.96 o                         
 -17   3   4       1611.79       1659.83        30.36 o                         
 -15   3   4        123.31        130.50         9.98 o                         
 -13   3   4        512.22        549.35        10.67 o                         
 -11   3   4        174.28        189.84         7.61 o                         
  -9   3   4       1238.53       1346.72        11.98 o                         
  -7   3   4       2819.91       3109.71        19.80 o                         
  -5   3   4        440.37        325.20         7.52 o                         
  -3   3   4        136.34        150.71         5.36 o                         
  -1   3   4        381.90        368.99         5.29 o                         
   1   3   4       1351.03       1437.44        12.10 o                         
   3   3   4       8001.45       8043.30        96.80 o                         
   5   3   4       1099.77       1139.50        14.46 o                         
   7   3   4       1929.51       1788.80        24.37 o                         
   9   3   4       2953.46       2699.63        28.87 o                         
  11   3   4         69.89         68.97         6.58 o                         
  13   3   4       2225.29       2216.56        21.19 o                         
  15   3   4        405.61        418.39        28.02 o                         
  17   3   4        406.32        377.39        28.40 o                         
  19   3   4        144.65        110.38        24.99 o                         
  21   3   4         16.66         15.84        24.93 o                         
  23   3   4        202.14        250.55        31.59 o                         
  25   3   4         10.68         20.11        21.43 o                         
  27   3   4         80.36        133.29        32.14 o                         
 -28   4   4         13.69        -12.78        42.42 o                         
 -26   4   4         12.38        -13.94        17.21 o                         
 -24   4   4         23.97         31.91        25.06 o                         
 -22   4   4        126.21        127.75        16.28 o                         
 -20   4   4        165.52        144.77        17.07 o                         
 -18   4   4         91.56         68.03        14.70 o                         
 -16   4   4        104.02         98.38        15.15 o                         
 -14   4   4       1363.69       1339.31        35.44 o                         
 -12   4   4        210.19        232.37        12.28 o                         
 -10   4   4       1123.36       1118.53        15.58 o                         
  -8   4   4       1443.52       1507.65        20.17 o                         
  -6   4   4       2374.10       2356.75        21.19 o                         
  -4   4   4      10662.03      10647.31        77.73 o                         
  -2   4   4       5829.52       6105.43        70.49 o                         
   0   4   4       3594.73       3610.39        32.36 o                         
   2   4   4         26.67         31.12         5.68 o                         
   4   4   4        378.86        357.75         6.40 o                         
   6   4   4         10.14         33.18         6.55 o                         
   8   4   4       3098.62       3082.23        60.93 o                         
  10   4   4        996.77        961.68        16.71 o                         
  12   4   4         83.32         78.06         9.54 o                         
  14   4   4         55.22         34.69        21.77 o                         
  16   4   4        141.81        132.92        25.46 o                         
  18   4   4        336.20        342.39        28.67 o                         
  20   4   4         80.58         62.69        25.27 o                         
  22   4   4         48.29         62.48        26.26 o                         
  24   4   4         18.89         25.85        28.44 o                         
  26   4   4         27.78         33.50        25.35 o                         
 -27   5   4          6.09         65.98        18.90 o                         
 -25   5   4          0.96        -10.37        18.65 o                         
 -23   5   4         34.22         12.83        38.08 o                         
 -21   5   4         41.93         29.92        16.32 o                         
 -19   5   4         46.10         46.07        16.34 o                         
 -17   5   4         99.31         87.08        14.33 o                         
 -15   5   4        872.39        862.74        38.01 o                         
 -13   5   4        237.09        198.77        13.15 o                         
 -11   5   4          1.25         -4.81         8.64 o                         
  -9   5   4        808.72        848.41        18.70 o                         
  -7   5   4        182.27        164.51        15.74 o                         
  -5   5   4       2091.12       2183.62        32.26 o                         
  -3   5   4        464.62        348.16        27.73 o                         
  -1   5   4        616.34        664.67        34.03 o                         
   1   5   4         12.47         19.82        11.62 o                         
   3   5   4        153.97        148.64        13.08 o                         
   5   5   4         16.97         21.47        11.48 o                         
   7   5   4       2173.13       2369.07        26.40 o                         
   9   5   4         33.24         45.96         9.09 o                         
  11   5   4       2979.21       2847.00        65.96 o                         
  13   5   4        291.79        267.74        17.19 o                         
  15   5   4         73.40         87.87        24.45 o                         
  17   5   4        595.63        609.20        35.21 o                         
  19   5   4          1.90         -8.17        26.42 o                         
  21   5   4          6.45         -3.84        24.40 o                         
  23   5   4          0.33         56.83        27.92 o                         
  25   5   4        154.46        211.66        35.00 o                         
 -24   6   4         26.90         31.81        36.54 o                         
 -22   6   4         83.37         89.35        20.73 o                         
 -20   6   4         67.99         93.39        21.81 o                         
 -18   6   4         24.53          8.10        18.27 o                         
 -16   6   4        227.10        210.27        20.30 o                         
 -14   6   4         12.73          7.28        13.63 o                         
 -12   6   4        280.57        273.31        16.08 o                         
 -10   6   4         45.82         40.60        15.54 o                         
  -8   6   4        562.56        472.57        21.81 o                         
  -6   6   4        374.24        381.69        22.44 o                         
  -4   6   4       4011.00       4101.00        64.94 o                         
  -2   6   4          0.45          2.96        22.85 o                         
   0   6   4       1699.39       1655.67        44.12 o                         
   2   6   4          7.21         14.66        12.76 o                         
   4   6   4        569.69        562.27        20.35 o                         
   6   6   4        609.60        575.90        57.93 o                         
   8   6   4        292.72        335.70        19.79 o                         
  10   6   4        324.38        331.46        27.68 o                         
  12   6   4        616.59        640.24        24.88 o                         
  14   6   4        180.35        219.87        26.70 o                         
  16   6   4         75.35         42.57        20.60 o                         
  18   6   4        226.60        226.38        22.08 o                         
  20   6   4        391.03        483.69        26.11 o                         
  22   6   4        189.22        230.03        22.72 o                         
  24   6   4        139.43        117.33        32.78 o                         
 -21   7   4         78.76         -5.71        22.72 o                         
 -19   7   4        120.94        143.80        33.53 o                         
 -17   7   4         27.66         21.81        19.54 o                         
 -15   7   4         43.31         86.06        28.40 o                         
 -13   7   4         67.91         85.98        17.96 o                         
 -11   7   4        290.36        269.70        20.95 o                         
  -9   7   4         21.11         14.50        18.35 o                         
  -7   7   4         12.21         13.08        26.49 o                         
  -5   7   4         35.29          7.10        24.56 o                         
  -3   7   4          4.12          1.26        24.94 o                         
  -1   7   4         25.23         46.10        22.33 o                         
   1   7   4         82.66         96.29        23.66 o                         
   3   7   4        372.79        369.35        31.82 o                         
   5   7   4        827.02        846.50        26.03 o                         
   7   7   4         94.39         63.69        15.92 o                         
   9   7   4        212.94        139.03        18.64 o                         
  11   7   4          7.72         19.95        15.26 o                         
  13   7   4        232.68        196.53        19.98 o                         
  15   7   4         90.05        127.11        31.92 o                         
  17   7   4        317.81        277.24        35.87 o                         
  19   7   4        156.40        201.03        35.05 o                         
 -16   8   4          2.72         25.86        24.84 o                         
 -14   8   4         60.98         42.61        25.24 o                         
 -12   8   4         69.82         79.44        21.68 o                         
 -10   8   4         73.27         74.03        30.01 o                         
  -8   8   4        400.02        395.14        35.10 o                         
  -6   8   4         22.95         49.30        29.14 o                         
  -4   8   4        401.17        414.65        34.50 o                         
  -2   8   4         14.32         -1.64        28.88 o                         
   0   8   4         57.18         92.69        30.41 o                         
   2   8   4          3.13        -11.42        26.96 o                         
   4   8   4          1.62          6.12        23.76 o                         
   6   8   4          2.84        -10.58        23.27 o                         
   8   8   4         14.20         13.50        17.59 o                         
  10   8   4          0.61         -6.51        14.54 o                         
  12   8   4          0.44          1.82        18.24 o                         
  14   8   4         65.87        113.36        29.56 o                         
 -31   1   5        106.88        154.74        42.25 o                         
 -29   1   5         81.78         63.34        17.18 o                         
 -27   1   5          0.18        -11.69        46.69 o                         
 -25   1   5       1244.51       1087.37        32.76 o                         
 -23   1   5       2123.41       2083.98        58.81 o                         
 -21   1   5        206.79        175.28        16.52 o                         
 -19   1   5       4738.81       4655.75        61.14 o                         
 -17   1   5        689.30        682.17        19.11 o                         
 -15   1   5       2643.01       2730.01        30.77 o                         
 -13   1   5         55.53         44.25         5.31 o                         
 -11   1   5        484.90        378.92         7.60 o                         
  -9   1   5       4940.95       4869.04        25.52 o                         
  -7   1   5        506.52        569.51        10.10 o                         
  -5   1   5        516.11        476.54        10.32 o                         
  -3   1   5       7859.45       7861.75        50.97 o                         
  -1   1   5       8027.78       8136.68        61.51 o                         
   1   1   5      17143.19      16745.71        37.95 o                         
   3   1   5        926.66        907.43         8.96 o                         
   5   1   5        433.47        368.35         7.06 o                         
   7   1   5      10931.38      11592.39        29.89 o                         
   9   1   5       3829.35       4315.74        31.61 o                         
  11   1   5          2.27         -1.84         6.25 o                         
  13   1   5       3550.31       3933.64        48.85 o                         
  15   1   5         12.41         16.04         7.12 o                         
  17   1   5        332.66        406.75        17.65 o                         
  19   1   5       5972.97       5946.63        53.31 o                         
  21   1   5        679.19        705.10        27.38 o                         
  23   1   5       1140.12       1028.63        33.43 o                         
  25   1   5        301.31        269.73        18.68 o                         
  27   1   5         73.45         72.83        25.22 o                         
  29   1   5          2.11        -16.80        17.98 o                         
 -30   2   5         40.23        120.24        24.50 o                         
 -28   2   5          3.00         30.27        38.15 o                         
 -26   2   5         26.48         20.48        35.56 o                         
 -24   2   5         60.98        126.28        16.61 o                         
 -22   2   5         32.70         41.85        13.55 o                         
 -20   2   5       1864.05       1806.32        24.51 o                         
 -18   2   5         21.26         28.31         9.80 o                         
 -16   2   5        194.59        178.34        10.41 o                         
 -14   2   5       4676.53       4656.83        25.30 o                         
 -12   2   5        312.04        319.20         8.01 o                         
 -10   2   5        168.21        173.01         5.96 o                         
  -8   2   5        132.89        153.25         6.88 o                         
  -6   2   5       6569.86       6682.20        47.53 o                         
  -4   2   5        880.34        828.06        10.48 o                         
  -2   2   5        438.07        468.84         5.67 o                         
   0   2   5      17353.49      16500.54        30.18 o                         
   2   2   5       2501.34       2479.45        21.74 o                         
   4   2   5        141.29        163.10         5.24 o                         
   6   2   5       3917.87       3633.52        19.31 o                         
   8   2   5       5123.48       4842.68        37.74 o                         
  10   2   5       1568.02       1650.01        19.65 o                         
  12   2   5          6.39         13.59         5.64 o                         
  14   2   5          0.07         -0.77        10.24 o                         
  16   2   5        723.66        755.89        19.97 o                         
  18   2   5       1191.44       1097.67        25.09 o                         
  20   2   5         11.36          3.90        13.85 o                         
  22   2   5          3.83         19.42        24.82 o                         
  24   2   5         80.02         72.45        25.48 o                         
  26   2   5        181.52        220.61        29.52 o                         
  28   2   5         34.61         17.87        28.16 o                         
 -29   3   5        101.38        112.94        26.89 o                         
 -27   3   5        375.86        361.41        33.93 o                         
 -25   3   5         36.60         35.29        22.33 o                         
 -23   3   5          6.78         12.70        15.33 o                         
 -21   3   5        135.20        136.77        15.73 o                         
 -19   3   5         82.95        104.30        15.64 o                         
 -17   3   5        683.36        737.09        16.51 o                         
 -15   3   5       2873.68       3033.06       106.27 o                         
 -13   3   5        387.47        392.50        11.92 o                         
 -11   3   5        343.91        329.44         8.73 o                         
  -9   3   5        835.38       1009.96        15.55 o                         
  -7   3   5         77.37         79.51         5.11 o                         
  -5   3   5         40.48         57.69         5.01 o                         
  -3   3   5       3364.01       3157.27        14.28 o                         
  -1   3   5       4614.23       4568.54        24.28 o                         
   1   3   5         80.03         94.08         5.80 o                         
   3   3   5       2953.06       2739.24        25.79 o                         
   5   3   5       1429.65       1362.56        15.99 o                         
   7   3   5       3104.48       3167.79        24.69 o                         
   9   3   5      13415.09      13269.38        60.01 o                         
  11   3   5       3776.24       3746.74        49.20 o                         
  13   3   5         74.88         62.79         8.58 o                         
  15   3   5        924.44        876.26        35.55 o                         
  17   3   5         92.65         47.02        23.45 o                         
  19   3   5        697.42        716.00        38.48 o                         
  21   3   5          0.55          5.78        24.29 o                         
  23   3   5          9.91          1.96        22.51 o                         
  25   3   5          1.27        -18.64        26.53 o                         
  27   3   5         15.49         74.39        30.91 o                         
 -28   4   5          0.71        -34.14        34.14 o                         
 -26   4   5         28.51         -5.08        17.29 o                         
 -24   4   5          0.33         -3.78        15.55 o                         
 -22   4   5        447.70        510.72        22.71 o                         
 -20   4   5         30.61         43.04        14.40 o                         
 -18   4   5        207.92        178.19        16.65 o                         
 -16   4   5         85.17         70.30        14.31 o                         
 -14   4   5          3.37          4.27         9.41 o                         
 -12   4   5         30.47         16.56         9.05 o                         
 -10   4   5        506.95        481.68        12.23 o                         
  -8   4   5        260.66        266.00        11.07 o                         
  -6   4   5       2657.79       2833.30        47.10 o                         
  -4   4   5      10386.71      10478.38        47.46 o                         
  -2   4   5       3015.32       3013.20        28.14 o                         
   0   4   5        246.26        241.49         7.89 o                         
   2   4   5        628.46        648.16        10.95 o                         
   4   4   5       1452.58       1489.71        30.08 o                         
   6   4   5       2034.00       2090.01        20.02 o                         
   8   4   5         71.30         72.97         7.14 o                         
  10   4   5       3261.86       3105.86        31.18 o                         
  12   4   5       1178.24       1208.42        24.16 o                         
  14   4   5       1777.35       1752.01        45.89 o                         
  16   4   5        219.94        168.98        26.99 o                         
  18   4   5        443.76        542.44        35.22 o                         
  20   4   5        261.77        238.50        27.53 o                         
  22   4   5         12.94        -16.02        26.47 o                         
  24   4   5          0.46         -0.57        29.08 o                         
  26   4   5         18.26         42.15        25.57 o                         
 -27   5   5         29.70         18.14        38.33 o                         
 -25   5   5         52.65         33.47        24.79 o                         
 -23   5   5         11.85          7.57        15.62 o                         
 -21   5   5          0.85          9.96        15.40 o                         
 -19   5   5        141.64        103.32        15.65 o                         
 -17   5   5         70.58         57.91        12.51 o                         
 -15   5   5        433.89        458.77        17.49 o                         
 -13   5   5        854.53        932.14        19.44 o                         
 -11   5   5        493.17        393.19        15.12 o                         
  -9   5   5        263.52        317.95        17.61 o                         
  -7   5   5        113.40         86.88        13.89 o                         
  -5   5   5         23.60         31.06        14.09 o                         
  -3   5   5        144.27        107.35        22.30 o                         
  -1   5   5       1789.44       1818.31        27.32 o                         
   1   5   5        790.26        774.34        27.96 o                         
   3   5   5        255.27        223.33        14.40 o                         
   5   5   5         32.54         13.13         9.60 o                         
   7   5   5       1214.86       1293.03        52.68 o                         
   9   5   5         36.64         15.42        11.35 o                         
  11   5   5         32.15         34.77        15.34 o                         
  13   5   5          1.92          2.91        13.17 o                         
  15   5   5          4.36        -23.66        25.08 o                         
  17   5   5        389.69        408.59        34.83 o                         
  19   5   5        161.49        218.25        26.49 o                         
  21   5   5        418.66        427.10        35.77 o                         
  23   5   5         94.73         99.09        24.50 o                         
  25   5   5         75.42        122.68        32.13 o                         
 -24   6   5          0.45         -2.77        18.66 o                         
 -22   6   5          2.80         10.44        35.66 o                         
 -20   6   5          0.08        -10.33        18.66 o                         
 -18   6   5          0.05         -4.73        17.40 o                         
 -16   6   5        176.30        154.66        19.78 o                         
 -14   6   5        576.09        634.08        20.59 o                         
 -12   6   5         63.01         95.30        16.68 o                         
 -10   6   5         12.29         12.39        16.02 o                         
  -8   6   5        894.31        865.10        26.51 o                         
  -6   6   5        159.28        148.15        18.44 o                         
  -4   6   5       2491.63       2596.30        56.37 o                         
  -2   6   5         33.65         57.40        23.70 o                         
   0   6   5          1.68         19.97        20.83 o                         
   2   6   5         28.93         28.70        13.52 o                         
   4   6   5        144.35        107.89        14.42 o                         
   6   6   5        150.50        128.77        16.05 o                         
   8   6   5         49.96         55.03        15.58 o                         
  10   6   5        102.22        107.35        16.82 o                         
  12   6   5         96.64        114.27        17.22 o                         
  14   6   5          0.49          1.22        16.37 o                         
  16   6   5        230.46        280.57        21.43 o                         
  18   6   5          8.31         15.29        18.18 o                         
  20   6   5        152.51        109.06        20.19 o                         
  22   6   5          0.23         -6.92        21.45 o                         
  24   6   5         25.20        -31.96        31.96 o                         
 -21   7   5          5.79         55.36        34.10 o                         
 -19   7   5         65.52         35.09        25.18 o                         
 -17   7   5        103.51         49.39        26.66 o                         
 -15   7   5        100.65        171.20        27.86 o                         
 -13   7   5         20.72         39.14        20.81 o                         
 -11   7   5         10.61         13.23        15.91 o                         
  -9   7   5        233.45        225.79        20.21 o                         
  -7   7   5         17.36         11.15        18.44 o                         
  -5   7   5         71.07         93.21        23.58 o                         
  -3   7   5        469.85        593.35        36.09 o                         
  -1   7   5          6.03         22.18        25.94 o                         
   1   7   5        253.50        205.44        29.49 o                         
   3   7   5         24.87         13.70        15.06 o                         
   5   7   5        171.88        189.20        19.26 o                         
   7   7   5          0.04          9.63        16.94 o                         
   9   7   5         20.58          6.69        17.32 o                         
  11   7   5         13.65         21.00        16.08 o                         
  13   7   5         46.09         52.68        16.69 o                         
  15   7   5         18.52         24.75        22.52 o                         
  17   7   5         49.64         61.98        27.07 o                         
 -14   8   5         17.57          9.71        30.20 o                         
 -12   8   5         48.33         62.58        27.91 o                         
 -10   8   5         73.86         86.72        27.98 o                         
  -8   8   5        684.68        611.62        40.35 o                         
  -6   8   5          0.01         -3.28        23.01 o                         
  -4   8   5        267.71        302.20        36.32 o                         
  -2   8   5          1.11         18.52        25.50 o                         
   0   8   5         77.46        117.88        28.11 o                         
   2   8   5         28.53         13.94        28.19 o                         
   4   8   5         65.35         37.90        26.03 o                         
   6   8   5         33.16         47.78        16.28 o                         
   8   8   5         36.93         33.48        15.73 o                         
  10   8   5         44.38         55.86        18.90 o                         
  12   8   5         21.11         37.34        20.24 o                         
  14   8   5         50.03         34.62        24.15 o                         
 -30   0   6         52.13         45.25        22.38 o                         
 -28   0   6         20.81          3.34        20.51 o                         
 -26   0   6         59.01         53.06        24.80 o                         
 -24   0   6        638.60        610.19        33.00 o                         
 -22   0   6       9586.38       9459.01        97.64 o                         
 -20   0   6       2169.43       2135.70        47.46 o                         
 -18   0   6        370.81        331.18        23.44 o                         
 -16   0   6       6110.93       6143.63        52.97 o                         
 -14   0   6         15.12          7.54         8.60 o                         
 -12   0   6       4911.67       4712.41        21.84 o                         
 -10   0   6       3492.86       3295.97        24.46 o                         
  -8   0   6       1436.43       1551.27        18.22 o                         
  -6   0   6        249.77        250.71         8.89 o                         
  -4   0   6        960.89        906.13        19.28 o                         
  -2   0   6       6662.96       6380.74        29.53 o                         
   0   0   6         19.94         22.93         9.10 o                         
   2   0   6      14559.01      14459.20        65.77 o                         
   4   0   6       9285.90       9447.14        37.92 o                         
   6   0   6       2064.81       2044.68        26.20 o                         
   8   0   6         68.38         69.19         6.10 o                         
  10   0   6       5779.18       6279.51        86.33 o                         
  12   0   6         47.08         28.33         8.21 o                         
  14   0   6        175.68        197.91        10.12 o                         
  16   0   6        395.14        382.27        23.96 o                         
  18   0   6        217.82        227.90        23.53 o                         
  20   0   6        980.62        985.13        37.02 o                         
  22   0   6       2319.88       2235.14        53.82 o                         
  24   0   6         56.95         27.72        24.12 o                         
  26   0   6        124.97         60.57        23.93 o                         
  28   0   6         13.29        -25.39        25.39 o                         
  30   0   6        156.40        175.50        31.11 o                         
 -31   1   6         16.81          0.08        40.14 o                         
 -29   1   6         76.55         66.84        15.98 o                         
 -27   1   6        184.69        166.60        30.22 o                         
 -25   1   6        110.06        105.87        17.66 o                         
 -23   1   6         54.74         62.60        16.77 o                         
 -21   1   6        984.14       1082.33        43.78 o                         
 -19   1   6         48.55         35.89        14.05 o                         
 -17   1   6        331.18        341.66        11.82 o                         
 -15   1   6         56.21         50.24         7.86 o                         
 -13   1   6       1335.64       1341.31        12.37 o                         
 -11   1   6       1340.07       1406.54        13.26 o                         
  -9   1   6      10319.89      10245.14        58.91 o                         
  -7   1   6        522.18        465.23        11.36 o                         
  -5   1   6         37.62         84.37         5.25 o                         
  -3   1   6       1466.16       1455.67        19.17 o                         
  -1   1   6        316.66        322.74         9.33 o                         
   1   1   6       2252.56       2297.17        22.90 o                         
   3   1   6       1685.71       1775.07        14.77 o                         
   5   1   6       1903.27       1697.63        23.29 o                         
   7   1   6       2860.02       2818.99        19.83 o                         
   9   1   6         21.47         24.40         6.10 o                         
  11   1   6       1480.30       1489.52        15.42 o                         
  13   1   6         25.71         23.58         8.25 o                         
  15   1   6       1366.81       1382.63        25.51 o                         
  17   1   6        275.89        270.85        16.61 o                         
  19   1   6         10.92         24.98        15.33 o                         
  21   1   6        970.23       1008.21        27.21 o                         
  23   1   6        662.39        692.58        25.36 o                         
  25   1   6         21.56         30.26        16.17 o                         
  27   1   6         38.52         17.69        28.72 o                         
  29   1   6         32.59         38.46        53.64 o                         
 -30   2   6          5.50         47.26        28.51 o                         
 -28   2   6         91.81         62.86        16.43 o                         
 -26   2   6          0.38        -11.04        15.60 o                         
 -24   2   6        906.08        918.89        26.54 o                         
 -22   2   6        258.69        280.73        17.91 o                         
 -20   2   6          1.48          1.53        10.06 o                         
 -18   2   6        232.60        219.27        11.72 o                         
 -16   2   6        359.53        378.05        12.49 o                         
 -14   2   6        247.70        303.27         8.97 o                         
 -12   2   6        762.66        787.08        11.24 o                         
 -10   2   6       2355.42       2428.65        17.96 o                         
  -8   2   6       2904.36       2953.64        34.96 o                         
  -6   2   6        516.03        597.00        10.19 o                         
  -4   2   6       9465.00       9397.48        31.77 o                         
  -2   2   6         84.71         77.09         3.99 o                         
   0   2   6      12509.26      12305.91        44.75 o                         
   2   2   6        960.84       1088.15         9.31 o                         
   4   2   6       5411.99       5487.92        60.31 o                         
   6   2   6       1805.11       1728.64        17.14 o                         
   8   2   6        900.70        864.30        10.72 o                         
  10   2   6         40.34         50.64         4.90 o                         
  12   2   6         34.22         46.15         8.23 o                         
  14   2   6        750.74        764.28        20.99 o                         
  16   2   6        143.34        137.53        13.74 o                         
  18   2   6        765.37        717.23        22.03 o                         
  20   2   6       2136.41       2212.47       221.90 o                         
  22   2   6        531.40        518.69        33.54 o                         
  24   2   6         34.76         49.26        22.72 o                         
  26   2   6         14.06         30.47        23.74 o                         
  28   2   6         52.84        132.73        31.48 o                         
 -29   3   6         50.74        -26.32        26.32 o                         
 -27   3   6          1.59         19.17        29.43 o                         
 -25   3   6        206.27        219.13        28.30 o                         
 -23   3   6        240.58        257.11        17.91 o                         
 -21   3   6          5.46         -3.79        13.07 o                         
 -19   3   6       1086.69       1080.03        19.90 o                         
 -17   3   6         42.22         41.33         9.82 o                         
 -15   3   6         25.77         30.39         8.75 o                         
 -13   3   6         60.63         55.72         7.08 o                         
 -11   3   6        652.36        646.49        11.12 o                         
  -9   3   6       1038.31       1161.62        13.55 o                         
  -7   3   6         61.83         53.88         6.49 o                         
  -5   3   6       3063.37       3081.50        23.09 o                         
  -3   3   6        418.10        389.03         7.97 o                         
  -1   3   6       1948.28       2219.49        13.23 o                         
   1   3   6        412.21        443.68        11.85 o                         
   3   3   6        462.60        394.69        10.31 o                         
   5   3   6         40.25         50.05         5.76 o                         
   7   3   6         92.90         61.44         4.45 o                         
   9   3   6        621.62        692.10        10.82 o                         
  11   3   6         20.80         10.31         8.20 o                         
  13   3   6        118.63        104.77         9.38 o                         
  15   3   6       1479.59       1529.69        27.00 o                         
  17   3   6       1576.45       1596.93        47.92 o                         
  19   3   6       2478.88       2254.98        57.42 o                         
  21   3   6        143.25        138.61        26.78 o                         
  23   3   6         53.57         70.82        23.37 o                         
  25   3   6         88.29         64.96        28.45 o                         
  27   3   6         75.63        -26.32        30.75 o                         
 -28   4   6          0.43          6.69        25.43 o                         
 -26   4   6         42.13        106.92        28.60 o                         
 -24   4   6          0.92          1.16        14.39 o                         
 -22   4   6         18.24         -1.87        15.56 o                         
 -20   4   6          5.43         19.71        13.61 o                         
 -18   4   6          5.27          3.32        14.39 o                         
 -16   4   6        378.92        346.11        17.68 o                         
 -14   4   6        809.27        841.80        17.44 o                         
 -12   4   6         94.94         91.81         9.95 o                         
 -10   4   6         36.78         39.04         9.50 o                         
  -8   4   6        311.75        288.98        11.55 o                         
  -6   4   6         75.75         65.38         6.82 o                         
  -4   4   6       1479.60       1507.77        13.62 o                         
  -2   4   6       6845.29       6885.12        37.92 o                         
   0   4   6        168.52        161.68         6.87 o                         
   2   4   6        593.28        570.71        12.36 o                         
   4   4   6        209.53        259.28        16.08 o                         
   6   4   6        632.93        628.66        15.42 o                         
   8   4   6        866.08        837.05        15.01 o                         
  10   4   6        721.59        718.58        20.09 o                         
  12   4   6       2162.70       2187.55        41.88 o                         
  14   4   6         38.56         19.39        20.58 o                         
  16   4   6        911.19        920.24        40.54 o                         
  18   4   6       1602.20       1799.24        53.14 o                         
  20   4   6        232.34        254.15        30.45 o                         
  22   4   6          7.83         20.27        25.38 o                         
  24   4   6         27.95         13.77        30.67 o                         
  26   4   6         19.60        -25.97        25.97 o                         
 -27   5   6         93.26         78.68        22.18 o                         
 -25   5   6         18.97         13.50        14.44 o                         
 -23   5   6         65.09         97.51        18.58 o                         
 -21   5   6          5.54         30.81        16.21 o                         
 -19   5   6         82.98         50.00        16.34 o                         
 -17   5   6        348.14        311.06        15.93 o                         
 -15   5   6        370.51        340.93        17.02 o                         
 -13   5   6         12.69         12.86        10.23 o                         
 -11   5   6         82.76         78.93        15.46 o                         
  -9   5   6         98.89        113.86        14.92 o                         
  -7   5   6          0.05         -9.67        14.49 o                         
  -5   5   6       3583.56       3525.81       131.76 o                         
  -3   5   6          2.65         21.27        15.25 o                         
  -1   5   6         29.47         20.06         7.65 o                         
   1   5   6        286.69        241.09        13.82 o                         
   3   5   6         88.87         96.37         8.93 o                         
   5   5   6        703.31        685.84        19.18 o                         
   7   5   6       1124.34       1097.44        19.95 o                         
   9   5   6       1811.89       1817.60        30.21 o                         
  11   5   6       1630.48       1748.47        30.75 o                         
  13   5   6        294.88        327.70        19.37 o                         
  15   5   6       2177.87       2181.45        54.16 o                         
  17   5   6        441.78        509.71        35.51 o                         
  19   5   6        250.75        301.09        34.63 o                         
  21   5   6          0.32         41.60        27.36 o                         
  23   5   6         15.68        -23.98        23.98 o                         
 -24   6   6         34.07         60.16        22.15 o                         
 -22   6   6         24.10         40.34        46.81 o                         
 -20   6   6         13.40         15.23        16.40 o                         
 -18   6   6          0.04         -1.88        18.89 o                         
 -16   6   6         15.63         28.34        28.72 o                         
 -14   6   6         97.77        132.54        17.46 o                         
 -12   6   6       1477.53       1586.12        33.78 o                         
 -10   6   6        261.77        242.91        20.57 o                         
  -8   6   6        455.89        427.57        22.06 o                         
  -6   6   6        401.96        388.26        40.51 o                         
  -4   6   6       2164.92       2109.44        68.91 o                         
  -2   6   6         63.56         88.52        25.11 o                         
   0   6   6        181.50        202.31        15.00 o                         
   2   6   6         66.95         81.80        14.10 o                         
   4   6   6        211.90        184.20        15.89 o                         
   6   6   6         56.19         36.67        14.19 o                         
   8   6   6        475.26        475.04        21.77 o                         
  10   6   6        592.08        594.72        22.69 o                         
  12   6   6        188.66        185.90        18.09 o                         
  14   6   6         97.56         76.03        18.16 o                         
  16   6   6         47.39         53.87        36.68 o                         
  18   6   6          1.62        -14.81        24.85 o                         
  20   6   6          0.08        -25.05        25.05 o                         
  22   6   6          2.56        -25.83        25.83 o                         
 -19   7   6         29.69         -8.08        31.74 o                         
 -17   7   6         49.84         50.51        30.79 o                         
 -15   7   6          4.32         34.39        27.89 o                         
 -13   7   6         15.13         13.39        16.38 o                         
 -11   7   6        358.50        449.47        24.98 o                         
  -9   7   6         44.65          8.67        17.14 o                         
  -7   7   6         29.05         34.13        17.20 o                         
  -5   7   6          0.41          8.77        28.12 o                         
  -3   7   6        248.26        237.84        27.87 o                         
  -1   7   6        413.40        476.77        33.71 o                         
   1   7   6         13.07         15.66        21.81 o                         
   3   7   6          5.31         17.64        15.00 o                         
   5   7   6         50.19         28.64        14.35 o                         
   7   7   6         52.39         47.71        14.99 o                         
   9   7   6        234.07        197.64        30.11 o                         
  11   7   6         39.61         57.59        17.85 o                         
  13   7   6          1.65         25.49        16.49 o                         
  15   7   6          0.21         15.78        29.31 o                         
  17   7   6         10.98        -28.44        28.44 o                         
 -14   8   6        173.31        203.21        35.85 o                         
 -12   8   6         60.97         61.12        18.89 o                         
 -10   8   6        165.60        130.75        39.76 o                         
  -8   8   6         81.68         98.49        33.55 o                         
  -6   8   6         54.99         55.73        30.75 o                         
  -4   8   6          0.07        -27.48        27.48 o                         
  -2   8   6        124.60        128.37        27.77 o                         
   0   8   6        250.42        268.00        32.23 o                         
   2   8   6        151.15        109.08        27.08 o                         
   4   8   6          0.08          3.32        28.26 o                         
   6   8   6         10.93        -14.51        18.04 o                         
   8   8   6          9.96        -22.89        35.97 o                         
  10   8   6         45.41         22.30        18.98 o                         
  12   8   6         20.37         42.25        18.30 o                         
  14   8   6        175.64        149.53        35.54 o                         
 -31   1   7          3.06          8.94        26.87 o                         
 -29   1   7         36.92         47.43        14.87 o                         
 -27   1   7        124.65        143.64        18.75 o                         
 -25   1   7        128.01        106.99        16.76 o                         
 -23   1   7        614.65        667.08        41.75 o                         
 -21   1   7       1716.22       1695.83        31.63 o                         
 -19   1   7        112.50         80.78        14.23 o                         
 -17   1   7       1058.86       1051.74        27.55 o                         
 -15   1   7        461.36        398.55         9.85 o                         
 -13   1   7         42.32         34.54         6.35 o                         
 -11   1   7       4122.74       4475.21        29.20 o                         
  -9   1   7       5245.95       5727.96        27.11 o                         
  -7   1   7        171.06        244.75         7.21 o                         
  -5   1   7       3537.59       3508.34        34.16 o                         
  -3   1   7        375.22        431.01         7.33 o                         
  -1   1   7       3340.98       3492.65        16.81 o                         
   1   1   7          2.09         13.43         4.49 o                         
   3   1   7       5013.74       4756.35        48.31 o                         
   5   1   7       6059.99       6826.71        59.59 o                         
   7   1   7       4998.11       5247.05        29.80 o                         
   9   1   7       3879.16       4355.85        29.27 o                         
  11   1   7       1212.27       1443.09        13.22 o                         
  13   1   7         97.98         80.16         9.94 o                         
  15   1   7        152.51        135.72        17.20 o                         
  17   1   7          5.68        -14.41        14.66 o                         
  19   1   7          2.21        -10.34        16.08 o                         
  21   1   7          0.00         -9.19        15.26 o                         
  23   1   7        131.03         69.87        17.62 o                         
  25   1   7          1.06         11.17        15.10 o                         
  27   1   7          6.52         48.70        16.61 o                         
  29   1   7         32.24         69.51        27.04 o                         
 -30   2   7         28.25          2.26        21.48 o                         
 -28   2   7          0.00        -13.77        31.02 o                         
 -26   2   7        156.64        158.62        19.58 o                         
 -24   2   7        548.88        599.80        23.27 o                         
 -22   2   7        368.27        373.49        19.72 o                         
 -20   2   7         85.09         48.66        14.68 o                         
 -18   2   7         30.19         30.51         9.85 o                         
 -16   2   7        367.78        382.42        22.03 o                         
 -14   2   7          2.12          3.44         6.45 o                         
 -12   2   7       2072.62       2038.94        19.90 o                         
 -10   2   7        248.24        224.33        11.63 o                         
  -8   2   7       1145.80       1249.90        21.42 o                         
  -6   2   7       5424.89       5435.73        37.32 o                         
  -4   2   7         58.44         74.51         4.99 o                         
  -2   2   7      11528.96      12287.44        50.35 o                         
   0   2   7        723.07        721.88         7.54 o                         
   2   2   7      11259.38      11937.27        39.86 o                         
   4   2   7      10893.16      11484.56        57.98 o                         
   6   2   7       5946.19       6065.73        32.16 o                         
   8   2   7        346.39        335.71         8.17 o                         
  10   2   7       1503.80       1639.71        21.83 o                         
  12   2   7        188.51        174.15        10.10 o                         
  14   2   7         15.09         19.38         8.63 o                         
  16   2   7        847.10        790.81        43.37 o                         
  18   2   7        665.23        642.65        33.53 o                         
  20   2   7        593.14        535.88        35.60 o                         
  22   2   7       1237.04       1221.49        45.98 o                         
  24   2   7          1.16         -7.78        22.89 o                         
  26   2   7         33.77         -7.19        21.02 o                         
  28   2   7         52.07         22.46        25.81 o                         
 -29   3   7          3.87        130.32        25.65 o                         
 -27   3   7         57.44         67.54        29.10 o                         
 -25   3   7        263.67        296.18        31.17 o                         
 -23   3   7          1.00         -0.23        24.77 o                         
 -21   3   7         43.39         57.86        14.96 o                         
 -19   3   7          6.64         -2.71        10.17 o                         
 -17   3   7         68.18         74.61        11.16 o                         
 -15   3   7         45.30         29.22         8.78 o                         
 -13   3   7        165.13        146.66         7.97 o                         
 -11   3   7       1691.20       1747.64        19.95 o                         
  -9   3   7        460.36        473.54        13.62 o                         
  -7   3   7       1830.98       1811.23        16.93 o                         
  -5   3   7        184.92        142.85        14.35 o                         
  -3   3   7      10021.64       9825.88        24.37 o                         
  -1   3   7         27.93         42.46         5.25 o                         
   1   3   7         69.54        109.38         6.91 o                         
   3   3   7       1375.68       1379.34        25.23 o                         
   5   3   7       4537.21       5070.98        30.07 o                         
   7   3   7         24.21         21.91         6.05 o                         
   9   3   7        232.41        177.86        12.38 o                         
  11   3   7       1524.12       1625.37        20.07 o                         
  13   3   7        227.90        195.15        10.65 o                         
  15   3   7       1430.39       1400.39        27.21 o                         
  17   3   7       2783.42       2688.00        60.04 o                         
  19   3   7        673.75        784.40        41.05 o                         
  21   3   7        575.39        540.65        37.82 o                         
  23   3   7        309.48        293.15        32.01 o                         
  25   3   7          0.28        -14.76        25.90 o                         
  27   3   7          0.61         26.10        28.37 o                         
 -26   4   7        138.13        146.70        26.61 o                         
 -24   4   7         83.82         89.21        27.14 o                         
 -22   4   7        181.10        142.24        29.03 o                         
 -20   4   7         19.17         26.59        13.28 o                         
 -18   4   7        157.86        151.85        22.65 o                         
 -16   4   7         47.50         39.89        13.95 o                         
 -14   4   7        182.70        191.10        13.70 o                         
 -12   4   7          0.01         -2.25        10.22 o                         
 -10   4   7        501.00        467.82        13.69 o                         
  -8   4   7        564.48        594.54        14.31 o                         
  -6   4   7        460.60        518.63        10.64 o                         
  -4   4   7       1189.85       1306.66        14.69 o                         
  -2   4   7       1205.20       1209.10        14.99 o                         
   0   4   7        528.38        535.67        15.65 o                         
   2   4   7        224.49        240.45        11.75 o                         
   4   4   7        150.38        110.23        15.46 o                         
   6   4   7        595.48        585.54        15.44 o                         
   8   4   7        218.68        207.49        10.51 o                         
  10   4   7        161.11        124.82         9.99 o                         
  12   4   7        421.16        369.19        24.87 o                         
  14   4   7       1934.31       1937.50        49.92 o                         
  16   4   7        448.93        456.25        32.27 o                         
  18   4   7       2372.57       2455.84        61.79 o                         
  20   4   7          0.44         -0.34        27.62 o                         
  22   4   7         16.26         56.90        27.17 o                         
  24   4   7          7.85         -3.30        28.03 o                         
  26   4   7         22.43         55.60        28.90 o                         
 -25   5   7         85.38         62.15        18.06 o                         
 -23   5   7          1.20          2.68        16.30 o                         
 -21   5   7          1.58         13.18        15.55 o                         
 -19   5   7         34.37         29.60        14.37 o                         
 -17   5   7        147.42        127.64        16.94 o                         
 -15   5   7        250.81        269.04        32.63 o                         
 -13   5   7         14.33          2.60        11.64 o                         
 -11   5   7        520.35        484.34        27.75 o                         
  -9   5   7         79.13         91.38        14.88 o                         
  -7   5   7       1106.31       1150.82        46.16 o                         
  -5   5   7       1743.04       1806.70        66.26 o                         
  -3   5   7          5.75         11.76        13.85 o                         
  -1   5   7         59.46         45.79        11.20 o                         
   1   5   7         57.53         61.82        11.43 o                         
   3   5   7         21.75         29.85         8.66 o                         
   5   5   7        366.30        401.88        33.12 o                         
   7   5   7       1135.73       1124.26        25.72 o                         
   9   5   7        848.80        757.12        39.77 o                         
  11   5   7         45.49         27.98        14.07 o                         
  13   5   7        441.33        441.20        20.66 o                         
  15   5   7          0.02         20.08        26.07 o                         
  17   5   7       1272.13       1427.09        50.45 o                         
  19   5   7        194.05        228.58        33.56 o                         
  21   5   7         72.08         66.99        26.92 o                         
  23   5   7          6.56         39.78        24.60 o                         
 -24   6   7         31.83         50.52        25.28 o                         
 -22   6   7          3.37         42.55        44.91 o                         
 -20   6   7         51.88         96.69        20.70 o                         
 -18   6   7          9.77         19.62        29.22 o                         
 -16   6   7         39.49         22.66        28.69 o                         
 -14   6   7         85.25         61.22        17.83 o                         
 -12   6   7          4.11          9.58        17.53 o                         
 -10   6   7        205.65        186.28        28.41 o                         
  -8   6   7        133.78        106.19        18.33 o                         
  -6   6   7        441.40        373.26        25.17 o                         
  -4   6   7        701.61        691.80        34.07 o                         
  -2   6   7         21.10         28.53        25.20 o                         
   0   6   7        274.77        246.73        26.78 o                         
   2   6   7        534.47        529.49        19.48 o                         
   4   6   7         50.72         21.09        13.91 o                         
   6   6   7          0.06        -14.46        14.46 o                         
   8   6   7         61.18         80.31        16.45 o                         
  10   6   7        160.73        165.26        17.70 o                         
  12   6   7        143.50        151.75        25.10 o                         
  14   6   7         44.86         48.52        17.62 o                         
  16   6   7          3.53        -20.86        26.55 o                         
  18   6   7        694.63        739.39        39.13 o                         
  20   6   7          6.04          8.70        26.94 o                         
  22   6   7         60.51         57.95        27.87 o                         
 -19   7   7         48.02         48.00        33.37 o                         
 -17   7   7        223.37        216.20        32.68 o                         
 -15   7   7         69.51        116.37        26.28 o                         
 -13   7   7          0.00         13.20        18.58 o                         
 -11   7   7        184.43        161.42        18.91 o                         
  -9   7   7          1.14          3.98        13.96 o                         
  -7   7   7        426.81        366.66        22.91 o                         
  -5   7   7         47.26         37.69        23.79 o                         
  -3   7   7          2.81          9.02        27.72 o                         
  -1   7   7         53.19         28.29        27.32 o                         
   1   7   7        176.35        217.32        30.83 o                         
   3   7   7        135.20        126.92        24.68 o                         
   5   7   7         55.59         39.44        17.46 o                         
   7   7   7         89.84         88.46        18.29 o                         
   9   7   7         32.31         41.97        17.14 o                         
  11   7   7          0.04         -6.88        17.63 o                         
  13   7   7         41.13         43.68        17.16 o                         
  15   7   7         14.50         -4.11        27.04 o                         
  17   7   7        153.95        151.04        30.82 o                         
 -12   8   7         63.11        108.57        25.85 o                         
 -10   8   7        106.29         49.43        20.92 o                         
  -8   8   7        134.06        113.18        31.22 o                         
  -6   8   7        565.06        567.42        42.27 o                         
  -4   8   7         64.53         71.91        25.60 o                         
  -2   8   7         32.70         66.63        30.16 o                         
   0   8   7        135.31        146.67        31.62 o                         
   2   8   7         29.37         53.79        24.03 o                         
   4   8   7          0.00         10.80        27.07 o                         
   6   8   7         19.20          1.80        26.85 o                         
   8   8   7        133.07        168.63        20.76 o                         
  10   8   7          4.99         10.94        18.00 o                         
  12   8   7         13.75         -4.77        16.56 o                         
 -30   0   8         24.73         76.00        24.56 o                         
 -28   0   8          1.51         27.79        22.37 o                         
 -26   0   8        429.70        372.59        28.92 o                         
 -24   0   8        168.21        182.96        24.23 o                         
 -22   0   8       1614.97       1647.97        46.13 o                         
 -20   0   8         59.21         54.00        19.04 o                         
 -18   0   8        226.35        204.45        20.82 o                         
 -16   0   8         15.94         11.56        16.36 o                         
 -14   0   8         38.38         35.19        15.21 o                         
 -12   0   8        125.23        253.16        12.01 o                         
 -10   0   8       3167.47       3551.39        30.59 o                         
  -8   0   8      19840.05      20010.46        67.08 o                         
  -6   0   8      22045.63      23220.18       254.81 o                         
  -4   0   8      12354.15      13515.24        73.97 o                         
  -2   0   8       1194.59       1093.19        30.80 o                         
   0   0   8        150.32        142.92        12.20 o                         
   2   0   8      15083.90      15795.83       158.65 o                         
   4   0   8       9270.38       8923.69        63.18 o                         
   6   0   8         64.16         70.27         8.07 o                         
   8   0   8       5784.24       6299.29        87.31 o                         
  10   0   8       1352.40       1254.64        19.94 o                         
  12   0   8          4.19         -6.36        10.50 o                         
  14   0   8        962.93        847.67        17.81 o                         
  16   0   8       1557.91       1423.49        40.23 o                         
  18   0   8       3255.75       3163.22        59.37 o                         
  20   0   8        182.52        219.73        26.65 o                         
  22   0   8         56.08         59.71        26.73 o                         
  24   0   8          3.18          3.18        22.74 o                         
  26   0   8          0.04        -22.89        22.89 o                         
  28   0   8          5.56        -26.09        26.09 o                         
  30   0   8          0.98        -14.26        27.93 o                         
 -31   1   8          3.69         36.17        22.08 o                         
 -29   1   8          9.13         22.63        33.19 o                         
 -27   1   8         92.06         69.25        15.67 o                         
 -25   1   8        793.10        789.69        26.12 o                         
 -23   1   8         39.92         29.05        17.35 o                         
 -21   1   8        210.68        222.93        28.93 o                         
 -19   1   8        256.67        242.05        17.51 o                         
 -17   1   8         27.58         34.64        12.23 o                         
 -15   1   8         80.16         75.32        12.63 o                         
 -13   1   8        262.02        269.44         8.50 o                         
 -11   1   8        430.88        419.55        11.35 o                         
  -9   1   8         80.62         99.43         7.13 o                         
  -7   1   8        292.35        317.30        10.73 o                         
  -5   1   8       2933.64       3061.18        40.92 o                         
  -3   1   8        314.38        374.65         7.47 o                         
  -1   1   8       1342.23       1387.31        11.71 o                         
   1   1   8        379.78        486.08         9.07 o                         
   3   1   8       1359.23       1384.27        15.22 o                         
   5   1   8       6053.47       6335.45        58.45 o                         
   7   1   8       2414.18       2566.61        17.76 o                         
   9   1   8       1205.58       1065.81        11.39 o                         
  11   1   8        222.92        205.03         8.56 o                         
  13   1   8        104.67         81.85        10.43 o                         
  15   1   8        828.90        762.43        21.91 o                         
  17   1   8        443.34        410.58        25.10 o                         
  19   1   8          1.66         -9.26        15.48 o                         
  21   1   8         27.12          2.87        16.92 o                         
  23   1   8        242.20        238.17        20.99 o                         
  25   1   8        115.63        106.23        17.65 o                         
  27   1   8         81.53         42.27        16.65 o                         
  29   1   8         22.89        -24.01        24.01 o                         
 -28   2   8          0.15         47.29        28.78 o                         
 -26   2   8         62.91         93.28        18.63 o                         
 -24   2   8        174.98        162.46        17.85 o                         
 -22   2   8        468.41        459.57        21.19 o                         
 -20   2   8         41.98         37.02        13.65 o                         
 -18   2   8        916.75        869.73        23.22 o                         
 -16   2   8          2.15          1.55         8.71 o                         
 -14   2   8       2410.43       2235.37        19.20 o                         
 -12   2   8        831.24        889.01        14.27 o                         
 -10   2   8        966.40       1013.65        18.73 o                         
  -8   2   8        109.12        138.63         5.49 o                         
  -6   2   8        348.18        295.35         6.55 o                         
  -4   2   8       9247.11       9495.14       114.09 o                         
  -2   2   8        266.40        304.86         6.73 o                         
   0   2   8        225.80        235.40         6.39 o                         
   2   2   8       5243.73       5400.50        33.81 o                         
   4   2   8        775.59       1027.91        21.26 o                         
   6   2   8        863.53        929.10        13.95 o                         
   8   2   8          0.07         19.56         6.73 o                         
  10   2   8         19.18         17.76        14.34 o                         
  12   2   8        156.56        155.08         9.88 o                         
  14   2   8         43.20         28.12         9.95 o                         
  16   2   8       4654.80       4543.35        67.66 o                         
  18   2   8          0.83         13.01        15.77 o                         
  20   2   8        212.11        151.08        27.84 o                         
  22   2   8          0.13        -30.06        30.06 o                         
  24   2   8         37.31         50.72        25.08 o                         
  26   2   8          9.09         36.33        24.02 o                         
  28   2   8         73.00        178.62        27.88 o                         
 -27   3   8          0.04         47.10        24.23 o                         
 -25   3   8        141.62        144.05        27.69 o                         
 -23   3   8        118.33         93.08        27.08 o                         
 -21   3   8        765.82        726.02        35.25 o                         
 -19   3   8          4.62         12.08         9.91 o                         
 -17   3   8        208.49        205.42        18.49 o                         
 -15   3   8         27.07         30.55         9.21 o                         
 -13   3   8         27.43         25.52         9.27 o                         
 -11   3   8        429.82        494.10        15.03 o                         
  -9   3   8        191.54        199.57        11.19 o                         
  -7   3   8        887.65        915.18        13.17 o                         
  -5   3   8        159.73        158.72         7.31 o                         
  -3   3   8       1277.09       1310.88        11.65 o                         
  -1   3   8       4271.79       4506.24        20.29 o                         
   1   3   8       3644.40       3766.86        31.58 o                         
   3   3   8       8406.98       8724.06        47.50 o                         
   5   3   8        482.28        470.02        16.07 o                         
   7   3   8       1701.04       1872.56        33.42 o                         
   9   3   8          2.49         10.96        13.27 o                         
  11   3   8        515.06        486.02        17.23 o                         
  13   3   8          8.53          5.79         8.81 o                         
  15   3   8       1884.77       1920.70        32.27 o                         
  17   3   8          0.00          0.07        22.12 o                         
  19   3   8         59.75         69.60        28.08 o                         
  21   3   8          7.15        -26.41        30.27 o                         
  23   3   8         32.04          5.63        24.45 o                         
  25   3   8          0.08        -24.53        24.53 o                         
  27   3   8         11.77        -25.48        25.48 o                         
 -26   4   8         16.82         24.21        22.21 o                         
 -24   4   8        112.24        106.36        27.10 o                         
 -22   4   8          5.10         -7.58        20.19 o                         
 -20   4   8         19.48         38.96        13.90 o                         
 -18   4   8         31.44         16.51        12.93 o                         
 -16   4   8       2354.15       2355.11        79.36 o                         
 -14   4   8        173.28        195.91        28.95 o                         
 -12   4   8         58.45         40.80        12.41 o                         
 -10   4   8          4.56          1.82         7.46 o                         
  -8   4   8         76.16         61.13         7.20 o                         
  -6   4   8        307.84        281.79         8.95 o                         
  -4   4   8       1107.18       1139.34        16.95 o                         
  -2   4   8        522.29        581.14        19.56 o                         
   0   4   8          8.36         -0.42         6.12 o                         
   2   4   8       1020.92       1021.13        19.72 o                         
   4   4   8         14.12         25.10         9.26 o                         
   6   4   8       1270.52       1268.99        21.47 o                         
   8   4   8         24.84         31.30        10.40 o                         
  10   4   8          8.33          2.50         9.16 o                         
  12   4   8        205.77        190.14        15.19 o                         
  14   4   8        739.31        781.41        37.48 o                         
  16   4   8         87.32         96.32        26.01 o                         
  18   4   8          6.26         14.98        26.53 o                         
  20   4   8        306.82        333.18        35.98 o                         
  22   4   8         42.82          6.13        29.18 o                         
  24   4   8          0.05        -30.81        30.81 o                         
 -25   5   8         44.30         58.83        26.46 o                         
 -23   5   8         46.54         65.55        18.17 o                         
 -21   5   8         27.12         26.92        16.32 o                         
 -19   5   8          0.07        -12.46        15.44 o                         
 -17   5   8         44.38         41.86        25.39 o                         
 -15   5   8        369.91        395.09        20.64 o                         
 -13   5   8        172.87        171.20        18.20 o                         
 -11   5   8         23.56          9.39        15.74 o                         
  -9   5   8         79.55         97.14        15.08 o                         
  -7   5   8         42.84         35.46        15.25 o                         
  -5   5   8       1537.52       1503.95        29.49 o                         
  -3   5   8       1782.72       1786.03        44.86 o                         
  -1   5   8        517.83        545.02        28.17 o                         
   1   5   8          5.85         -0.23        11.39 o                         
   3   5   8        156.21        149.85         9.86 o                         
   5   5   8        359.57        317.34        16.83 o                         
   7   5   8       1069.57       1031.09        25.21 o                         
   9   5   8        286.44        251.38        25.48 o                         
  11   5   8         80.11         78.60        15.25 o                         
  13   5   8        184.74        173.02        18.49 o                         
  15   5   8        318.82        363.69        31.93 o                         
  17   5   8         50.85         36.79        30.40 o                         
  19   5   8        112.62        130.54        33.30 o                         
  21   5   8          8.32         10.29        28.81 o                         
  23   5   8          4.40        -23.50        23.50 o                         
 -22   6   8          0.00          6.44        30.76 o                         
 -20   6   8         19.60         12.44        28.82 o                         
 -18   6   8          3.06         18.21        27.07 o                         
 -16   6   8         39.55         30.65        27.85 o                         
 -14   6   8        322.40        460.62        97.14 o                         
 -12   6   8        388.19        366.66        30.59 o                         
 -10   6   8        163.67        121.59        17.57 o                         
  -8   6   8        222.65        201.68        19.08 o                         
  -6   6   8        228.63        173.22        32.64 o                         
  -4   6   8          8.38          8.43        16.42 o                         
  -2   6   8         15.24         28.36        22.64 o                         
   0   6   8         85.10         67.83        23.33 o                         
   2   6   8         56.97         55.56        24.94 o                         
   4   6   8         93.08         63.29        13.89 o                         
   6   6   8        178.31        166.39        15.83 o                         
   8   6   8        104.46        110.77        16.23 o                         
  10   6   8          1.06         12.44        14.63 o                         
  12   6   8         42.27         35.30        13.23 o                         
  14   6   8        248.36        230.79        30.10 o                         
  16   6   8         42.68         83.18        27.28 o                         
  18   6   8          0.04        -11.28        22.97 o                         
  20   6   8          0.78         27.59        31.63 o                         
  22   6   8         48.25        139.64        33.33 o                         
 -17   7   8          1.07         36.61        27.53 o                         
 -15   7   8         38.94         33.26        26.30 o                         
 -13   7   8         59.58         54.97        18.96 o                         
 -11   7   8         71.98         96.42        20.77 o                         
  -9   7   8         59.20         72.95        19.83 o                         
  -7   7   8        234.41        190.04        22.16 o                         
  -5   7   8          0.33        -26.07        26.07 o                         
  -3   7   8        157.41        146.95        30.16 o                         
  -1   7   8          5.02          7.39        26.25 o                         
   1   7   8          0.01          5.13        26.67 o                         
   3   7   8        318.00        352.39        33.49 o                         
   5   7   8         14.28          0.23        26.39 o                         
   7   7   8        186.20        135.97        17.87 o                         
   9   7   8          4.24          9.87        18.21 o                         
  11   7   8        182.28        224.08        19.63 o                         
  13   7   8        182.71        152.76        20.13 o                         
  15   7   8          5.27         37.14        26.23 o                         
  17   7   8          8.12         17.90        25.38 o                         
 -12   8   8         73.07         83.23        33.27 o                         
 -10   8   8         49.81         40.29        20.28 o                         
  -8   8   8          4.55          1.91        28.11 o                         
  -6   8   8        217.73        211.61        36.13 o                         
  -4   8   8          1.88         37.15        24.99 o                         
  -2   8   8         14.97         44.50        29.82 o                         
   0   8   8         95.56        137.19        31.75 o                         
   2   8   8          2.25         51.44        23.83 o                         
   4   8   8         12.25         30.21        30.09 o                         
   6   8   8          3.88         -6.07        26.09 o                         
   8   8   8          5.89         44.31        27.16 o                         
  10   8   8         37.90         33.45        18.92 o                         
  12   8   8          0.08        -37.26        37.26 o                         
 -31   1   9          0.09        -26.51        26.51 o                         
 -29   1   9          0.64         53.36        23.82 o                         
 -27   1   9          6.85         12.64        13.45 o                         
 -25   1   9         42.65         17.04        16.23 o                         
 -23   1   9        260.92        285.11        20.01 o                         
 -21   1   9         84.09         99.02        16.86 o                         
 -19   1   9         58.05         43.25        13.71 o                         
 -17   1   9        126.34        102.37        14.38 o                         
 -15   1   9        251.58        273.72        15.08 o                         
 -13   1   9       2709.00       2547.83        31.05 o                         
 -11   1   9       5209.58       5150.70        31.76 o                         
  -9   1   9        254.76        212.62        13.39 o                         
  -7   1   9       4420.32       4328.93        31.74 o                         
  -5   1   9       1317.90       1514.46        17.32 o                         
  -3   1   9       5070.65       5310.47        44.91 o                         
  -1   1   9       2722.34       2784.26        19.58 o                         
   1   1   9       7196.25       7921.16       107.22 o                         
   3   1   9        756.28        862.14        13.32 o                         
   5   1   9       1750.59       1875.16        19.06 o                         
   7   1   9        946.17       1057.32        12.62 o                         
   9   1   9       1403.44       1549.61        17.07 o                         
  11   1   9         56.99         48.42         8.54 o                         
  13   1   9       1328.41       1350.62        26.25 o                         
  15   1   9       1041.08        933.42        20.26 o                         
  17   1   9        639.57        558.29        23.17 o                         
  19   1   9        130.92        134.72        17.59 o                         
  21   1   9         37.49         39.36        26.54 o                         
  23   1   9          3.45         -8.80        17.81 o                         
  25   1   9          3.20         36.28        14.12 o                         
  27   1   9         56.37        103.66        30.36 o                         
 -30   2   9         10.69         20.65        20.49 o                         
 -28   2   9          0.20         13.39        19.32 o                         
 -26   2   9        289.62        319.50        30.42 o                         
 -24   2   9        629.65        655.91        34.88 o                         
 -22   2   9        549.08        561.05        22.35 o                         
 -20   2   9        418.66        398.29        18.75 o                         
 -18   2   9       1305.37       1274.69        26.74 o                         
 -16   2   9       1812.35       1819.80        25.92 o                         
 -14   2   9          6.19          7.95        11.58 o                         
 -12   2   9        142.23        144.44        11.40 o                         
 -10   2   9        633.84        621.36        11.41 o                         
  -8   2   9        574.42        559.52        12.11 o                         
  -6   2   9          8.51          3.21         4.78 o                         
  -4   2   9        254.43        231.19         8.10 o                         
  -2   2   9       7277.88       7607.98        29.53 o                         
   0   2   9         72.91         63.76         5.37 o                         
   2   2   9        497.55        557.45         8.46 o                         
   4   2   9         78.33         58.92         7.57 o                         
   6   2   9        487.13        547.56        27.25 o                         
   8   2   9       1161.90       1244.19        30.32 o                         
  10   2   9       2487.12       2526.36        42.85 o                         
  12   2   9         34.25         23.92         9.12 o                         
  14   2   9        217.33        218.36        12.94 o                         
  16   2   9       2144.29       2184.49        59.61 o                         
  18   2   9        264.92        220.46        30.79 o                         
  20   2   9         64.91         91.26        27.14 o                         
  22   2   9          0.10         24.89        29.29 o                         
  24   2   9         23.54          2.69        24.59 o                         
  26   2   9          5.98         -0.31        29.22 o                         
 -27   3   9        227.37        304.11        32.94 o                         
 -25   3   9        200.22        185.67        31.18 o                         
 -23   3   9        368.07        394.09        34.37 o                         
 -21   3   9        400.52        389.36        51.16 o                         
 -19   3   9        326.79        317.76        17.34 o                         
 -17   3   9        220.21        220.69        12.72 o                         
 -15   3   9        982.53       1001.84        47.01 o                         
 -13   3   9         63.69         70.31        12.00 o                         
 -11   3   9         43.90         46.51        11.07 o                         
  -9   3   9        517.66        536.81        15.32 o                         
  -7   3   9         58.45         46.12         7.10 o                         
  -5   3   9        859.42        842.51        13.96 o                         
  -3   3   9        513.03        533.05         8.64 o                         
  -1   3   9         92.99        111.56         6.59 o                         
   1   3   9       1454.33       1564.64        15.12 o                         
   3   3   9       1218.49       1287.26        18.84 o                         
   5   3   9       2365.11       2202.97        23.23 o                         
   7   3   9       2364.89       2451.79        39.73 o                         
   9   3   9        658.46        623.99        23.37 o                         
  11   3   9          0.40         -3.89        11.36 o                         
  13   3   9        277.31        290.94        17.50 o                         
  15   3   9       1675.68       1630.95        31.66 o                         
  17   3   9          0.66        -16.43        16.43 o                         
  19   3   9        547.31        516.13        38.53 o                         
  21   3   9         95.37         77.54        28.66 o                         
  23   3   9        186.35        141.73        28.34 o                         
  25   3   9         75.69        121.09        31.41 o                         
 -26   4   9        164.87        256.21        30.77 o                         
 -24   4   9         21.07         18.67        24.65 o                         
 -22   4   9          1.28          7.95        22.53 o                         
 -20   4   9          0.00         -3.70        14.46 o                         
 -18   4   9        110.29        107.58        22.83 o                         
 -16   4   9        119.97        106.43        23.43 o                         
 -14   4   9       2273.39       2362.23        70.71 o                         
 -12   4   9          5.42         10.58        15.44 o                         
 -10   4   9        456.13        433.90        14.38 o                         
  -8   4   9        397.49        415.29        13.78 o                         
  -6   4   9       1076.65       1121.30        21.40 o                         
  -4   4   9       2356.07       2372.93        28.01 o                         
  -2   4   9        865.63        799.03        29.33 o                         
   0   4   9         10.53         31.50        10.21 o                         
   2   4   9         95.48        112.95        13.74 o                         
   4   4   9        327.04        332.11        18.68 o                         
   6   4   9        140.32        120.71        11.81 o                         
   8   4   9        300.11        299.23        14.52 o                         
  10   4   9        934.63        941.39        17.85 o                         
  12   4   9          0.06          1.79        13.02 o                         
  14   4   9         54.57         33.05        23.03 o                         
  16   4   9         14.23          9.82        27.42 o                         
  18   4   9         13.12        -10.93        28.02 o                         
  20   4   9        319.69        292.62        35.51 o                         
  22   4   9          8.94         -1.09        27.69 o                         
  24   4   9         33.33         76.55        27.31 o                         
 -25   5   9         90.57        166.95        29.75 o                         
 -23   5   9         74.71        108.45        28.19 o                         
 -21   5   9          4.67         25.86        18.43 o                         
 -19   5   9          3.31         18.28        22.25 o                         
 -17   5   9         67.39        119.09        17.53 o                         
 -15   5   9          4.13         -2.38        29.62 o                         
 -13   5   9        473.03        553.45        23.32 o                         
 -11   5   9         15.88         -7.65        16.41 o                         
  -9   5   9        163.48        172.24        17.31 o                         
  -7   5   9        809.86        841.17        24.39 o                         
  -5   5   9         29.38         30.65        15.16 o                         
  -3   5   9          0.31         11.00        15.46 o                         
  -1   5   9         35.86         32.26        18.00 o                         
   1   5   9          1.05          3.67        10.65 o                         
   3   5   9         10.59         23.66         9.01 o                         
   5   5   9         74.86         68.80        11.82 o                         
   7   5   9        825.71        794.67        33.89 o                         
   9   5   9          3.44         -8.44        13.94 o                         
  11   5   9        148.00        175.14        30.60 o                         
  13   5   9         65.35         65.97        19.43 o                         
  15   5   9        853.35        808.39        39.75 o                         
  17   5   9         92.80        116.07        30.56 o                         
  19   5   9        699.03        790.13        45.91 o                         
  21   5   9         30.14         -8.92        32.19 o                         
  23   5   9          1.96         24.31        30.03 o                         
 -20   6   9         24.36         23.00        30.25 o                         
 -18   6   9          1.12         28.24        29.60 o                         
 -16   6   9        190.72        178.62        31.21 o                         
 -14   6   9         92.51        102.74        32.99 o                         
 -12   6   9         26.75         25.25        17.12 o                         
 -10   6   9        501.68        490.29        34.46 o                         
  -8   6   9         90.62        121.77        20.62 o                         
  -6   6   9        969.60       1000.76        73.34 o                         
  -4   6   9        213.76        194.10        19.15 o                         
  -2   6   9        863.06        821.90        36.27 o                         
   0   6   9        286.37        313.40        27.70 o                         
   2   6   9         67.35         64.85        23.93 o                         
   4   6   9         44.39         43.80        22.75 o                         
   6   6   9        375.69        276.71        28.56 o                         
   8   6   9         41.15         32.32        16.86 o                         
  10   6   9         19.29         24.65        15.88 o                         
  12   6   9        164.48        138.54        17.44 o                         
  14   6   9          1.15          0.16        24.79 o                         
  16   6   9         12.34         -6.11        24.39 o                         
  18   6   9         43.83         30.41        27.01 o                         
  20   6   9          0.49          3.02        25.40 o                         
 -17   7   9          9.22         40.01        26.61 o                         
 -15   7   9         28.66         29.88        30.36 o                         
 -13   7   9        148.77        137.47        20.15 o                         
 -11   7   9         22.71          5.02        20.86 o                         
  -9   7   9        248.19        202.00        24.41 o                         
  -7   7   9        489.59        485.86        26.56 o                         
  -5   7   9         16.08          6.14        27.18 o                         
  -3   7   9          0.10        -13.67        26.90 o                         
  -1   7   9        211.79        165.89        28.61 o                         
   1   7   9        335.19        288.54        31.41 o                         
   3   7   9        186.79        162.10        29.07 o                         
   5   7   9         47.36         40.40        26.43 o                         
   7   7   9         27.60          8.54        26.97 o                         
   9   7   9         67.58         87.02        18.03 o                         
  11   7   9          0.00         -1.06        15.27 o                         
  13   7   9         42.35         84.45        28.32 o                         
  15   7   9         40.70         51.60        27.82 o                         
 -12   8   9          1.01         43.70        31.90 o                         
 -10   8   9        115.76         96.66        28.47 o                         
  -8   8   9         81.25        117.16        31.40 o                         
  -6   8   9        610.44        605.08        43.46 o                         
  -4   8   9         10.89          2.20        23.81 o                         
  -2   8   9        152.06        121.05        30.96 o                         
   0   8   9        141.71        137.45        31.47 o                         
   2   8   9         18.32          9.52        23.14 o                         
   4   8   9         10.61        -25.13        28.31 o                         
   6   8   9         11.71         31.41        30.19 o                         
   8   8   9        173.27        193.74        32.31 o                         
  10   8   9          3.67         80.22        31.58 o                         
  12   8   9          7.77         -1.34        50.45 o                         
 -30   0  10         66.76         89.68        24.60 o                         
 -28   0  10         90.31         71.90        25.71 o                         
 -26   0  10         54.79         45.60        23.31 o                         
 -24   0  10         83.09         48.72        20.88 o                         
 -22   0  10        385.67        398.52        27.54 o                         
 -20   0  10        216.88        223.10        25.80 o                         
 -18   0  10       4276.29       4379.73        64.69 o                         
 -16   0  10        988.97       1005.31        32.76 o                         
 -14   0  10        136.72        138.73        19.05 o                         
 -12   0  10         44.54         45.53        15.89 o                         
 -10   0  10       2314.85       2229.82        39.42 o                         
  -8   0  10        774.73        843.99        25.61 o                         
  -6   0  10         85.64        189.32        16.25 o                         
  -4   0  10       2601.54       2794.23        79.29 o                         
  -2   0  10      19384.18      17992.43        90.43 o                         
   0   0  10      10014.98      10237.50        69.36 o                         
   2   0  10      16947.69      18004.43       135.18 o                         
   4   0  10        339.66        359.04        19.89 o                         
   6   0  10        559.59        480.69        14.18 o                         
   8   0  10       4685.68       4955.51        76.21 o                         
  10   0  10        556.17        525.08        29.39 o                         
  12   0  10       3308.45       3311.41        54.64 o                         
  14   0  10       1649.51       1579.04        30.14 o                         
  16   0  10        977.90        981.36        38.15 o                         
  18   0  10         28.25         37.52        21.12 o                         
  20   0  10        533.98        514.39        36.14 o                         
  22   0  10        504.39        496.59        37.94 o                         
  24   0  10         31.92         28.56        27.21 o                         
  26   0  10         53.40         83.55        21.64 o                         
  28   0  10          6.56         -5.82        29.60 o                         
 -29   1  10          1.07        -11.53        32.77 o                         
 -27   1  10         11.14        -16.78        16.78 o                         
 -25   1  10        145.58        163.25        18.44 o                         
 -23   1  10        112.54        141.79        19.13 o                         
 -21   1  10        648.50        644.66        23.52 o                         
 -19   1  10        155.09        157.40        16.45 o                         
 -17   1  10         14.68          8.13        13.12 o                         
 -15   1  10        144.30        155.22        15.77 o                         
 -13   1  10       1593.82       1593.62        26.11 o                         
 -11   1  10        287.84        346.35        14.70 o                         
  -9   1  10        292.33        304.42        15.94 o                         
  -7   1  10        145.55        150.28         8.26 o                         
  -5   1  10         20.34         14.62         5.39 o                         
  -3   1  10        132.14        109.31         6.79 o                         
  -1   1  10        100.76        151.53         7.53 o                         
   1   1  10         26.86         32.05         5.96 o                         
   3   1  10        249.69        257.49        14.64 o                         
   5   1  10        512.49        552.51        18.45 o                         
   7   1  10        353.71        340.67        10.53 o                         
   9   1  10        689.87        766.83        14.34 o                         
  11   1  10        241.24        236.02        10.77 o                         
  13   1  10         43.39         41.40        12.88 o                         
  15   1  10       1291.95       1285.69        23.98 o                         
  17   1  10        575.09        528.46        22.54 o                         
  19   1  10        446.92        413.45        22.37 o                         
  21   1  10        548.36        552.48        36.01 o                         
  23   1  10         91.24        100.59        39.26 o                         
  25   1  10         51.01         45.74        15.91 o                         
  27   1  10         52.99         58.60        27.33 o                         
 -30   2  10         26.88        -25.98        25.98 o                         
 -28   2  10         10.51         -4.07        28.52 o                         
 -26   2  10          0.00        -13.91        13.91 o                         
 -24   2  10        158.06        198.94        18.62 o                         
 -22   2  10         33.04         46.34        16.56 o                         
 -20   2  10         74.97         63.25        14.81 o                         
 -18   2  10       1632.34       1536.16        44.32 o                         
 -16   2  10       2095.32       2191.98        32.35 o                         
 -14   2  10       2844.80       2692.72        67.40 o                         
 -12   2  10         57.27         61.08        11.58 o                         
 -10   2  10        516.10        579.05        23.18 o                         
  -8   2  10         34.85         55.04         6.97 o                         
  -6   2  10       6469.94       6524.70       115.82 o                         
  -4   2  10        765.68        795.11        11.13 o                         
  -2   2  10        436.55        395.01         7.21 o                         
   0   2  10        698.31        678.26        10.69 o                         
   2   2  10       1428.35       1323.67        13.63 o                         
   4   2  10        292.96        339.53        13.66 o                         
   6   2  10        988.88        996.83        33.21 o                         
   8   2  10        180.74        171.94        12.73 o                         
  10   2  10          5.17         13.12        15.28 o                         
  12   2  10        313.05        293.87        22.10 o                         
  14   2  10         36.15         23.00        12.52 o                         
  16   2  10        519.53        557.85        17.58 o                         
  18   2  10        178.21        157.49        29.55 o                         
  20   2  10        240.42        242.58        32.11 o                         
  22   2  10          6.13        -24.94        24.94 o                         
  24   2  10         37.05        -22.06        32.20 o                         
  26   2  10         40.94        139.36        30.76 o                         
 -27   3  10          0.61         41.02        30.63 o                         
 -25   3  10          5.88         23.98        28.55 o                         
 -23   3  10         66.32         97.58        27.53 o                         
 -21   3  10         71.48         43.37        13.43 o                         
 -19   3  10        283.82        286.76        28.45 o                         
 -17   3  10       1752.38       1669.75        29.68 o                         
 -15   3  10        130.98        162.05        22.37 o                         
 -13   3  10       3295.55       3355.85        36.98 o                         
 -11   3  10         41.54         22.35        10.67 o                         
  -9   3  10        681.71        660.68        38.66 o                         
  -7   3  10         29.51         17.27         9.84 o                         
  -5   3  10        176.95        198.50        11.64 o                         
  -3   3  10         43.95         41.52         6.93 o                         
  -1   3  10        663.57        613.02        12.29 o                         
   1   3  10        571.38        620.79        10.98 o                         
   3   3  10        855.69        890.75        14.13 o                         
   5   3  10          0.53          0.02         8.20 o                         
   7   3  10        187.34        239.88        19.20 o                         
   9   3  10        539.91        498.18        23.89 o                         
  11   3  10         90.08         85.56        16.31 o                         
  13   3  10        404.73        382.92        19.89 o                         
  15   3  10       1469.21       1487.03        31.90 o                         
  17   3  10        305.82        313.04        20.40 o                         
  19   3  10          3.06         -2.75        30.15 o                         
  21   3  10        203.86        169.27        29.85 o                         
  23   3  10         37.66         49.10        30.74 o                         
  25   3  10         30.72        -20.51        26.52 o                         
 -26   4  10         53.44         51.33        30.62 o                         
 -24   4  10        307.00        400.06        34.74 o                         
 -22   4  10          7.67         19.38        22.02 o                         
 -20   4  10         41.10         42.57        24.97 o                         
 -18   4  10          0.01         -9.18        22.27 o                         
 -16   4  10        462.46        485.32        28.66 o                         
 -14   4  10       1587.17       1508.39        28.32 o                         
 -12   4  10       1231.14       1177.03        24.86 o                         
 -10   4  10       2215.77       2352.02        38.73 o                         
  -8   4  10          7.28          5.34        11.49 o                         
  -6   4  10       1002.37        965.42        20.96 o                         
  -4   4  10         69.74         48.87        19.02 o                         
  -2   4  10        573.66        560.32        26.52 o                         
   0   4  10        377.16        374.62        14.97 o                         
   2   4  10        131.51        151.62        16.83 o                         
   4   4  10       1121.04       1173.55        30.39 o                         
   6   4  10       1065.16       1080.82        29.46 o                         
   8   4  10          5.76         17.32        14.93 o                         
  10   4  10         52.47         64.17        12.74 o                         
  12   4  10        134.04        155.90        11.52 o                         
  14   4  10          6.03        -23.67        23.67 o                         
  16   4  10          1.06         11.09        23.86 o                         
  18   4  10         27.37         32.26        29.42 o                         
  20   4  10         23.27         26.92        25.71 o                         
  22   4  10        190.67        213.32        35.75 o                         
  24   4  10         36.46        -12.29        30.86 o                         
 -25   5  10         14.89         -4.42        25.12 o                         
 -23   5  10         25.83         -8.98        25.81 o                         
 -21   5  10          2.99        -18.33        18.33 o                         
 -19   5  10         80.25        109.68        22.51 o                         
 -17   5  10         26.46          6.61        17.19 o                         
 -15   5  10        216.66        220.62        31.95 o                         
 -13   5  10        675.60        646.95        23.60 o                         
 -11   5  10        710.72        777.68        25.85 o                         
  -9   5  10       1676.15       1678.94        32.00 o                         
  -7   5  10        137.78        112.34        16.32 o                         
  -5   5  10         39.07         25.74        14.47 o                         
  -3   5  10         80.97         93.49        16.43 o                         
  -1   5  10          9.68          4.34        14.94 o                         
   1   5  10        320.33        339.59        22.36 o                         
   3   5  10        440.11        410.78        26.41 o                         
   5   5  10         86.30        130.28        20.04 o                         
   7   5  10        374.85        411.70        26.97 o                         
   9   5  10         92.56        130.83        17.72 o                         
  11   5  10          2.11         -1.18        16.03 o                         
  13   5  10          7.28         -3.95        16.58 o                         
  15   5  10        148.56        117.71        29.38 o                         
  17   5  10        280.40        295.51        36.21 o                         
  19   5  10          8.02        -12.28        28.19 o                         
  21   5  10        108.79         24.74        30.51 o                         
 -20   6  10          2.47          7.31        26.24 o                         
 -18   6  10        273.39        252.27        36.71 o                         
 -16   6  10        306.89        333.47        38.17 o                         
 -14   6  10         94.04        120.38        35.94 o                         
 -12   6  10         26.70         41.13        16.28 o                         
 -10   6  10         80.87         50.39        17.55 o                         
  -8   6  10        726.95        701.44        27.09 o                         
  -6   6  10         59.54         84.34        18.25 o                         
  -4   6  10        259.86        205.46        18.63 o                         
  -2   6  10        798.22        822.37        38.11 o                         
   0   6  10        101.80        115.09        13.86 o                         
   2   6  10         83.23        111.79        23.08 o                         
   4   6  10         59.65         62.85        24.61 o                         
   6   6  10        381.91        358.32        32.24 o                         
   8   6  10          0.03          3.09        15.50 o                         
  10   6  10         94.11         91.23        19.30 o                         
  12   6  10        152.64        159.40        17.44 o                         
  14   6  10         32.77         67.26        27.34 o                         
  16   6  10         50.45        108.28        30.57 o                         
  18   6  10         53.83        145.21        29.00 o                         
  20   6  10         52.31         11.30        29.60 o                         
 -15   7  10         30.94         -7.17        28.06 o                         
 -13   7  10        109.58         97.93        19.89 o                         
 -11   7  10         32.54         69.32        21.62 o                         
  -9   7  10        236.22        220.81        22.38 o                         
  -7   7  10        339.83        323.49        49.89 o                         
  -5   7  10        159.78        141.40        30.31 o                         
  -3   7  10        429.01        403.74        36.53 o                         
  -1   7  10         32.93         62.25        27.46 o                         
   1   7  10        158.76        129.13        29.79 o                         
   3   7  10         18.20         32.73        24.94 o                         
   5   7  10         99.69         39.12        28.68 o                         
   7   7  10        310.61        308.18        33.91 o                         
   9   7  10         33.84         43.01        28.68 o                         
  11   7  10        502.56        473.09        23.28 o                         
  13   7  10         20.88         40.20        29.28 o                         
  15   7  10        164.21         87.48        27.19 o                         
 -12   8  10         13.89         62.03        32.14 o                         
 -10   8  10          5.30        -30.30        31.82 o                         
  -8   8  10         36.59         51.56        34.25 o                         
  -6   8  10        132.12        139.66        35.80 o                         
  -4   8  10          2.69         45.22        30.10 o                         
  -2   8  10         28.15         39.70        25.41 o                         
   0   8  10          6.42         47.78        26.35 o                         
   2   8  10          2.86         45.58        30.66 o                         
   4   8  10         11.73         -5.56        26.62 o                         
   6   8  10         27.21         22.24        31.12 o                         
   8   8  10         32.54         66.26        32.88 o                         
  10   8  10         25.94         93.87        30.88 o                         
  12   8  10         10.08        -21.12        23.46 o                         
 -29   1  11          5.50         59.80        23.52 o                         
 -27   1  11         78.37         87.52        24.35 o                         
 -25   1  11          1.28        -14.75        14.75 o                         
 -23   1  11        353.30        431.83        21.40 o                         
 -21   1  11        255.74        212.32        18.15 o                         
 -19   1  11        209.53        172.97        16.59 o                         
 -17   1  11       2625.01       2658.54        36.47 o                         
 -15   1  11       4245.75       4148.59        42.23 o                         
 -13   1  11         16.34         78.99        25.82 o                         
 -11   1  11        227.23        257.38        14.00 o                         
  -9   1  11          0.12         -0.17        14.63 o                         
  -7   1  11        537.83        625.49        20.34 o                         
  -5   1  11        654.78        731.07        16.86 o                         
  -3   1  11        788.38        766.11        11.49 o                         
  -1   1  11        358.95        260.35         8.90 o                         
   1   1  11         82.88         66.75         7.05 o                         
   3   1  11       9261.96       9645.22       178.11 o                         
   5   1  11        382.21        391.92        15.38 o                         
   7   1  11       4901.27       4781.43        31.34 o                         
   9   1  11        884.98        887.37        15.67 o                         
  11   1  11         43.40         23.44         8.81 o                         
  13   1  11       7482.20       7217.93        82.34 o                         
  15   1  11        117.86        109.02        14.00 o                         
  17   1  11        832.71        747.27        46.03 o                         
  19   1  11         88.37        106.53        18.06 o                         
  21   1  11        894.40       1007.02        30.57 o                         
  23   1  11          5.05        -17.71        25.62 o                         
  25   1  11          0.84         16.43        19.59 o                         
  27   1  11        408.79        650.18        40.98 o                         
 -30   2  11         24.44        -25.19        25.19 o                         
 -28   2  11         83.24         91.45        25.26 o                         
 -26   2  11          2.22         -5.50        15.45 o                         
 -24   2  11        136.24        123.46        25.77 o                         
 -22   2  11        252.43        221.88        19.11 o                         
 -20   2  11        196.26        214.41        25.87 o                         
 -18   2  11          7.28         12.58        11.98 o                         
 -16   2  11       1973.81       1934.80        31.55 o                         
 -14   2  11        367.60        378.55        49.40 o                         
 -12   2  11       1319.55       1266.12        24.23 o                         
 -10   2  11        229.74        210.38        12.98 o                         
  -8   2  11        410.46        424.33        10.91 o                         
  -6   2  11        236.57        247.63        10.86 o                         
  -4   2  11        364.70        410.30        10.63 o                         
  -2   2  11       1331.56       1276.58        16.88 o                         
   0   2  11       1890.77       1992.60        17.23 o                         
   2   2  11        894.86       1032.90        13.07 o                         
   4   2  11       1077.14       1167.42        21.43 o                         
   6   2  11        412.29        457.45        16.34 o                         
   8   2  11         95.35         71.99        12.51 o                         
  10   2  11        405.40        388.40        23.23 o                         
  12   2  11          0.47        -13.63        17.34 o                         
  14   2  11        264.63        219.14        14.78 o                         
  16   2  11        843.70        892.53        34.46 o                         
  18   2  11        244.98        263.80        21.31 o                         
  20   2  11        381.95        410.91        39.31 o                         
  22   2  11         13.97          8.22        30.22 o                         
  24   2  11          3.78         57.26        30.52 o                         
  26   2  11        141.77        159.31        29.21 o                         
 -27   3  11        224.52        375.47        32.40 o                         
 -25   3  11        140.32        157.40        26.05 o                         
 -23   3  11         75.13        147.96        29.22 o                         
 -21   3  11          0.35        -14.98        14.98 o                         
 -19   3  11          4.65          3.21        14.56 o                         
 -17   3  11         64.99         84.42        13.71 o                         
 -15   3  11       2945.46       3063.47        37.75 o                         
 -13   3  11       1013.27       1075.36        23.94 o                         
 -11   3  11       2251.48       2348.94        31.45 o                         
  -9   3  11       1308.31       1373.00        23.78 o                         
  -7   3  11        124.22        133.99        12.66 o                         
  -5   3  11        132.00        131.57        11.73 o                         
  -3   3  11         41.92         47.44         7.33 o                         
  -1   3  11        133.09        163.19         9.34 o                         
   1   3  11        473.86        481.34        10.53 o                         
   3   3  11        129.84        124.60        11.26 o                         
   5   3  11        812.25        839.31        26.81 o                         
   7   3  11        928.59        958.42        29.08 o                         
   9   3  11          0.50          0.88        16.02 o                         
  11   3  11         10.65         -5.25        17.32 o                         
  13   3  11        120.45         73.60        21.03 o                         
  15   3  11         30.24         26.65        15.83 o                         
  17   3  11        844.54        811.04        26.02 o                         
  19   3  11        319.67        388.42        35.92 o                         
  21   3  11        102.58         96.94        33.02 o                         
  23   3  11         11.55         15.61        27.30 o                         
  25   3  11         63.52         44.15        32.13 o                         
 -26   4  11        128.96        153.14        30.27 o                         
 -24   4  11        496.97        561.85        39.25 o                         
 -22   4  11         19.97         32.64        22.25 o                         
 -20   4  11         64.12         51.56        23.31 o                         
 -18   4  11        638.90        643.13        33.23 o                         
 -16   4  11        284.15        257.29        25.62 o                         
 -14   4  11        482.30        474.98        19.14 o                         
 -12   4  11         89.21         72.98        11.56 o                         
 -10   4  11       3167.24       3103.76        38.64 o                         
  -8   4  11         53.87         71.00        12.94 o                         
  -6   4  11       1127.83       1201.39        64.01 o                         
  -4   4  11       1545.07       1498.77        40.49 o                         
  -2   4  11         13.87         14.58        17.12 o                         
   0   4  11        114.28        127.26        12.76 o                         
   2   4  11        100.31         97.88        16.82 o                         
   4   4  11        220.08        275.33        20.02 o                         
   6   4  11         55.43         58.06        16.00 o                         
   8   4  11         51.41         92.06        17.42 o                         
  10   4  11        317.06        305.55        21.76 o                         
  12   4  11          0.57        -11.70        11.70 o                         
  14   4  11         53.28         47.26        29.85 o                         
  16   4  11         72.99         29.75        28.49 o                         
  18   4  11        111.02         83.31        26.56 o                         
  20   4  11        116.67        160.65        34.73 o                         
  22   4  11         97.58         77.80        31.83 o                         
 -25   5  11          0.59         20.85        21.67 o                         
 -23   5  11        456.24        506.95        38.82 o                         
 -21   5  11         14.89        -20.96        20.96 o                         
 -19   5  11         20.28          6.53        15.86 o                         
 -17   5  11        127.42        166.60        19.25 o                         
 -15   5  11        294.53        323.77        31.73 o                         
 -13   5  11         60.51         29.09        17.67 o                         
 -11   5  11        119.51        167.03        18.16 o                         
  -9   5  11         42.26         56.52        16.63 o                         
  -7   5  11         40.63         54.61        15.30 o                         
  -5   5  11        232.81        238.34        26.15 o                         
  -3   5  11        637.04        671.89        23.25 o                         
  -1   5  11        544.38        537.10        16.24 o                         
   1   5  11        307.41        297.69        22.01 o                         
   3   5  11         15.41         17.91        12.84 o                         
   5   5  11        640.31        655.70        20.12 o                         
   7   5  11        460.10        432.05        17.78 o                         
   9   5  11         32.61         52.59        22.29 o                         
  11   5  11        294.32        274.51        19.84 o                         
  13   5  11          7.53        -16.31        16.31 o                         
  15   5  11         30.17         14.48        29.40 o                         
  17   5  11        223.07        274.74        34.25 o                         
  19   5  11          0.25         21.44        29.10 o                         
  21   5  11          8.18          3.04        33.93 o                         
 -18   6  11         66.90         83.17        33.15 o                         
 -16   6  11          0.06         46.17        31.31 o                         
 -14   6  11         15.73         41.69        19.68 o                         
 -12   6  11          8.39         -9.91        17.29 o                         
 -10   6  11        129.38         92.95        19.16 o                         
  -8   6  11          2.56        -15.33        18.33 o                         
  -6   6  11         33.11         35.62        16.86 o                         
  -4   6  11          1.38         17.53        16.07 o                         
  -2   6  11        170.48        223.12        16.67 o                         
   0   6  11        159.38        185.90        16.05 o                         
   2   6  11          8.89         10.56        24.02 o                         
   4   6  11          5.15          1.17        23.12 o                         
   6   6  11         81.43        101.80        26.18 o                         
   8   6  11         48.74         28.33        15.86 o                         
  10   6  11          1.48        -17.78        17.78 o                         
  12   6  11         59.15         37.03        15.31 o                         
  14   6  11          1.15        -29.08        29.08 o                         
  16   6  11         31.43         31.93        32.71 o                         
  18   6  11         55.68         57.02        33.25 o                         
 -15   7  11          0.74         -4.33        29.58 o                         
 -13   7  11         35.32          5.71        19.19 o                         
 -11   7  11          1.56        -20.50        21.64 o                         
  -9   7  11        114.95        126.91        21.41 o                         
  -7   7  11         12.65         16.74        30.17 o                         
  -5   7  11          4.84        -25.18        25.18 o                         
  -3   7  11        129.80         99.22        32.05 o                         
  -1   7  11        270.80        268.89        35.50 o                         
   1   7  11        271.87        230.89        31.31 o                         
   3   7  11          7.36         -2.93        20.77 o                         
   5   7  11        319.35        361.90        33.21 o                         
   7   7  11        215.40        258.42        33.86 o                         
   9   7  11         50.19         12.89        25.98 o                         
  11   7  11        109.67        116.70        26.31 o                         
  13   7  11        122.53        108.05        32.26 o                         
  15   7  11         79.07         93.54        27.84 o                         
  -8   8  11          3.83         21.23        32.25 o                         
  -6   8  11        114.70         31.18        23.99 o                         
  -4   8  11        124.54        126.63        34.22 o                         
  -2   8  11         48.25         41.78        34.09 o                         
   0   8  11         47.82         23.13        30.15 o                         
   2   8  11         13.89          4.23        30.22 o                         
   4   8  11         11.29        -12.86        25.37 o                         
   6   8  11          0.22         46.77        29.93 o                         
 -28   0  12         20.66         38.71        24.75 o                         
 -26   0  12        359.99        412.42        31.09 o                         
 -24   0  12         17.17         13.52        22.72 o                         
 -22   0  12         25.71         19.98        21.91 o                         
 -20   0  12        588.17        503.36        29.58 o                         
 -18   0  12       1049.33       1146.88        39.07 o                         
 -16   0  12       4235.95       3977.33        61.20 o                         
 -14   0  12        796.85        759.39        30.90 o                         
 -12   0  12          0.01        -16.96        16.96 o                         
 -10   0  12        208.96        160.17        18.94 o                         
  -8   0  12        212.88        240.54        19.56 o                         
  -6   0  12         24.72         48.43         9.46 o                         
  -4   0  12       1013.91       1080.83        19.92 o                         
  -2   0  12        995.52        981.33        26.79 o                         
   0   0  12       1596.98       1531.27        31.85 o                         
   2   0  12          2.06          2.34        13.77 o                         
   4   0  12        881.05        872.58        28.41 o                         
   6   0  12       3399.45       3178.65        49.90 o                         
   8   0  12          5.24         25.33        17.87 o                         
  10   0  12         71.20         93.53        20.72 o                         
  12   0  12        586.55        569.54        30.29 o                         
  14   0  12       5490.75       5954.28        81.56 o                         
  16   0  12        338.51        275.63        27.89 o                         
  18   0  12       1436.80       1511.73        49.19 o                         
  20   0  12        121.53        112.73        27.46 o                         
  22   0  12         80.06         85.20        28.98 o                         
  24   0  12        750.35        899.76        46.72 o                         
  26   0  12        800.88        902.81        44.29 o                         
 -29   1  12         15.75         -4.36        25.76 o                         
 -27   1  12         10.38         -4.45        14.78 o                         
 -25   1  12        132.96        109.20        17.57 o                         
 -23   1  12        117.91        113.43        16.92 o                         
 -21   1  12         33.97         13.58        15.40 o                         
 -19   1  12         41.41         35.41        14.76 o                         
 -17   1  12        384.82        378.14        19.12 o                         
 -15   1  12         47.67         51.32        13.61 o                         
 -13   1  12        233.64        226.59        24.83 o                         
 -11   1  12         26.37         18.69        11.64 o                         
  -9   1  12       1507.64       1503.97        19.18 o                         
  -7   1  12          0.70          8.06         7.43 o                         
  -5   1  12          0.10         -0.58         6.56 o                         
  -3   1  12        564.35        535.14        12.42 o                         
  -1   1  12        613.07        660.68        12.56 o                         
   1   1  12       1422.21       1485.54        25.41 o                         
   3   1  12       1008.95        969.54        20.20 o                         
   5   1  12       1487.83       1538.09        25.68 o                         
   7   1  12        547.44        519.27        18.19 o                         
   9   1  12        988.50        954.12        23.07 o                         
  11   1  12       1083.81       1065.58        25.89 o                         
  13   1  12        701.49        726.65        24.53 o                         
  15   1  12        226.18        201.77        15.64 o                         
  17   1  12        250.46        254.51        17.33 o                         
  19   1  12         97.36         55.34        18.69 o                         
  21   1  12         17.73         13.93        19.89 o                         
  23   1  12        152.52        166.00        23.89 o                         
  25   1  12        556.09        705.86        47.37 o                         
 -28   2  12         10.15        -24.52        24.52 o                         
 -26   2  12         46.96         40.75        28.51 o                         
 -24   2  12         54.02         79.01        17.21 o                         
 -22   2  12          8.54         11.71        14.89 o                         
 -20   2  12        578.68        521.83        22.02 o                         
 -18   2  12          4.97         -4.49        13.70 o                         
 -16   2  12        263.70        226.91        23.50 o                         
 -14   2  12        827.86        798.72        22.64 o                         
 -12   2  12        207.64        178.92        14.39 o                         
 -10   2  12        112.56        118.39        13.02 o                         
  -8   2  12        136.98        114.99        11.66 o                         
  -6   2  12        733.73        694.95        15.82 o                         
  -4   2  12        291.82        300.95         8.94 o                         
  -2   2  12         21.56         34.62         7.44 o                         
   0   2  12        395.17        450.57        11.78 o                         
   2   2  12        712.65        628.96        13.28 o                         
   4   2  12       2327.00       2295.09        40.82 o                         
   6   2  12       1015.09       1088.61        22.84 o                         
   8   2  12        958.30        916.31        22.55 o                         
  10   2  12       1478.86       1493.58        33.18 o                         
  12   2  12         20.99         19.27        20.70 o                         
  14   2  12       1427.07       1530.03        28.13 o                         
  16   2  12          2.17         -7.52        16.52 o                         
  18   2  12        118.71        157.38        20.08 o                         
  20   2  12        119.99        112.81        29.28 o                         
  22   2  12          2.24        -24.35        28.59 o                         
  24   2  12          1.96        -34.43        34.43 o                         
 -25   3  12        231.54        260.24        28.79 o                         
 -23   3  12        179.70        130.08        19.14 o                         
 -21   3  12        320.85        331.13        18.65 o                         
 -19   3  12         19.79         30.30        14.86 o                         
 -17   3  12          7.97         14.70        14.32 o                         
 -15   3  12         47.54         61.13        14.60 o                         
 -13   3  12         91.80         99.36        14.35 o                         
 -11   3  12         15.63         15.35        13.33 o                         
  -9   3  12        533.80        509.26        26.37 o                         
  -7   3  12        449.97        422.34        16.73 o                         
  -5   3  12       1208.75       1172.24        22.90 o                         
  -3   3  12       1792.06       1799.25        21.57 o                         
  -1   3  12        805.87        844.77        18.23 o                         
   1   3  12       1337.00       1355.06        22.27 o                         
   3   3  12        398.83        340.13        15.28 o                         
   5   3  12         76.05         43.96        11.89 o                         
   7   3  12        567.29        522.88        26.01 o                         
   9   3  12        741.89        734.31        29.81 o                         
  11   3  12        504.12        475.38        27.99 o                         
  13   3  12          4.90         -8.29        15.35 o                         
  15   3  12         14.51         -0.06        28.68 o                         
  17   3  12        385.26        426.12        22.57 o                         
  19   3  12        110.18        104.67        21.01 o                         
  21   3  12         15.49         -6.44        23.68 o                         
  23   3  12         18.12         -2.50        31.67 o                         
 -24   4  12          4.93         27.11        26.24 o                         
 -22   4  12         14.28         18.53        23.27 o                         
 -20   4  12         13.18        -14.65        21.51 o                         
 -18   4  12          0.20          5.46        23.13 o                         
 -16   4  12        143.57        106.37        22.10 o                         
 -14   4  12        631.31        636.64        32.13 o                         
 -12   4  12        132.46        138.91        16.19 o                         
 -10   4  12        119.75        110.54        15.25 o                         
  -8   4  12        186.78        176.80        18.29 o                         
  -6   4  12        161.34        194.14        22.47 o                         
  -4   4  12        744.59        719.07        31.20 o                         
  -2   4  12        947.20        946.78        22.80 o                         
   0   4  12        352.39        350.44        17.37 o                         
   2   4  12        310.10        325.42        21.24 o                         
   4   4  12         26.08         37.93        15.54 o                         
   6   4  12         29.44         24.08        15.17 o                         
   8   4  12       1015.99        986.92        32.06 o                         
  10   4  12          0.65         -2.23        15.78 o                         
  12   4  12         32.83         10.25        13.87 o                         
  14   4  12          0.06         -8.17        23.83 o                         
  16   4  12          4.26         15.01        26.73 o                         
  18   4  12         63.32         65.02        31.78 o                         
  20   4  12         45.42         50.44        28.46 o                         
  22   4  12         25.22         20.60        33.59 o                         
 -23   5  12          1.21         20.19        25.26 o                         
 -21   5  12        156.80        138.34        25.26 o                         
 -19   5  12          0.04         -3.26        18.91 o                         
 -17   5  12         77.63        105.68        30.04 o                         
 -15   5  12        201.25        193.40        20.10 o                         
 -13   5  12        343.76        317.61        30.40 o                         
 -11   5  12        560.54        526.92        30.16 o                         
  -9   5  12         99.86         77.14        15.34 o                         
  -7   5  12        723.06        668.72        23.58 o                         
  -5   5  12       1974.02       1964.95        35.21 o                         
  -3   5  12        447.02        460.86        38.09 o                         
  -1   5  12        387.65        342.58        14.62 o                         
   1   5  12          2.19         -3.18        12.31 o                         
   3   5  12         11.37          7.76        12.20 o                         
   5   5  12        106.34        119.91        14.51 o                         
   7   5  12         73.26         77.42        13.82 o                         
   9   5  12        751.26        721.87        33.63 o                         
  11   5  12        102.41        129.10        19.72 o                         
  13   5  12         37.62         54.91        30.44 o                         
  15   5  12          6.18        -11.47        25.21 o                         
  17   5  12         98.25         70.46        30.42 o                         
  19   5  12         14.34        -27.59        32.76 o                         
 -18   6  12        114.01         78.27        27.40 o                         
 -16   6  12         20.66         29.37        26.78 o                         
 -14   6  12          0.91         18.95        31.87 o                         
 -12   6  12        422.64        432.04        23.93 o                         
 -10   6  12         68.84         71.38        19.53 o                         
  -8   6  12         79.14         79.40        18.22 o                         
  -6   6  12        212.72        205.92        18.43 o                         
  -4   6  12         33.52         55.52        17.63 o                         
  -2   6  12        308.72        309.05        18.20 o                         
   0   6  12         11.88        -23.82        23.82 o                         
   2   6  12         93.00         92.42        27.76 o                         
   4   6  12        502.74        504.36        31.75 o                         
   6   6  12        206.10        178.27        25.28 o                         
   8   6  12         41.66         48.57        22.90 o                         
  10   6  12          2.47         -2.72        17.55 o                         
  12   6  12        107.44        140.14        20.87 o                         
  14   6  12         37.62         45.26        24.41 o                         
  16   6  12         87.57        169.55        27.96 o                         
  18   6  12        257.32        311.11        39.24 o                         
 -13   7  12         74.10         78.03        29.43 o                         
 -11   7  12         57.43         47.55        20.33 o                         
  -9   7  12          1.29         27.22        21.28 o                         
  -7   7  12         20.11         36.41        19.69 o                         
  -5   7  12          0.85         23.68        27.04 o                         
  -3   7  12        150.62        174.98        28.45 o                         
  -1   7  12         11.63         15.42        25.65 o                         
   1   7  12         32.29         12.53        20.58 o                         
   3   7  12         28.01         51.98        28.55 o                         
   5   7  12         99.35         73.68        23.38 o                         
   7   7  12         97.44         85.80        25.52 o                         
   9   7  12          2.87         17.28        25.36 o                         
  11   7  12          0.17         -2.72        30.02 o                         
  13   7  12        124.32         92.78        31.18 o                         
 -27   1  13         86.84        136.35        21.00 o                         
 -25   1  13         60.36         44.11        15.79 o                         
 -23   1  13         78.52         66.84        27.80 o                         
 -21   1  13          0.55          8.23        18.74 o                         
 -19   1  13        833.35        765.24        24.21 o                         
 -17   1  13        827.17        833.50        24.30 o                         
 -15   1  13        281.13        263.65        17.09 o                         
 -13   1  13        187.02        213.05        15.65 o                         
 -11   1  13          6.90         -3.34         8.60 o                         
  -9   1  13         32.76         18.78         8.34 o                         
  -7   1  13        124.45        133.89        11.50 o                         
  -5   1  13        779.92        685.99        20.56 o                         
  -3   1  13        601.50        541.87        40.66 o                         
  -1   1  13       1222.38       1229.92        17.41 o                         
   1   1  13       1799.63       1936.53        29.91 o                         
   3   1  13        243.45        211.24        13.49 o                         
   5   1  13        484.36        439.73        17.39 o                         
   7   1  13        730.33        729.62        21.26 o                         
   9   1  13         11.40         25.80        13.23 o                         
  11   1  13        507.72        499.25        21.11 o                         
  13   1  13       4352.58       4240.30        49.35 o                         
  15   1  13       4887.94       4600.52        73.00 o                         
  17   1  13         13.33         13.27        14.25 o                         
  19   1  13        121.48        127.60        25.86 o                         
  21   1  13        157.91        167.74        20.56 o                         
  23   1  13        812.40        977.42        33.62 o                         
  25   1  13         13.66         56.18        29.27 o                         
 -28   2  13          5.57         81.28        22.40 o                         
 -26   2  13          5.44         -0.55        17.15 o                         
 -24   2  13          8.41         17.70        22.08 o                         
 -22   2  13        148.15        137.90        27.45 o                         
 -20   2  13         45.73         55.12        16.17 o                         
 -18   2  13       1550.83       1570.49        31.52 o                         
 -16   2  13        126.07        150.74        15.58 o                         
 -14   2  13         63.81         73.90        13.08 o                         
 -12   2  13        869.04        825.73        22.49 o                         
 -10   2  13        190.85        209.42        14.68 o                         
  -8   2  13        184.62        150.56        10.02 o                         
  -6   2  13        235.44        250.47        12.67 o                         
  -4   2  13        112.40        109.64         7.83 o                         
  -2   2  13        515.65        510.67        12.69 o                         
   0   2  13        504.09        553.03        20.90 o                         
   2   2  13        278.80        287.09        15.00 o                         
   4   2  13        380.81        390.24        16.42 o                         
   6   2  13        985.33        988.02        23.40 o                         
   8   2  13        442.06        483.16        19.45 o                         
  10   2  13        554.75        616.80        23.12 o                         
  12   2  13        507.03        463.82        29.48 o                         
  14   2  13         20.07         24.36        20.21 o                         
  16   2  13         95.00         86.09        18.55 o                         
  18   2  13        243.13        250.72        23.10 o                         
  20   2  13        268.56        319.23        35.92 o                         
  22   2  13          4.32         61.64        34.67 o                         
  24   2  13        128.21        202.92        34.45 o                         
 -25   3  13        148.07        104.46        26.50 o                         
 -23   3  13          9.84         23.00        15.41 o                         
 -21   3  13          0.00         22.03        15.93 o                         
 -19   3  13        524.53        529.15        28.45 o                         
 -17   3  13        354.02        322.01        18.06 o                         
 -15   3  13        174.45        149.54        15.36 o                         
 -13   3  13          0.01         -6.54        13.10 o                         
 -11   3  13         59.78         58.48        13.46 o                         
  -9   3  13       1002.16        959.69        32.82 o                         
  -7   3  13        922.94        933.15        22.69 o                         
  -5   3  13       1386.24       1457.47        25.80 o                         
  -3   3  13          4.18          2.12         8.84 o                         
  -1   3  13        292.34        247.18        11.32 o                         
   1   3  13        694.39        691.88        15.20 o                         
   3   3  13        453.00        461.89        17.32 o                         
   5   3  13       1594.68       1634.28        39.66 o                         
   7   3  13         29.08         33.30        16.77 o                         
   9   3  13         35.20         31.61        19.62 o                         
  11   3  13        693.13        759.92        32.00 o                         
  13   3  13        689.58        676.34        34.66 o                         
  15   3  13        461.93        415.38        21.76 o                         
  17   3  13         43.02         40.28        15.99 o                         
  19   3  13          4.76          4.33        15.69 o                         
  21   3  13         35.67         46.95        30.56 o                         
  23   3  13          9.69         27.88        34.99 o                         
 -24   4  13        124.83        150.56        27.10 o                         
 -22   4  13        117.44         84.35        26.03 o                         
 -20   4  13         70.87         68.79        23.41 o                         
 -18   4  13        558.45        605.87        34.83 o                         
 -16   4  13        119.69        156.87        25.54 o                         
 -14   4  13         15.50          8.54        12.40 o                         
 -12   4  13          1.35          6.67        13.47 o                         
 -10   4  13         22.37         50.73        23.18 o                         
  -8   4  13         53.12         54.40        14.24 o                         
  -6   4  13        208.51        183.97        24.40 o                         
  -4   4  13       1145.13       1122.24        37.94 o                         
  -2   4  13        155.77        139.17        14.51 o                         
   0   4  13        170.20        158.00        25.90 o                         
   2   4  13         12.31         17.05        18.94 o                         
   4   4  13        219.47        210.46        20.03 o                         
   6   4  13         87.77         80.25        19.24 o                         
   8   4  13        428.00        415.20        27.23 o                         
  10   4  13         87.54         95.31        19.13 o                         
  12   4  13        298.77        254.18        23.32 o                         
  14   4  13         19.09        -23.70        23.70 o                         
  16   4  13        138.50        138.93        32.38 o                         
  18   4  13        122.85         97.35        31.97 o                         
  20   4  13          1.27        -12.10        32.10 o                         
 -23   5  13         23.49         52.47        23.30 o                         
 -21   5  13          3.63        -13.76        22.66 o                         
 -19   5  13          8.77         63.62        27.00 o                         
 -17   5  13        167.62        141.48        30.08 o                         
 -15   5  13         10.33         29.04        16.47 o                         
 -13   5  13         95.28         82.44        16.49 o                         
 -11   5  13         12.21         18.77        16.96 o                         
  -9   5  13          9.75          3.70        16.19 o                         
  -7   5  13         72.07         65.59        16.87 o                         
  -5   5  13         88.91         73.54        21.89 o                         
  -3   5  13         26.22         39.51        13.83 o                         
  -1   5  13         81.04         83.45        17.26 o                         
   1   5  13        165.04        138.02        19.26 o                         
   3   5  13          1.46          1.89        17.16 o                         
   5   5  13        761.40        872.52        24.21 o                         
   7   5  13        555.28        633.90        58.16 o                         
   9   5  13        301.03        292.81        28.12 o                         
  11   5  13          0.79        -16.15        16.15 o                         
  13   5  13         29.31          9.66        25.58 o                         
  15   5  13          7.90        -31.31        31.31 o                         
  17   5  13         85.01        158.83        34.27 o                         
  19   5  13          0.16         19.28        34.57 o                         
 -16   6  13         48.15         86.40        30.17 o                         
 -14   6  13         85.08        117.61        20.37 o                         
 -12   6  13        190.64        202.82        21.51 o                         
 -10   6  13          0.02         24.16        16.18 o                         
  -8   6  13        110.50         89.97        18.32 o                         
  -6   6  13         12.45         27.86        18.28 o                         
  -4   6  13        153.29        149.49        19.06 o                         
  -2   6  13         17.83         12.39        27.15 o                         
   0   6  13        175.61        194.17        20.14 o                         
   2   6  13        210.00        233.30        25.88 o                         
   4   6  13        105.68        147.31        29.07 o                         
   6   6  13        116.34         86.47        28.28 o                         
   8   6  13          7.37         21.17        17.88 o                         
  10   6  13          0.10         -3.89        16.37 o                         
  12   6  13         92.84         82.13        31.60 o                         
  14   6  13         45.35         35.18        32.09 o                         
  16   6  13         32.75         16.40        29.54 o                         
 -13   7  13          0.28        -28.66        28.66 o                         
 -11   7  13          3.63        -19.23        19.23 o                         
  -9   7  13          5.90         54.27        19.79 o                         
  -7   7  13          0.40         -1.97        23.04 o                         
  -5   7  13         68.44         92.03        30.28 o                         
  -3   7  13          0.21         -3.78        29.02 o                         
  -1   7  13         46.06         38.82        29.24 o                         
   1   7  13          0.65          0.00        27.84 o                         
   3   7  13         41.96         52.73        23.84 o                         
   5   7  13         13.73         39.18        30.03 o                         
   7   7  13          0.38         12.57        31.56 o                         
   9   7  13        453.50        436.03        38.33 o                         
  11   7  13          0.37         21.05        24.20 o                         
 -26   0  14         32.03         73.88        27.23 o                         
 -24   0  14          4.22        -12.86        21.07 o                         
 -22   0  14         18.54         22.29        21.36 o                         
 -20   0  14        847.03        786.27        36.19 o                         
 -18   0  14       1649.86       1631.94        45.88 o                         
 -16   0  14         19.58          4.21        19.88 o                         
 -14   0  14        228.69        233.26        25.00 o                         
 -12   0  14         99.34        129.73        21.31 o                         
 -10   0  14       2604.24       2530.13        48.30 o                         
  -8   0  14       3031.05       3055.49        49.51 o                         
  -6   0  14        352.09        311.37        14.94 o                         
  -4   0  14       3251.46       3276.99        48.90 o                         
  -2   0  14       3059.80       3134.51        48.30 o                         
   0   0  14       1693.61       1637.49        36.90 o                         
   2   0  14          6.96         36.10        17.28 o                         
   4   0  14       1656.95       1598.39        39.09 o                         
   6   0  14        335.87        323.94        24.32 o                         
   8   0  14        468.66        396.99        27.67 o                         
  10   0  14        379.70        357.80        27.59 o                         
  12   0  14        144.42        192.83        27.42 o                         
  14   0  14       2675.14       2704.75        59.52 o                         
  16   0  14        545.61        523.34        24.79 o                         
  18   0  14         40.51         37.09        25.34 o                         
  20   0  14        917.32        846.01        43.76 o                         
  22   0  14         47.06          7.66        33.60 o                         
  24   0  14         20.06         50.84        35.63 o                         
 -27   1  14        116.33        185.55        22.72 o                         
 -25   1  14         43.22         84.88        28.80 o                         
 -23   1  14         69.00         50.92        29.14 o                         
 -21   1  14         70.80        128.12        17.96 o                         
 -19   1  14          0.71          4.66        14.50 o                         
 -17   1  14          2.39          9.78        13.44 o                         
 -15   1  14          0.01         15.00        14.28 o                         
 -13   1  14        115.63         85.22        14.51 o                         
 -11   1  14        255.83        263.62        12.34 o                         
  -9   1  14          0.62         -2.75         9.40 o                         
  -7   1  14        465.36        480.39        11.98 o                         
  -5   1  14        250.48        207.27        11.32 o                         
  -3   1  14         37.25         36.86        11.18 o                         
  -1   1  14        451.04        465.07        16.69 o                         
   1   1  14       1956.93       1879.04        64.75 o                         
   3   1  14         48.08         68.23        16.25 o                         
   5   1  14        531.50        493.10        19.17 o                         
   7   1  14         71.45         79.12        15.31 o                         
   9   1  14         39.25         43.48        15.54 o                         
  11   1  14        440.16        470.13        27.37 o                         
  13   1  14        531.45        492.27        24.51 o                         
  15   1  14         67.46         76.17        26.68 o                         
  17   1  14          7.38        -10.08        15.55 o                         
  19   1  14         12.90         22.97        17.77 o                         
  21   1  14         53.99         56.29        45.78 o                         
  23   1  14         65.61         23.66        27.64 o                         
 -26   2  14          7.15         58.90        35.51 o                         
 -24   2  14         23.35        -14.58        14.58 o                         
 -22   2  14         54.67         40.99        17.09 o                         
 -20   2  14        563.02        577.90        22.85 o                         
 -18   2  14        179.54        228.01        18.36 o                         
 -16   2  14         62.08         87.82        16.73 o                         
 -14   2  14        246.56        265.84        17.09 o                         
 -12   2  14         27.48         30.96        18.47 o                         
 -10   2  14        196.74        168.26        14.70 o                         
  -8   2  14          3.77        -13.16        19.40 o                         
  -6   2  14       3443.32       3471.00        29.29 o                         
  -4   2  14       2364.38       2325.88        21.14 o                         
  -2   2  14        122.73        166.28         9.91 o                         
   0   2  14        782.57        868.25        33.39 o                         
   2   2  14        320.88        312.52        26.63 o                         
   4   2  14        755.02        792.72        21.79 o                         
   6   2  14        174.37        163.85        15.83 o                         
   8   2  14         10.95          3.59        13.90 o                         
  10   2  14        663.37        671.70        24.40 o                         
  12   2  14        524.21        517.24        33.37 o                         
  14   2  14         15.01         29.06        24.96 o                         
  16   2  14        333.56        314.94        35.74 o                         
  18   2  14          0.15        -17.11        17.11 o                         
  20   2  14        186.07        107.04        35.28 o                         
  22   2  14         35.41         27.41        33.56 o                         
 -25   3  14         14.17        -26.10        26.10 o                         
 -23   3  14          5.29         28.42        22.13 o                         
 -21   3  14        246.22        244.28        19.38 o                         
 -19   3  14          7.33         -1.34        17.11 o                         
 -17   3  14         91.99        109.67        17.17 o                         
 -15   3  14        165.76        140.75        15.58 o                         
 -13   3  14        739.75        787.12        31.09 o                         
 -11   3  14         25.62         17.62        12.34 o                         
  -9   3  14        354.92        288.87        16.82 o                         
  -7   3  14       3107.31       3083.87        46.72 o                         
  -5   3  14        266.31        308.29        20.10 o                         
  -3   3  14        445.13        433.57        17.91 o                         
  -1   3  14         89.67         89.29        10.14 o                         
   1   3  14        135.03        145.34        11.05 o                         
   3   3  14         12.46          3.66        12.64 o                         
   5   3  14       1028.24       1023.34        41.67 o                         
   7   3  14        180.62        127.46        17.25 o                         
   9   3  14          8.93         -2.61        17.89 o                         
  11   3  14       4105.92       3941.75        65.07 o                         
  13   3  14          3.45        -12.13        22.82 o                         
  15   3  14          0.02        -17.25        17.25 o                         
  17   3  14         44.14         71.61        19.28 o                         
  19   3  14          0.36         -9.90        15.07 o                         
  21   3  14         10.82         -6.09        31.14 o                         
 -24   4  14         22.86         40.79        24.97 o                         
 -22   4  14         62.21         71.76        28.05 o                         
 -20   4  14         56.93         36.66        21.37 o                         
 -18   4  14        200.65        284.75        30.08 o                         
 -16   4  14         59.25         12.12        23.11 o                         
 -14   4  14         20.40         11.41        18.48 o                         
 -12   4  14         72.04         63.71        16.04 o                         
 -10   4  14        260.33        314.14        18.25 o                         
  -8   4  14        609.25        554.35        20.67 o                         
  -6   4  14          0.08          0.18        21.06 o                         
  -4   4  14       1719.21       1687.14        54.06 o                         
  -2   4  14        626.41        686.60        22.47 o                         
   0   4  14          0.48         -6.00        11.87 o                         
   2   4  14        200.00        214.16        21.80 o                         
   4   4  14        650.15        587.54        29.07 o                         
   6   4  14         26.49         -4.11        20.32 o                         
   8   4  14         62.70         90.13        20.82 o                         
  10   4  14         26.21         58.80        20.25 o                         
  12   4  14         40.52         29.24        13.03 o                         
  14   4  14         10.15          7.66        17.46 o                         
  16   4  14        146.72        189.64        35.16 o                         
  18   4  14         45.64         43.90        28.28 o                         
  20   4  14         48.13          8.36        33.41 o                         
 -23   5  14         71.13         40.47        22.61 o                         
 -19   5  14          5.34         13.27        27.03 o                         
 -17   5  14        222.35        228.49        34.35 o                         
 -15   5  14         53.50         49.18        28.63 o                         
 -13   5  14        187.60        186.83        25.20 o                         
 -11   5  14        150.21        167.82        18.21 o                         
  -9   5  14         23.25         31.62        22.38 o                         
  -7   5  14          7.56        -13.81        23.03 o                         
  -5   5  14         90.72         92.90        24.61 o                         
  -3   5  14        791.56        752.18        63.18 o                         
  -1   5  14          0.00         -9.50        16.14 o                         
   1   5  14         81.81         83.34        20.03 o                         
   3   5  14         28.31         36.14        18.20 o                         
   5   5  14         97.25         92.88        17.87 o                         
   7   5  14        786.07        830.35        25.78 o                         
   9   5  14        393.63        393.58        30.49 o                         
  11   5  14        118.95        178.66        74.86 o                         
  13   5  14         21.41        -10.76        26.83 o                         
  15   5  14         36.96        -31.07        31.07 o                         
  17   5  14         99.51         70.29        29.61 o                         
 -16   6  14         41.11        -15.49        29.77 o                         
 -14   6  14         25.43         30.83        18.97 o                         
 -12   6  14        209.91        230.86        22.01 o                         
 -10   6  14         31.43         41.19        22.60 o                         
  -8   6  14          2.64         25.64        18.20 o                         
  -6   6  14        132.05        145.99        19.31 o                         
  -4   6  14        173.80        157.32        14.51 o                         
  -2   6  14        106.90        130.76        20.01 o                         
   0   6  14         36.22         21.72        15.32 o                         
   2   6  14          0.41          2.77        14.52 o                         
   4   6  14         78.34         77.54        26.41 o                         
   6   6  14          0.02         -3.21        23.93 o                         
   8   6  14         70.70         89.49        25.94 o                         
  10   6  14          7.33         31.47        54.33 o                         
  12   6  14         16.11         11.49        24.37 o                         
  14   6  14          9.93         15.66        34.26 o                         
  16   6  14         63.96        147.77        39.00 o                         
 -13   7  14          0.36         26.72        24.69 o                         
 -11   7  14         13.65         17.93        30.69 o                         
  -9   7  14         70.91         47.86        41.80 o                         
  -7   7  14         89.56        119.91        19.67 o                         
  -5   7  14         42.06         92.48        17.18 o                         
  -3   7  14         42.27         64.52        25.43 o                         
  -1   7  14         16.81          0.00        21.14 o                         
   1   7  14         16.58         38.55        24.74 o                         
   3   7  14          4.51         41.51        29.57 o                         
   5   7  14          3.72          4.91        28.95 o                         
   7   7  14          7.28        -24.40        24.40 o                         
   9   7  14         80.76         62.41        33.13 o                         
  11   7  14          0.45         18.40        26.34 o                         
 -25   1  15          0.00          5.45        49.67 o                         
 -23   1  15         16.18         21.01        15.52 o                         
 -21   1  15        442.16        446.53        23.02 o                         
 -19   1  15        209.32        181.13        18.32 o                         
 -17   1  15       1129.15       1072.18        43.48 o                         
 -15   1  15          0.39          1.27        14.19 o                         
 -13   1  15         17.54         14.31        10.83 o                         
 -11   1  15        265.69        238.39        13.04 o                         
  -9   1  15        472.49        467.95        14.95 o                         
  -7   1  15       3113.15       3165.34        29.55 o                         
  -5   1  15        656.40        680.17        16.29 o                         
  -3   1  15        384.69        362.65        16.73 o                         
  -1   1  15        513.86        486.06        18.58 o                         
   1   1  15       5085.24       5055.17        47.55 o                         
   3   1  15       1285.52       1234.25        26.54 o                         
   5   1  15       3816.66       3674.10        42.35 o                         
   7   1  15       1419.39       1331.42        29.10 o                         
   9   1  15        155.01        121.37        16.59 o                         
  11   1  15        407.01        367.50        21.58 o                         
  13   1  15       1249.21       1166.53        30.65 o                         
  15   1  15         85.91         88.90        27.80 o                         
  17   1  15        196.70        222.48        28.66 o                         
  19   1  15        161.06        169.03        19.83 o                         
  21   1  15         38.94         15.63        20.98 o                         
  23   1  15          4.01         49.79        29.11 o                         
 -26   2  15         17.14         12.15        24.97 o                         
 -24   2  15         48.45         77.45        22.87 o                         
 -22   2  15         53.41         23.54        15.67 o                         
 -20   2  15         81.41         66.23        16.80 o                         
 -18   2  15        138.18        152.29        32.10 o                         
 -16   2  15        559.93        546.22        58.54 o                         
 -14   2  15         30.80         19.01        13.60 o                         
 -12   2  15        357.74        341.48        18.55 o                         
 -10   2  15         42.67         37.61        12.49 o                         
  -8   2  15        312.87        298.78        24.03 o                         
  -6   2  15       2170.09       2103.39        21.22 o                         
  -4   2  15       3402.43       3365.93        49.42 o                         
  -2   2  15          0.19          5.00        12.28 o                         
   0   2  15        152.52        149.01        13.80 o                         
   2   2  15          3.48         16.07        13.51 o                         
   4   2  15         96.18         95.46        14.75 o                         
   6   2  15        159.79        181.39        20.56 o                         
   8   2  15          0.31          8.95        15.59 o                         
  10   2  15          1.82        -15.07        15.07 o                         
  12   2  15       1268.81       1379.20        45.82 o                         
  14   2  15        541.61        515.06        34.95 o                         
  16   2  15        195.32        225.03        22.25 o                         
  18   2  15        118.75        157.81        22.59 o                         
  20   2  15          2.91        -32.14        32.14 o                         
  22   2  15          4.39        -34.27        34.27 o                         
 -23   3  15         14.78         66.54        20.36 o                         
 -21   3  15        207.00        171.56        17.41 o                         
 -19   3  15          1.18         28.25        15.87 o                         
 -17   3  15        419.23        446.70        25.54 o                         
 -15   3  15        121.54        115.12        16.41 o                         
 -13   3  15          5.65          4.99        14.64 o                         
 -11   3  15        108.80        107.18        20.24 o                         
  -9   3  15          4.03         -8.21        12.98 o                         
  -7   3  15       1108.48       1036.34        24.73 o                         
  -5   3  15          6.56         16.75        10.54 o                         
  -3   3  15        210.39        188.17        15.48 o                         
  -1   3  15        869.69        798.57        30.91 o                         
   1   3  15         94.39        103.10        20.86 o                         
   3   3  15        881.96        889.18        39.71 o                         
   5   3  15        612.84        586.61        21.14 o                         
   7   3  15       2692.87       2399.52       120.73 o                         
   9   3  15       1497.99       1428.17        43.25 o                         
  11   3  15        743.46        767.73        36.30 o                         
  13   3  15        645.41        556.51        34.83 o                         
  15   3  15         14.90         12.15        16.32 o                         
  17   3  15        136.25        143.29        30.99 o                         
  19   3  15         21.04         21.15        32.83 o                         
 -22   4  15        148.21        140.16        32.08 o                         
 -20   4  15         18.34         12.92        22.90 o                         
 -18   4  15         15.88         57.70        25.15 o                         
 -16   4  15        102.79         86.32        24.68 o                         
 -14   4  15          0.89         -7.09        15.10 o                         
 -12   4  15         50.70         37.30        15.32 o                         
 -10   4  15         84.05         82.98        15.44 o                         
  -8   4  15        204.89        210.57        23.37 o                         
  -6   4  15         38.47         37.20        20.27 o                         
  -4   4  15        367.80        364.44        18.14 o                         
  -2   4  15        492.36        560.07        20.51 o                         
   0   4  15         45.72         50.64        13.97 o                         
   2   4  15         14.06          0.11        20.50 o                         
   4   4  15          0.45        -11.63        20.21 o                         
   6   4  15          0.34          6.44        21.92 o                         
   8   4  15        126.64        126.20        22.55 o                         
  10   4  15         60.62         67.32        19.79 o                         
  12   4  15          3.24          1.47        17.84 o                         
  14   4  15         35.27         36.48        31.23 o                         
  16   4  15          0.01         40.83        34.72 o                         
  18   4  15        201.05        252.70        37.38 o                         
 -19   5  15         24.93         32.83        30.61 o                         
 -17   5  15         52.89         82.19        28.86 o                         
 -15   5  15        155.20        156.66        19.00 o                         
 -13   5  15        112.80         72.03        17.78 o                         
 -11   5  15        104.27        102.17        27.81 o                         
  -9   5  15          1.44          0.79        24.22 o                         
  -7   5  15         16.57         44.17        20.64 o                         
  -5   5  15          0.16         -2.90        14.32 o                         
  -3   5  15         38.79         52.64        15.92 o                         
  -1   5  15        174.37        155.70        22.58 o                         
   1   5  15         92.86        133.86        23.54 o                         
   3   5  15         41.03         74.15        19.73 o                         
   5   5  15        262.04        205.23        20.87 o                         
   7   5  15         52.11         24.65        18.04 o                         
   9   5  15        649.78        637.69        24.32 o                         
  11   5  15          6.05        -13.81        23.86 o                         
  13   5  15        206.91        236.90        31.80 o                         
  15   5  15          0.32        -25.98        33.43 o                         
  17   5  15         30.11         14.56        24.60 o                         
 -14   6  15          7.41        -30.00        38.77 o                         
 -12   6  15          7.52         25.58        27.43 o                         
 -10   6  15         46.01         60.23        20.20 o                         
  -8   6  15         12.41         -3.62        18.62 o                         
  -6   6  15        162.66        232.89        24.21 o                         
  -4   6  15          1.06         -5.90        11.87 o                         
  -2   6  15         84.13         74.46        14.08 o                         
   0   6  15          6.79          2.24        14.09 o                         
   2   6  15          8.51          0.01        13.75 o                         
   4   6  15         16.81         13.98        23.30 o                         
   6   6  15          2.85          0.65        22.89 o                         
   8   6  15         48.73         35.62        23.39 o                         
  10   6  15         16.71         24.06        21.37 o                         
  12   6  15         38.78         45.36        16.26 o                         
  14   6  15          0.40          7.02        33.52 o                         
  -7   7  15        100.09        110.63        16.25 o                         
  -5   7  15          2.75        -16.06        16.06 o                         
  -3   7  15         71.99         65.83        29.44 o                         
  -1   7  15        122.13        121.89        28.63 o                         
   1   7  15         14.40          4.33        21.49 o                         
   3   7  15          2.41         -9.84        30.90 o                         
   5   7  15         65.89         97.41        29.05 o                         
   7   7  15         40.00         51.97        25.62 o                         
 -24   0  16          3.33         58.19        26.45 o                         
 -22   0  16         54.22         39.29        25.23 o                         
 -20   0  16        712.87        644.30        33.62 o                         
 -18   0  16        128.36        115.19        24.26 o                         
 -16   0  16        137.86        165.75        25.75 o                         
 -14   0  16       1603.98       1552.64        44.30 o                         
 -12   0  16       1425.67       1323.11        27.87 o                         
 -10   0  16        911.92        922.24        24.05 o                         
  -8   0  16        164.84        126.61        15.19 o                         
  -6   0  16       2964.00       2794.99        49.93 o                         
  -4   0  16        623.36        638.86        28.24 o                         
  -2   0  16         22.09         14.03        18.87 o                         
   0   0  16       3351.37       3355.14        56.62 o                         
   2   0  16       6445.88       6314.31        77.24 o                         
   4   0  16       5183.44       5251.41        71.86 o                         
   6   0  16        632.71        658.25        35.41 o                         
   8   0  16        415.83        342.21        30.92 o                         
  10   0  16       3004.13       2909.42        61.23 o                         
  12   0  16         12.29         55.02        24.38 o                         
  14   0  16         36.72         37.92        23.14 o                         
  16   0  16         87.18        105.00        25.56 o                         
  18   0  16         14.55         26.14        23.87 o                         
  20   0  16         54.02         43.76        33.10 o                         
  22   0  16          3.06         26.00        35.52 o                         
 -25   1  16          1.60        -23.55        23.55 o                         
 -23   1  16          8.20         18.74        34.79 o                         
 -21   1  16        114.42        111.83        17.30 o                         
 -19   1  16        350.22        404.58        22.60 o                         
 -17   1  16        100.06        100.03        17.48 o                         
 -15   1  16          0.48         -5.46        15.11 o                         
 -13   1  16          0.06        -15.06        15.06 o                         
 -11   1  16        162.30        169.82        12.65 o                         
  -9   1  16        303.96        270.28        12.00 o                         
  -7   1  16       1812.99       1826.45        43.77 o                         
  -5   1  16         58.59         76.63        13.81 o                         
  -3   1  16        619.15        637.85        31.97 o                         
  -1   1  16       4633.83       4509.63       178.89 o                         
   1   1  16        869.50        869.28        23.62 o                         
   3   1  16         23.53         51.71        17.12 o                         
   5   1  16        245.68        227.85        18.66 o                         
   7   1  16        900.71        841.24        26.40 o                         
   9   1  16         22.11         12.47        16.18 o                         
  11   1  16        160.88        120.80        19.45 o                         
  13   1  16        158.82        183.67        19.65 o                         
  15   1  16         62.95         42.79        26.55 o                         
  17   1  16        420.52        453.65        20.94 o                         
  19   1  16         71.90         48.89        19.20 o                         
  21   1  16        128.41        109.03        33.91 o                         
 -24   2  16         27.41         36.97        20.24 o                         
 -22   2  16         57.01         76.59        57.15 o                         
 -20   2  16        123.31        186.41        18.92 o                         
 -18   2  16         35.00         35.08        24.52 o                         
 -16   2  16          6.43          4.43        15.76 o                         
 -14   2  16          6.51        -13.15        13.70 o                         
 -12   2  16          0.67         -8.40        13.93 o                         
 -10   2  16          2.25         32.01        21.34 o                         
  -8   2  16        899.24        803.71        23.79 o                         
  -6   2  16        748.55        759.85        17.74 o                         
  -4   2  16       1588.63       1563.92        30.80 o                         
  -2   2  16       2775.21       2602.14        45.68 o                         
   0   2  16         94.39        100.86        15.80 o                         
   2   2  16       1017.56        980.22        25.35 o                         
   4   2  16       1504.47       1644.02        31.48 o                         
   6   2  16          1.55         -1.85        14.15 o                         
   8   2  16        207.45        218.18        18.19 o                         
  10   2  16         70.09        118.18        21.12 o                         
  12   2  16       1609.61       1607.07        35.58 o                         
  14   2  16        100.95         87.89        23.34 o                         
  16   2  16         39.04          7.70        20.42 o                         
  18   2  16         14.86         42.27        19.52 o                         
  20   2  16          0.08         29.64        30.60 o                         
 -23   3  16        175.45        169.26        45.12 o                         
 -21   3  16        124.75        181.29        27.31 o                         
 -19   3  16         10.15          0.19        16.43 o                         
 -17   3  16          3.55          0.48        38.31 o                         
 -15   3  16         31.30         53.58        42.78 o                         
 -13   3  16         67.03         68.84        25.03 o                         
 -11   3  16         40.62         48.59        18.94 o                         
  -9   3  16         68.60         79.59        14.66 o                         
  -7   3  16         86.48         85.23        12.42 o                         
  -5   3  16          0.23          8.82        10.90 o                         
  -3   3  16          0.41         16.02        20.83 o                         
  -1   3  16        474.22        514.25        28.49 o                         
   1   3  16          8.88          1.06        13.79 o                         
   3   3  16         40.29         58.12        13.56 o                         
   5   3  16        149.55        145.97        16.82 o                         
   7   3  16        509.74        444.92        21.08 o                         
   9   3  16        208.37        247.77        27.07 o                         
  11   3  16        116.99        117.66        25.32 o                         
  13   3  16        193.51        178.28        27.57 o                         
  15   3  16          9.08          8.06        20.32 o                         
  17   3  16         35.77         34.34        20.46 o                         
  19   3  16         33.96         63.14        22.89 o                         
 -22   4  16         61.80        134.98        30.15 o                         
 -20   4  16        133.15        163.85        28.08 o                         
 -18   4  16        176.44        265.83        30.66 o                         
 -16   4  16          4.24        -11.45        21.29 o                         
 -14   4  16         42.42         40.79        23.10 o                         
 -12   4  16         67.21         44.79        16.26 o                         
 -10   4  16        160.76        162.70        16.79 o                         
  -8   4  16        303.64        272.31        25.57 o                         
  -6   4  16         57.82         77.24        25.31 o                         
  -4   4  16         27.97         17.06        17.24 o                         
  -2   4  16         18.02         22.38        18.87 o                         
   0   4  16        496.66        501.90        30.54 o                         
   2   4  16        804.26        785.39        33.76 o                         
   4   4  16         17.82         -2.13        21.39 o                         
   6   4  16        359.00        366.34        29.94 o                         
   8   4  16        276.28        252.69        28.28 o                         
  10   4  16         24.20          5.16        21.30 o                         
  12   4  16        576.82        556.71        32.63 o                         
  14   4  16         65.31         27.14        18.11 o                         
  16   4  16         18.37         11.30        35.81 o                         
 -17   5  16          3.92         37.58        24.56 o                         
 -15   5  16        101.67        112.78        18.64 o                         
 -13   5  16         14.61         39.67        28.57 o                         
 -11   5  16         28.06         31.78        22.30 o                         
  -9   5  16          2.77         31.13        23.89 o                         
  -7   5  16        212.71        252.87        19.52 o                         
  -5   5  16        207.91        139.36        17.70 o                         
  -3   5  16         10.08         21.68        13.21 o                         
  -1   5  16         75.74         87.34        23.22 o                         
   1   5  16         97.11        107.08        19.41 o                         
   3   5  16        142.71         99.60        22.62 o                         
   5   5  16         85.95         88.99        21.03 o                         
   7   5  16          6.08         15.66        18.12 o                         
   9   5  16        543.99        620.57        31.23 o                         
  11   5  16         11.38         24.25        23.00 o                         
  13   5  16         15.57         61.80        30.34 o                         
  15   5  16          6.87         47.36        35.56 o                         
 -14   6  16         20.97         16.76        26.52 o                         
 -12   6  16         37.92         43.12        36.07 o                         
 -10   6  16          1.60        -18.89        30.51 o                         
  -8   6  16         12.58         19.77        18.51 o                         
  -6   6  16         34.17         41.61        19.13 o                         
  -4   6  16        292.88        305.19        16.98 o                         
  -2   6  16         13.63         18.91        19.85 o                         
   0   6  16         26.39         -1.65        36.40 o                         
   2   6  16          0.21         29.34        16.12 o                         
   4   6  16         22.62         20.88        22.43 o                         
   6   6  16          4.41         -5.44        23.14 o                         
   8   6  16          0.01          2.93        22.31 o                         
  10   6  16         28.82         -5.30        45.61 o                         
  12   6  16          1.97         -4.55        29.16 o                         
  -5   7  16         11.91         16.64        23.39 o                         
 -23   1  17         15.87         10.65        16.83 o                         
 -21   1  17          4.23         -3.52        16.58 o                         
 -19   1  17         16.93         36.97        17.40 o                         
 -17   1  17         50.99         89.71        18.05 o                         
 -15   1  17        698.74        645.12        24.56 o                         
 -13   1  17          3.69         -0.34        15.11 o                         
 -11   1  17        987.84        906.41        17.88 o                         
  -9   1  17       4566.26       4491.04        38.10 o                         
  -7   1  17          2.01         11.73        11.69 o                         
  -5   1  17         74.04         64.20        20.34 o                         
  -3   1  17         43.46         36.83        13.91 o                         
  -1   1  17        295.47        328.65        20.60 o                         
   1   1  17       1347.83       1254.24        27.68 o                         
   3   1  17       3107.35       3148.00        70.04 o                         
   5   1  17       4434.09       4164.95        76.66 o                         
   7   1  17         45.34         20.16        27.61 o                         
   9   1  17        290.49        288.16        20.64 o                         
  11   1  17         59.71         42.94        17.87 o                         
  13   1  17         77.46         89.59        17.09 o                         
  15   1  17        143.51        128.07        35.40 o                         
  17   1  17         32.92         34.78        16.11 o                         
  19   1  17         95.61        143.01        27.02 o                         
  21   1  17         49.52        105.55        36.76 o                         
 -24   2  17         37.25         -8.60        21.03 o                         
 -22   2  17        195.14        273.80        21.31 o                         
 -20   2  17          1.81          0.94        14.15 o                         
 -18   2  17          0.07         12.81        14.17 o                         
 -16   2  17         13.53         20.21        15.75 o                         
 -14   2  17        502.51        454.14        46.21 o                         
 -12   2  17        585.14        604.60        29.82 o                         
 -10   2  17        331.53        398.10        20.73 o                         
  -8   2  17        308.57        302.94        26.35 o                         
  -6   2  17        370.32        367.56        19.40 o                         
  -4   2  17          4.70          3.27        12.66 o                         
  -2   2  17         37.59         37.81        13.74 o                         
   0   2  17        406.25        410.18        38.29 o                         
   2   2  17        373.03        415.49        20.08 o                         
   4   2  17       1491.25       1395.55        30.25 o                         
   6   2  17        121.65        112.03        17.04 o                         
   8   2  17        150.87        116.16        18.39 o                         
  10   2  17        114.50         87.82        16.41 o                         
  12   2  17         14.99         16.81        17.86 o                         
  14   2  17         20.78        -12.89        21.42 o                         
  16   2  17         58.43         82.41        19.67 o                         
  18   2  17        127.89        204.91        94.78 o                         
  20   2  17         12.42         61.46        28.36 o                         
 -23   3  17         42.11         34.40        22.65 o                         
 -21   3  17         28.74         33.97        24.76 o                         
 -19   3  17         72.25         22.48        25.20 o                         
 -17   3  17          0.74         13.56        15.69 o                         
 -15   3  17         49.11         76.68        16.81 o                         
 -13   3  17         51.60         47.60        23.04 o                         
 -11   3  17         66.55         70.14        15.10 o                         
  -9   3  17         59.88         74.95        12.77 o                         
  -7   3  17       1357.84       1282.03        25.86 o                         
  -5   3  17        470.28        511.39        31.51 o                         
  -3   3  17        598.33        579.50        32.04 o                         
  -1   3  17        163.47        150.97        24.71 o                         
   1   3  17          0.64         -5.16        12.76 o                         
   3   3  17        796.25        763.91        24.46 o                         
   5   3  17        437.12        420.48        20.12 o                         
   7   3  17          0.00         -5.51        17.01 o                         
   9   3  17        181.86        189.59        27.04 o                         
  11   3  17         29.55         23.15        21.60 o                         
  13   3  17        127.92        101.14        27.55 o                         
  15   3  17         14.43         -1.38        17.23 o                         
  17   3  17          1.23          2.55        25.13 o                         
  19   3  17          2.40         72.50        25.29 o                         
 -20   4  17          0.83          9.71        26.84 o                         
 -18   4  17          2.11         49.32        24.56 o                         
 -16   4  17         42.49         27.34        43.74 o                         
 -14   4  17         96.80        102.51        16.95 o                         
 -12   4  17         42.93         41.71        21.89 o                         
 -10   4  17         47.17         -4.43        23.02 o                         
  -8   4  17         18.31         37.11        13.06 o                         
  -6   4  17        198.27        156.44        16.81 o                         
  -4   4  17        285.81        285.29        25.80 o                         
  -2   4  17        551.52        478.17        29.32 o                         
   0   4  17        121.79        140.01        22.75 o                         
   2   4  17        164.07        181.64        24.95 o                         
   4   4  17         22.55         27.02        20.04 o                         
   6   4  17        145.81        134.07        26.01 o                         
   8   4  17        566.77        650.11        34.77 o                         
  10   4  17        135.15        111.76        23.41 o                         
  12   4  17        309.31        326.46        31.89 o                         
  14   4  17        159.12        115.40        38.53 o                         
  16   4  17          0.42         16.05        56.89 o                         
 -17   5  17         14.20          6.94        25.92 o                         
 -15   5  17          8.49         13.01        18.16 o                         
 -13   5  17          3.24         21.71        24.54 o                         
 -11   5  17         14.13        -21.54        21.54 o                         
  -9   5  17          1.16        -19.42        19.42 o                         
  -7   5  17          0.56          1.27        16.39 o                         
  -5   5  17         47.02         42.33        19.06 o                         
  -3   5  17        104.87        120.13        17.30 o                         
  -1   5  17          3.37         -6.94        23.85 o                         
   1   5  17         32.51         -3.70        22.15 o                         
   3   5  17         10.51         43.70        19.83 o                         
   5   5  17          4.72         -3.50        19.89 o                         
   7   5  17        129.63        122.70        22.63 o                         
   9   5  17        576.97        613.59        35.80 o                         
  11   5  17         28.36         68.03        25.86 o                         
  13   5  17        219.49        238.36        40.18 o                         
 -14   6  17        100.50        189.33        35.56 o                         
 -12   6  17         54.53         87.00        25.64 o                         
 -10   6  17         24.07         18.46        21.58 o                         
  -8   6  17         19.23         39.40        18.25 o                         
  -6   6  17          1.98        -20.49        20.49 o                         
  -4   6  17        140.78        152.21        18.57 o                         
  -2   6  17         12.27         21.69        17.40 o                         
   0   6  17        206.88        222.20        29.86 o                         
   2   6  17         16.51         40.12        16.93 o                         
   4   6  17         29.94          5.11        25.77 o                         
   6   6  17        197.42        186.55        26.45 o                         
   8   6  17        145.72         73.72        23.14 o                         
  10   6  17         94.53        145.54        25.77 o                         
  -5   7  17         13.14        -13.29        22.11 o                         
  -3   7  17         43.57         12.04        24.98 o                         
 -22   0  18          1.51         49.84        27.82 o                         
 -20   0  18         13.69        -12.35        22.24 o                         
 -18   0  18        537.21        541.85        32.61 o                         
 -16   0  18        563.05        566.59        22.39 o                         
 -14   0  18        785.37        754.00        24.72 o                         
 -12   0  18         41.44         57.71        16.06 o                         
 -10   0  18       2628.01       2317.00        36.62 o                         
  -8   0  18       3089.51       3185.92        58.04 o                         
  -6   0  18       4844.98       4868.47        69.71 o                         
  -4   0  18         43.54          8.24        25.43 o                         
  -2   0  18        456.96        491.42        30.60 o                         
   0   0  18        325.62        243.56        26.75 o                         
   2   0  18        610.73        562.45        31.57 o                         
   4   0  18       3418.67       3209.75        62.03 o                         
   6   0  18        744.80        742.67        37.31 o                         
   8   0  18          4.86          1.58        26.09 o                         
  10   0  18          1.29         -9.15        24.98 o                         
  12   0  18         47.71         66.09        25.66 o                         
  14   0  18         32.41         19.44        28.05 o                         
  16   0  18        227.98        232.40        33.45 o                         
  18   0  18         24.08         74.64        34.25 o                         
  20   0  18         15.34         -8.89        26.86 o                         
 -21   1  18          4.91          9.89        25.54 o                         
 -19   1  18          0.22         11.42        13.82 o                         
 -17   1  18        125.38        139.09        16.67 o                         
 -15   1  18        266.14        246.87        37.09 o                         
 -13   1  18        117.59         87.30        13.44 o                         
 -11   1  18        263.91        254.53        13.81 o                         
  -9   1  18        654.74        696.70        19.49 o                         
  -7   1  18        144.54        148.91        17.09 o                         
  -5   1  18          1.10          7.33        13.30 o                         
  -3   1  18        199.69        185.49        18.86 o                         
  -1   1  18         65.40         44.22        14.88 o                         
   1   1  18        184.44        242.20        19.53 o                         
   3   1  18        531.89        628.85        24.42 o                         
   5   1  18        112.18        143.51        26.13 o                         
   7   1  18         58.14         48.06        17.97 o                         
   9   1  18         19.94         25.95        18.20 o                         
  11   1  18         13.17         -0.54        17.04 o                         
  13   1  18          5.84         22.10        16.20 o                         
  15   1  18          6.90         -4.06        22.44 o                         
  17   1  18          0.75        -20.42        20.42 o                         
  19   1  18         27.29         -5.84        20.54 o                         
 -22   2  18         45.11         69.19        26.44 o                         
 -20   2  18         29.11         -1.79        17.29 o                         
 -18   2  18        191.81        241.80        21.11 o                         
 -16   2  18         58.36         71.42        16.67 o                         
 -14   2  18         86.44        100.24        17.56 o                         
 -12   2  18        465.31        450.47        31.87 o                         
 -10   2  18       1096.34       1073.96        36.67 o                         
  -8   2  18        986.73        995.95        27.57 o                         
  -6   2  18       1305.73       1106.49        38.99 o                         
  -4   2  18        805.81        784.93        23.69 o                         
  -2   2  18         98.93         74.19        15.50 o                         
   0   2  18        393.97        372.35        26.27 o                         
   2   2  18        584.09        565.81        21.95 o                         
   4   2  18         40.19         65.48        15.85 o                         
   6   2  18        349.33        404.58        22.00 o                         
   8   2  18         29.69         -4.56        16.06 o                         
  10   2  18         17.28         44.38        19.33 o                         
  12   2  18          4.30          2.22        16.52 o                         
  14   2  18          9.84        -10.06        23.09 o                         
  16   2  18        262.39        367.82        34.09 o                         
  18   2  18         23.16         41.16        27.64 o                         
 -21   3  18          0.10        -17.75        29.93 o                         
 -19   3  18          0.70         -6.56        15.17 o                         
 -17   3  18          3.83         24.47        16.35 o                         
 -15   3  18          1.14         10.45        25.71 o                         
 -13   3  18         24.79         28.61        23.69 o                         
 -11   3  18        402.41        420.61        23.84 o                         
  -9   3  18        107.54        104.82        16.43 o                         
  -7   3  18          0.01          8.34        13.04 o                         
  -5   3  18        119.83        149.11        25.41 o                         
  -3   3  18        134.64        118.92        25.37 o                         
  -1   3  18         48.53         42.93        22.84 o                         
   1   3  18        847.23        871.06        38.01 o                         
   3   3  18          2.06         16.26        15.91 o                         
   5   3  18        190.06        167.31        17.52 o                         
   7   3  18        505.34        467.46        23.11 o                         
   9   3  18        130.11        141.41        23.78 o                         
  11   3  18          0.03         21.12        24.88 o                         
  13   3  18          3.44         13.37        22.56 o                         
  15   3  18          9.42          6.41        21.03 o                         
  17   3  18         39.77         51.88        28.97 o                         
 -20   4  18         35.70         70.69        23.40 o                         
 -18   4  18        157.29        164.53        24.99 o                         
 -16   4  18          1.15        -13.01        17.73 o                         
 -14   4  18         20.21         10.34        15.17 o                         
 -12   4  18        100.78        160.13        28.66 o                         
 -10   4  18         17.35         21.02        23.22 o                         
  -8   4  18          0.52        -35.80        41.90 o                         
  -6   4  18         31.77         32.75        23.52 o                         
  -4   4  18          3.49        -19.90        19.90 o                         
  -2   4  18          0.83        -14.21        22.16 o                         
   0   4  18        159.16        187.12        25.79 o                         
   2   4  18        167.36        112.03        22.55 o                         
   4   4  18          0.21        -14.02        19.50 o                         
   6   4  18         10.93        -24.59        24.59 o                         
   8   4  18        100.43        133.76        23.22 o                         
  10   4  18         14.30        -15.44        23.77 o                         
  12   4  18         31.84         51.56        22.81 o                         
  14   4  18          9.26          4.12        28.97 o                         
  16   4  18         20.09         69.90        26.18 o                         
 -15   5  18         14.23        -15.11        26.32 o                         
 -13   5  18          0.83        -28.30        28.30 o                         
 -11   5  18          5.60         -1.35        22.62 o                         
  -9   5  18        234.14        283.83        35.32 o                         
  -7   5  18        123.50        114.84        37.01 o                         
  -5   5  18          0.01        -23.80        23.80 o                         
  -3   5  18          6.38         16.75        23.41 o                         
  -1   5  18          0.29        -12.08        18.65 o                         
   1   5  18         55.85         33.72        20.30 o                         
   3   5  18         23.85          7.57        21.29 o                         
   5   5  18          8.09         50.58        22.91 o                         
   7   5  18        112.33        124.70        24.35 o                         
   9   5  18        583.31        538.82        35.62 o                         
 -10   6  18         17.42         89.04        27.82 o                         
  -8   6  18         54.34         64.42        24.70 o                         
  -6   6  18          6.29         12.35        14.57 o                         
  -4   6  18        256.92        263.33        22.52 o                         
  -2   6  18         22.92         29.07        16.69 o                         
   0   6  18          4.55        -16.16        16.16 o                         
   2   6  18          3.67         29.14        22.77 o                         
   4   6  18          6.11         36.10        18.01 o                         
 -21   1  19         15.54         14.26        25.04 o                         
 -19   1  19         21.58         25.44        16.51 o                         
 -17   1  19         18.00         24.65        36.91 o                         
 -15   1  19        111.89        100.53        14.01 o                         
 -13   1  19          8.09         13.52        13.46 o                         
 -11   1  19          5.74          0.15        16.53 o                         
  -9   1  19         76.08         69.76        13.24 o                         
  -7   1  19         23.01         23.68        14.11 o                         
  -5   1  19         60.32         32.46        14.82 o                         
  -3   1  19        826.01        875.69        51.24 o                         
  -1   1  19        107.06        116.63        23.73 o                         
   1   1  19        729.84        768.86        25.35 o                         
   3   1  19         82.62         85.10        16.96 o                         
   5   1  19       1105.78        942.49        35.10 o                         
   7   1  19        152.03        155.86        18.38 o                         
   9   1  19         19.56         12.95        17.81 o                         
  11   1  19        167.44        162.88        19.42 o                         
  13   1  19          1.58         36.86        17.51 o                         
  15   1  19        118.20        165.33        53.54 o                         
  17   1  19         19.12         48.04        22.88 o                         
 -20   2  19        338.63        411.44        24.18 o                         
 -18   2  19         62.23         99.39        17.09 o                         
 -16   2  19          2.46          6.83        17.25 o                         
 -14   2  19          3.72         -0.30        16.46 o                         
 -12   2  19        619.62        605.03        25.28 o                         
 -10   2  19         45.48         53.59        16.27 o                         
  -8   2  19        629.31        696.56        25.43 o                         
  -6   2  19         30.74         33.31        20.92 o                         
  -4   2  19        382.54        330.08        23.45 o                         
  -2   2  19          2.20          2.02        14.09 o                         
   0   2  19        103.61         83.17        16.30 o                         
   2   2  19         54.16         58.90        17.62 o                         
   4   2  19          2.22         41.17        16.58 o                         
   6   2  19        162.95        126.70        18.84 o                         
   8   2  19        167.79        155.44        18.58 o                         
  10   2  19         21.94         29.08        16.50 o                         
  12   2  19          2.91          5.85        17.55 o                         
  14   2  19         16.51        -25.78        25.78 o                         
  16   2  19          6.28         50.40        28.39 o                         
 -19   3  19          0.66         -1.09        18.76 o                         
 -17   3  19         47.87         33.24        39.85 o                         
 -15   3  19         37.99         23.66        20.12 o                         
 -13   3  19         19.39         -2.35        21.24 o                         
 -11   3  19        364.26        413.00        21.02 o                         
  -9   3  19         68.63         69.18        24.23 o                         
  -7   3  19         11.89         -2.28        20.03 o                         
  -5   3  19          0.03          0.42        24.12 o                         
  -3   3  19         23.18         53.50        21.02 o                         
  -1   3  19          4.65         12.99        20.29 o                         
   1   3  19        400.28        456.42        30.62 o                         
   3   3  19          4.66          8.40        21.77 o                         
   5   3  19         13.58         11.53        15.93 o                         
   7   3  19         81.33         73.79        18.57 o                         
   9   3  19          0.49         16.67        17.86 o                         
  11   3  19        186.56        169.40        30.30 o                         
  13   3  19          0.95        -20.36        20.36 o                         
  15   3  19          2.13          1.07        25.75 o                         
 -18   4  19         38.26        -29.79        29.79 o                         
 -16   4  19        148.37        136.98        32.94 o                         
 -14   4  19          0.54         17.94        23.22 o                         
 -12   4  19        485.61        435.16        32.70 o                         
 -10   4  19         28.26         39.34        27.24 o                         
  -8   4  19        277.82        328.08        32.61 o                         
  -6   4  19         10.08         15.19        24.41 o                         
  -4   4  19         51.53         76.42        21.76 o                         
  -2   4  19         54.36         57.63        24.69 o                         
   0   4  19         30.83         66.19        25.20 o                         
   2   4  19         90.06         58.77        24.10 o                         
   4   4  19        118.07        138.16        26.27 o                         
   6   4  19         79.58        123.62        27.43 o                         
   8   4  19         72.92         60.29        20.34 o                         
  10   4  19        239.28        270.24        27.32 o                         
  12   4  19        165.42        229.50        29.62 o                         
  14   4  19          0.10        -26.14        26.14 o                         
 -13   5  19          6.00          5.57        26.36 o                         
 -11   5  19        300.04        418.19        35.83 o                         
  -9   5  19          1.75         -7.19        58.66 o                         
  -7   5  19         17.93         28.06        27.59 o                         
  -5   5  19         60.94         58.74        24.74 o                         
  -3   5  19        355.45        407.81        30.45 o                         
  -1   5  19         21.38        -10.29        24.47 o                         
   1   5  19        339.23        421.57        33.43 o                         
   3   5  19         46.32         78.16        27.19 o                         
   5   5  19          3.33         34.63        25.27 o                         
   7   5  19         56.26         38.87        22.96 o                         
   9   5  19         14.07         15.81        21.72 o                         
  -8   6  19          3.48         67.39        32.03 o                         
  -2   6  19        116.61        169.67        23.80 o                         
   0   6  19         44.77         95.29        28.62 o                         
   2   6  19         17.76         17.83        25.61 o                         
   4   6  19         17.69          0.26        26.52 o                         
 -18   0  20         19.75        -24.74        24.74 o                         
 -16   0  20         22.80          2.06        23.48 o                         
 -14   0  20          8.50         37.40        16.57 o                         
 -12   0  20         27.58         51.63        30.29 o                         
 -10   0  20          3.92         -6.78        22.17 o                         
  -8   0  20       2071.11       2105.43        51.84 o                         
  -6   0  20         89.20         62.83        22.18 o                         
  -4   0  20         28.97         57.78        23.63 o                         
  -2   0  20          9.53         -2.43        21.56 o                         
   0   0  20         24.54         38.96        22.32 o                         
   2   0  20         69.73         52.33        21.92 o                         
   4   0  20          7.17          8.91        22.89 o                         
   6   0  20        266.35        239.15        31.59 o                         
   8   0  20          0.57         13.58        24.94 o                         
  10   0  20          4.38        -13.53        24.09 o                         
  12   0  20         11.74         45.73        24.82 o                         
  14   0  20        133.88        151.75        32.45 o                         
 -19   1  20          1.09        -23.33        33.27 o                         
 -17   1  20         68.97         83.27        14.60 o                         
 -15   1  20        169.61        212.57        16.33 o                         
 -13   1  20         34.46         43.39        13.78 o                         
 -11   1  20         49.56         75.00        15.43 o                         
  -9   1  20         15.49         24.82        14.47 o                         
  -7   1  20         69.12         79.22        16.85 o                         
  -5   1  20        153.85        157.82        17.34 o                         
  -3   1  20         14.23         15.47        21.40 o                         
  -1   1  20        147.40        146.12        24.42 o                         
   1   1  20        301.63        325.28        27.04 o                         
   3   1  20        102.15         98.70        17.51 o                         
   5   1  20        125.27        179.54        21.50 o                         
   7   1  20         54.28         71.33        29.37 o                         
   9   1  20         46.33        -18.86        18.86 o                         
  11   1  20         64.48         59.38        20.04 o                         
  13   1  20         27.79         39.70        20.47 o                         
  15   1  20          0.07         78.39        28.06 o                         
 -18   2  20         12.61         -7.24        30.02 o                         
 -16   2  20         51.87        102.48        14.62 o                         
 -14   2  20         15.62         11.85        29.25 o                         
 -12   2  20        196.99        196.24        18.40 o                         
 -10   2  20        175.23        190.01        20.05 o                         
  -8   2  20        261.90        242.54        28.99 o                         
  -6   2  20         70.99         53.47        22.84 o                         
  -4   2  20          0.58        -10.10        23.38 o                         
  -2   2  20         92.51         88.33        17.82 o                         
   0   2  20        145.47        176.41        19.00 o                         
   2   2  20        197.07        227.66        19.46 o                         
   4   2  20        105.11         62.06        18.98 o                         
   6   2  20        151.41        140.69        18.57 o                         
   8   2  20          1.51         32.43        35.18 o                         
  10   2  20          4.79         20.43        25.16 o                         
  12   2  20         18.70         -6.26        77.77 o                         
  14   2  20        142.10        134.77        32.55 o                         
 -17   3  20          1.67          7.51        23.27 o                         
 -15   3  20          7.53        -23.90        23.90 o                         
 -13   3  20          0.01          9.18        27.68 o                         
 -11   3  20        274.59        259.92        21.61 o                         
  -9   3  20         99.90         68.17        16.49 o                         
  -7   3  20         12.91         -2.89        21.86 o                         
  -5   3  20        160.27        180.46        28.56 o                         
  -3   3  20          0.32        -18.45        19.96 o                         
  -1   3  20         59.77         30.70        24.63 o                         
   1   3  20        137.83        163.77        27.46 o                         
   3   3  20        516.33        538.46        34.47 o                         
   5   3  20         72.56         93.89        18.77 o                         
   7   3  20         40.64         10.32        18.83 o                         
   9   3  20         54.86         80.52        24.43 o                         
  11   3  20          9.40         22.35        25.92 o                         
 -16   4  20         84.57        178.80        22.59 o                         
 -12   4  20         51.67         11.37        21.77 o                         
 -10   4  20        155.64        216.85        30.64 o                         
  -8   4  20        367.60        292.43        32.71 o                         
  -6   4  20        123.17         79.15        26.62 o                         
  -4   4  20         55.50         48.44        23.21 o                         
  -2   4  20         17.54        -21.47        24.86 o                         
   0   4  20         69.20         80.09        22.85 o                         
   2   4  20        182.45        231.38        29.09 o                         
   4   4  20          5.37         31.76        23.98 o                         
   6   4  20          1.06        -25.31        25.31 o                         
   8   4  20         54.53         80.24        27.38 o                         
  10   4  20         19.67        164.42        25.75 o                         
  12   4  20         82.83         67.84        22.15 o                         
  -5   5  20          4.00         12.72        27.57 o                         
  -3   5  20         51.53         33.11        22.59 o                         
  -1   5  20          3.69         68.33        26.46 o                         
   1   5  20         23.94         68.64        21.44 o                         
   3   5  20          6.76          5.34        21.57 o                         
   5   5  20         13.53        -25.46        25.46 o                         
   7   5  20          0.42         25.64        23.65 o                         
 -19   1  21         14.10          1.31        19.62 o                         
 -17   1  21         62.88         71.35        15.93 o                         
 -15   1  21        123.04        150.59        20.49 o                         
 -13   1  21          0.05         -4.01        31.99 o                         
 -11   1  21          1.36         27.43        23.22 o                         
  -9   1  21          0.02        -10.00        21.16 o                         
  -7   1  21          5.59        -15.03        15.03 o                         
  -5   1  21         24.91          9.13        16.81 o                         
  -3   1  21          8.24        -14.83        14.83 o                         
  -1   1  21          3.02         -2.39        17.30 o                         
   1   1  21        104.86         90.36        16.76 o                         
   3   1  21         29.32         18.23        16.95 o                         
   5   1  21         49.66         35.14        17.10 o                         
   7   1  21         11.79        -18.72        24.78 o                         
   9   1  21         20.61        -22.59        39.96 o                         
  11   1  21         62.62         73.74        29.77 o                         
  13   1  21        171.32        174.79        31.38 o                         
 -18   2  21         88.35        114.71        30.50 o                         
 -16   2  21         98.92        136.51        18.55 o                         
 -14   2  21          0.13         -4.27        18.80 o                         
 -12   2  21        263.79        245.28        21.84 o                         
 -10   2  21        205.02        130.29        26.02 o                         
  -8   2  21        174.25        203.71        29.22 o                         
  -6   2  21          6.71         14.14        22.56 o                         
  -4   2  21          7.72        -11.55        20.68 o                         
  -2   2  21         16.53         14.46        21.91 o                         
   0   2  21         41.98         33.54        16.59 o                         
   2   2  21        118.29        107.39        28.13 o                         
   4   2  21        156.52        177.71        19.35 o                         
   6   2  21          0.36         30.69        39.25 o                         
   8   2  21        203.88        200.11        27.97 o                         
  10   2  21         67.37        118.00        85.97 o                         
  12   2  21          1.37        -17.69        17.94 o                         
 -15   3  21         46.76         63.39        25.72 o                         
 -13   3  21        465.08        533.73        49.36 o                         
 -11   3  21        289.27        262.88        22.88 o                         
  -9   3  21         12.47         58.04        25.10 o                         
  -7   3  21          0.25         78.38        25.41 o                         
  -5   3  21         24.71         32.53        24.95 o                         
  -3   3  21        104.72        133.36        28.66 o                         
  -1   3  21        658.76        715.87        37.75 o                         
   1   3  21         17.42         18.02        24.96 o                         
   3   3  21        324.56        276.95        32.53 o                         
   5   3  21         23.43         -8.75        18.71 o                         
   7   3  21          9.06         25.96        21.40 o                         
   9   3  21         32.27         35.48        24.05 o                         
  -8   4  21        145.94        168.31        31.57 o                         
  -6   4  21          1.55          5.66        27.80 o                         
  -4   4  21        110.80        181.91        31.69 o                         
  -2   4  21        201.50        275.78        29.41 o                         
   0   4  21          4.57         51.07        28.39 o                         
   2   4  21         81.48         77.21        22.00 o                         
   4   4  21         21.74        -16.17        23.21 o                         
   6   4  21          1.86          9.31        27.07 o                         
 -14   0  22         65.09         49.55        25.18 o                         
 -12   0  22        388.23        410.70        30.26 o                         
 -10   0  22         13.15         68.29        26.33 o                         
  -8   0  22          2.46         24.44        23.35 o                         
  -6   0  22          0.34         23.04        24.93 o                         
  -4   0  22         61.35         89.09        24.06 o                         
  -2   0  22         38.50         63.49        24.20 o                         
   0   0  22        166.56        180.25        27.21 o                         
   2   0  22          0.02         -6.86        20.51 o                         
   4   0  22       1121.50       1300.96        49.02 o                         
   6   0  22          0.12        -23.95        23.95 o                         
   8   0  22         26.47        -10.02        29.52 o                         
  10   0  22         78.83         42.86        22.82 o                         
 -17   1  22         10.63         23.51        26.39 o                         
 -15   1  22         21.36         50.59        59.56 o                         
 -13   1  22         18.25        -24.38        24.38 o                         
 -11   1  22         22.40         13.70        22.33 o                         
  -9   1  22          2.27         14.80        22.21 o                         
  -7   1  22          3.93         33.75        16.67 o                         
  -5   1  22         62.84        103.20        26.85 o                         
  -3   1  22         29.03         44.77        17.66 o                         
  -1   1  22          1.77         13.50        17.34 o                         
   1   1  22         15.17         14.31        16.22 o                         
   3   1  22         11.77         23.68        36.42 o                         
   5   1  22          4.60          8.94        19.45 o                         
   7   1  22          7.57        -22.14        22.14 o                         
   9   1  22          1.66         -3.02        45.91 o                         
  11   1  22         13.17         40.21        29.06 o                         
 -14   2  22          8.99         11.79        22.86 o                         
 -12   2  22         20.56         33.36        18.78 o                         
 -10   2  22        293.10        316.26        29.37 o                         
  -8   2  22          6.30         -4.25        24.95 o                         
  -6   2  22          9.79          4.90        24.32 o                         
  -2   2  22          3.72         -9.83        23.03 o                         
   0   2  22         90.04         75.45        20.85 o                         
   2   2  22        521.61        519.76        43.45 o                         
   4   2  22         36.58         15.00        34.53 o                         
   6   2  22         39.94         52.24        20.47 o                         
   8   2  22         62.00         82.53        34.98 o                         
  10   2  22         14.47         66.78        29.98 o                         
 -13   3  22         12.66          7.51        24.18 o                         
  -9   3  22          6.53         54.06        28.23 o                         
  -7   3  22          2.87        -23.67        23.67 o                         
  -5   3  22        106.32         57.81        26.34 o                         
  -3   3  22         10.88        -26.23        26.23 o                         
  -1   3  22         34.45         38.33        28.62 o                         
   1   3  22         14.96         25.21        24.71 o                         
   3   3  22         40.35         23.05        26.88 o                         
   5   3  22          5.89         61.28        28.44 o                         
   7   3  22         37.38         30.36        27.30 o                         
   9   3  22         43.82        101.14        33.52 o                         
 -15   1  23         88.68         57.00        26.02 o                         
 -13   1  23          2.40        -19.35        21.66 o                         
 -11   1  23          6.15         19.73        27.03 o                         
  -9   1  23          0.92         29.54        25.13 o                         
  -7   1  23         51.82         29.57        20.18 o                         
  -5   1  23          2.28          8.70        16.18 o                         
  -3   1  23        294.56        337.58        22.31 o                         
  -1   1  23         19.74         -8.43        18.98 o                         
   1   1  23         12.96         17.21        18.66 o                         
   3   1  23         93.87         83.91        19.58 o                         
   5   1  23          9.03         34.26        29.29 o                         
   7   1  23         17.00         13.66        36.35 o                         
 -10   2  23         75.89         62.87        24.39 o                         
  -8   2  23          0.08         14.65        27.28 o                         
  -6   2  23          5.86        -27.32        27.32 o                         
  -4   2  23          4.98         23.10        29.08 o                         
  -2   2  23         23.98         44.92        26.00 o                         
   0   2  23         14.23         15.91        17.13 o                         
   2   2  23        309.89        391.56        24.84 o                         
   4   2  23        163.40        184.69        20.44 o                         
   6   2  23         16.98         46.90        23.73 o                         
   8   2  23         99.00        169.94        30.29 o                         
   7   3  23         66.05         49.06        25.72 o                         
 -10   0  24         33.30         61.83        27.52 o                         
  -8   0  24         98.18        151.95        23.07 o                         
  -6   0  24         41.99         95.80        26.22 o                         
  -4   0  24         35.81         61.44        27.42 o                         
  -2   0  24        210.19        290.34        30.12 o                         
   0   0  24        381.51        422.34        34.94 o                         
   2   0  24         72.31         88.91        28.66 o                         
   4   0  24         42.98         15.99        29.92 o                         
  -9   1  24         27.57         -4.66        22.94 o                         
  -7   1  24         30.34         15.74        26.35 o                         
  -5   1  24          1.48         17.99        17.12 o                         
  -3   1  24         10.62         15.35        17.05 o                         
  -1   1  24         45.25         78.60        19.24 o                         
   1   1  24          1.16        -15.90        17.04 o                         
   3   1  24         30.88         -4.28        23.69 o                         
   5   1  24          2.29        -18.68        29.56 o                         
   2   2  24          8.62         32.51        27.40 o                         
   4   2  24          1.90         73.36        32.03 o                         
  -3   1  25         26.17         17.47        25.50 o                         
  -1   1  25         43.98        102.20        27.43 o                         
                                                                                
